# Supplementary material for: Tau uptake by human neurons depends on receptor LRP1 and kinase LRRK2
Source: EMBO J. 2025 Aug 11;44(18):5149–86. doi: 10.1038/s44318-025-00514-0 (PMC12436637; doi:10.1038/s44318-025-00514-0)
Supplement: Supplementary file 1 — Table EV1 [file 44318_2025_514_MOESM1_ESM.xlsx]

## Sheet: LEGEND
Table EV1. Summary of CRISPR screens for tau uptake

## Sheet: TABLE EV1
	Tau form	Tot events	BFP+ (lenti-virus infected cells)	Transferrin postive AND tau positive	Transferrin postive AND tau negative	%BFP+_cells	%tau+tfn+	%tau-tfn+
Screen4	Monomeric	567000000	136080000	124740000	1134000	38	91	0.83
Screen5	Monomeric	4.23e+08	7.614e+07	6.768e+07	1.6497e+06	36	89	2.19
Screen1	Fibrillar	1890000000	283500000	226800000	945000	28	80	0.32
Screen2	Fibrillar	836000000	167200000	133760000	1504800	40	78	0.88
Screen3	Fibrillar	840000000	134400000	126000000	1764000	40	94	1.34
