# Supplementary material for: Tau uptake by human neurons depends on receptor LRP1 and kinase LRRK2
Source: EMBO J. 2025 Aug 11;44(18):5149–86. doi: 10.1038/s44318-025-00514-0 (PMC12436637; doi:10.1038/s44318-025-00514-0)
Supplement: Supplementary file 3 — Dataset EV1 [file 44318_2025_514_MOESM3_ESM.xlsx]

## Sheet: LEGEND
Dataset EV1. Summary of gene-level results for monomeric and fibrillar tau screens
Summary of MAGeCK results from CRISPR screens for tau uptake, including positive enrichment and log-fold change, and raw counts of all gRNAs in all screens. Where the names of target genes in the library have been updated, the most recent gene names, which were used for pathway enrichment analysis, are indicated for significant hits (pval <0.01) in the last column.

## Sheet: monomeric tau
gene	num	pos.goodsgrna	pos.score	pos.p.value	pos.fdr	pos.lfc	newposrank	HitName.for.gProfiler2
LRRK2	5	5	4.8338e-11	2.4653e-07	0.00165	3.4356	1	LRRK2
LRP1	5	5	5.5899e-09	2.4653e-07	0.00165	3.4749	2	LRP1
AP2M1	5	5	8.9689e-09	2.4653e-07	0.00165	3.2482	3	AP2M1
PIK3R4	5	5	2.7699e-07	1.2326e-06	0.006188	2.4734	4	PIK3R4
AP2S1	7	6	3.9206e-07	2.4653e-06	0.009901	2.5075	5	AP2S1
VHL	5	4	4.7703e-06	2.1448e-05	0.071782	0.90611	6	VHL
HGS	5	4	9.0247e-06	4.117e-05	0.118105	2.3685	7	HGS
CCDC115	5	4	1.0567e-05	4.8566e-05	0.121906	2.4061	8	CCDC115
NF2	10	10	1.9114e-05	0.00016	0.23232	1.3878	9	NF2
ART1	5	4	2.4266e-05	0.0001102	0.229208	2.2627	10	ART1
CYHR1	5	4	2.4861e-05	0.00011414	0.229208	1.8493	11	CYHR1
WDR7	5	5	2.8039e-05	0.00012597	0.229973	2.0629	12	WDR7
ARPC4	9	9	2.804e-05	0.0002162	0.271349	1.4898	13	ARPC4
EXOC8	5	5	3.3905e-05	0.00015654	0.23232	1.4707	14	EXOC8
HSP90B1	5	5	3.9598e-05	0.00018465	0.247195	1.4438	15	HSP90B1
MED17	5	4	5.9797e-05	0.00027734	0.322907	1.1919	16	MED17
DIS3	5	5	6.999e-05	0.00032418	0.322907	1.6058	17	DIS3
BMP2	5	4	7.0765e-05	0.00032714	0.322907	2.2149	18	BMP2
NXPE1	5	4	7.2176e-05	0.00033256	0.322907	2.0733	19	NXPE1
PPAPDC1B	5	2	7.4582e-05	0.00034243	0.322907	0.017479	20	PLPP5
UHRF1BP1L	5	3	7.6747e-05	0.00035377	0.322907	2.4102	21	UHRF1BP1L
DNM2	5	4	0.00010602	0.00048689	0.425097	1.6691	22	DNM2
PTPN11	5	2	0.00011455	0.00052338	0.432307	0.16105	23	PTPN11
SSBP2	5	3	0.0001243	0.00056676	0.432307	0.36257	24	SSBP2
CRYAB	5	3	0.0001262	0.00057958	0.432307	1.3022	25	CRYAB
PIK3C3	5	4	0.00013138	0.00060473	0.432307	2.2495	26	PIK3C3
CPS1	5	5	0.00014223	0.00065749	0.432307	1.7362	27	CPS1
RNF6	5	4	0.00014359	0.00066735	0.432307	0.69873	28	RNF6
RPS10	5	5	0.00014504	0.00067573	0.432307	1.564	29	RPS10
COMMD3	5	5	0.0001504	0.00071172	0.432307	1.855	30	COMMD3
PAK1	5	4	0.00015863	0.00075659	0.432307	2.2074	31	PAK1
VMA21	5	4	0.00016183	0.00077138	0.432307	2.1555	32	VMA21
RASSF6	5	4	0.00016387	0.00077878	0.432307	2.1186	33	RASSF6
ZNF236	5	4	0.00016852	0.00080146	0.432307	0.98395	34	ZNF236
PPP2R1B	5	2	0.00017402	0.00083104	0.432307	0.22555	35	PPP2R1B
PLCB4	5	5	0.00018004	0.00085767	0.432307	1.5516	36	PLCB4
GJC2	5	3	0.00018597	0.00088528	0.432307	1.964	37	GJC2
GPATCH4	5	3	0.00018617	0.00088528	0.432307	2.1016	38	GPATCH4
CASP12	5	5	0.00019313	0.00091486	0.432307	1.5445	39	CASP12
ACVR1C	5	5	0.00019444	0.00092324	0.432307	2.2557	40	ACVR1C
C17orf105	5	3	0.00020038	0.00094592	0.432307	2.2155	41	CFAP97D1
TTPA	5	3	0.0002078	0.0009829	0.432307	1.1613	42	TTPA
HUS1	5	3	0.00020862	0.00098931	0.432307	1.9066	43	HUS1
LRRC73	5	4	0.00020884	0.0009903	0.432307	1.9605	44	LRRC73
TMX1	5	3	0.00022373	0.0010549	0.434216	0.26355	45	TMX1
MEP1A	5	3	0.00022429	0.0010578	0.434216	0.80138	46	MEP1A
HNF1A	5	4	0.00023491	0.0011022	0.434216	2.0854	47	HNF1A
EMC2	5	4	0.00023658	0.0011071	0.434216	1.7386	48	EMC2
BUD13	5	5	0.00023827	0.00112	0.434216	1.4469	49	BUD13
HTR1E	5	5	0.00023928	0.0011244	0.434216	1.2948	50	HTR1E
CCL11	5	5	0.0002578	0.0012067	0.45077	1.511	51	CCL11
MAPK7	5	5	0.00025894	0.0012122	0.45077	1.5899	52	MAPK7
RSL1D1	5	3	0.00028267	0.001329	0.483469	0.97234	53	RSL1D1
FAM114A2	5	4	0.00028726	0.0013483	0.483469	1.9154	54	FAM114A2
VTA1	5	4	0.00031695	0.0014838	0.510687	2.2245	55	VTA1
OARD1	5	4	0.00032316	0.0015055	0.510687	0.56945	56	OARD1
NDN	5	4	0.00033881	0.0015755	0.510687	1.5538	57	NDN
CAV1	5	5	0.00034392	0.0015953	0.510687	1.6154	58	CAV1
TRMT12	5	4	0.00034551	0.0016022	0.510687	1.8733	59	TRMT12
MITD1	5	3	0.0003582	0.0016539	0.51112	2.0912	60	MITD1
FDXR	5	5	0.00035835	0.0016544	0.51112	1.548	61	FDXR
TUBGCP3	5	4	0.00037287	0.001719	0.523027	0.85048	62	TUBGCP3
CTXN1	4	2	0.00037784	0.0014059	0.49531	0.26843	63	CTXN1
IL15	7	3	0.0003828	0.0022693	0.573948	-0.74815	64	IL15
COMMD2	5	5	0.0003935	0.0018063	0.541377	2.0778	65	COMMD2
RPS25	4	3	0.00041761	0.001543	0.510687	1.1578	66	RPS25
PLEKHM1	5	4	0.00041847	0.0019241	0.552624	1.7902	67	PLEKHM1
CLTC	5	5	0.00042102	0.0019365	0.552624	2.0097	68	CLTC
BRF2	5	2	0.00042257	0.0019414	0.552624	0.08135	69	BRF2
GDF9	5	2	0.00042965	0.0019744	0.552624	-0.55084	70	GDF9
CENPN	5	5	0.00043708	0.0020089	0.552624	1.6628	71	CENPN
RPL39L	2	2	0.00045311	0.00085767	0.432307	2.747	72	RPL39L
GTF2IRD1	5	5	0.00045535	0.0020942	0.560726	1.1456	73	GTF2IRD1
ZNF134	5	5	0.00046916	0.0021524	0.568721	1.4975	74	ZNF134
ZNF510	5	4	0.00048536	0.0022274	0.573948	1.3209	75	ZNF510
ZNF658	5	2	0.00048673	0.0022328	0.573948	0.13473	76	ZNF658
FKBP3	5	5	0.00049773	0.0022865	0.573948	1.2815	77	FKBP3
CYCS	4	3	0.00055284	0.0020375	0.552917	1.9638	78	CYCS
ZNF843	5	5	0.00055517	0.0025439	0.598899	1.8572	79	ZNF843
TMEM216	5	3	0.00055604	0.0025474	0.598899	0.95999	80	TMEM216
IGDCC3	5	5	0.00055781	0.0025577	0.598899	1.266	81	IGDCC3
SNX17	5	5	0.0005596	0.0025666	0.598899	1.6622	82	SNX17
PM20D1	5	3	0.00057168	0.0026129	0.598899	0.21926	83	PM20D1
WFS1	5	5	0.0005719	0.0026144	0.598899	1.4433	84	WFS1
INCENP	5	4	0.00057844	0.0026489	0.598899	1.8701	85	INCENP
RAB7A	5	3	0.00057972	0.0026543	0.598899	1.9633	86	RAB7A
ART3	5	2	0.00060223	0.0027475	0.613036	-0.54859	87	ART3
APPL1	5	2	0.00061139	0.0027845	0.61446	-0.062344	88	APPL1
KLHL13	5	5	0.00062851	0.0028728	0.627045	1.698	89	KLHL13
RGL3	5	5	0.00064133	0.0029285	0.632333	1.39	90	RGL3
IPCEF1	5	4	0.00065477	0.0029891	0.638168	2.1177	91	IPCEF1
ASTE1	5	5	0.00066392	0.0030325	0.638168	1.919	92	ASTE1
ACHE	5	3	0.00067108	0.003067	0.638168	1.1726	93	ACHE
DMBT1	5	3	0.00067573	0.0030887	0.638168	0.71517	94	DMBT1
ATHL1	5	5	0.00068703	0.0031356	0.638168	1.1214	95	ATHL1
NAA15	5	5	0.00069448	0.0031666	0.638168	1.3317	96	NAA15
SMAP2	5	3	0.00069842	0.003178	0.638168	0.77862	97	SMAP2
ARHGAP29	5	5	0.00071846	0.0032707	0.645263	1.7376	98	ARHGAP29
CD1A	5	3	0.00073148	0.0033288	0.648995	0.9507	99	CD1A
SNRPA	5	5	0.00076044	0.0034578	0.661292	1.1811	100	SNRPA
BRIX1	5	3	0.00077047	0.0034989	0.662853	1.2431	101	BRIX1
ZNF407	5	5	0.00081337	0.0036858	0.686211	1.7727	102	ZNF407
ZNF362	5	3	0.00082016	0.0037154	0.686211	0.18338	103	ZNF362
CBR4	5	3	0.00082272	0.0037248	0.686211	1.3616	104	CBR4
HMOX2	5	5	0.00083817	0.0037992	0.689368	1.1436	105	HMOX2
ALOX5AP	5	4	0.00084175	0.0038106	0.689368	1.9172	106	ALOX5AP
RRAS2	7	5	0.00086983	0.0050434	0.751347	0.62813	107	RRAS2
KRT75	5	3	0.00086985	0.0039195	0.694392	1.025	108	KRT75
HLTF	5	4	0.0008767	0.0039496	0.694392	0.43018	109	HLTF
KLHL7	6	4	0.00088065	0.004557	0.733414	0.97618	110	KLHL7
PSMD11	5	5	0.00089289	0.0040112	0.694392	1.5809	111	PSMD11
PHYHIPL	5	4	0.00091954	0.0041197	0.707075	0.33834	112	PHYHIPL
VASP	5	4	0.00092963	0.004171	0.709086	1.3975	113	VASP
CWC27	5	4	0.00093626	0.004202	0.709086	1.8049	114	CWC27
MANF	5	4	0.00094748	0.0042568	0.712335	0.90124	115	MANF
PNMA5	5	5	0.00099658	0.0044767	0.733414	1.3852	116	PNMA5
MMP9	5	5	0.00099678	0.0044777	0.733414	1.6331	117	MMP9
RDH10	5	5	0.001007	0.004522	0.733414	1.4409	118	RDH10
PDE11A	5	3	0.001019	0.0045792	0.733414	1.2639	119	ENSG00000128655
ERBB4	5	3	0.0010288	0.0046201	0.733414	1.082	120	ERBB4
ASIC4	5	4	0.0010328	0.0046384	0.733414	1.7646	121	ASIC4
LCE2B	2	1	0.0010439	0.0019843	0.552624	0.42446	122	LCE2B
C9orf171	5	5	0.0010485	0.0047178	0.740138	1.6712	123	CFAP77
ZNF506	5	5	0.0010616	0.004773	0.742996	1.46	124	ZNF506
EIF4E	4	1	0.0010935	0.0039609	0.694392	-0.025693	125	EIF4E
RIT1	5	5	0.0010969	0.0049249	0.751347	1.6892	126	RIT1
ATP6V1D	4	4	0.0010988	0.00399	0.694392	2.1167	127	ATP6V1D
CCDC14	5	4	0.0011017	0.0049446	0.751347	1.5052	128	CCDC14
DCAF10	5	4	0.0011183	0.005021	0.751347	1.1415	129	DCAF10
UVRAG	5	5	0.0011196	0.0050284	0.751347	1.4387	130	UVRAG
LRRC59	5	4	0.0011344	0.0050885	0.751347	1.5772	131	LRRC59
MESDC2	5	5	0.001161	0.005202	0.762485	1.6336	132	MESD
IFNA2	3	2	0.0012078	0.0034289	0.661292	1.872	133	IFNA2
COMMD10	5	3	0.0012176	0.0054643	0.795128	0.72962	134	COMMD10
FBLN1	5	5	0.0012394	0.0055555	0.796853	1.1176	135	FBLN1
ADARB1	5	3	0.0012673	0.0056856	0.806059	1.4622	136	ADARB1
ATG4A	5	4	0.0012708	0.0056999	0.806059	1.7989	137	ATG4A
ARMC2	5	4	0.0013049	0.0058557	0.818722	1.9091	138	ARMC2
ZNF280C	5	3	0.001317	0.0059144	0.819085	1.0489	139	ZNF280C
TMEM68	5	2	0.0013484	0.0060332	0.8268	-0.16594	140	TMEM68
CYP7B1	5	5	0.0013536	0.0060525	0.8268	1.3925	141	CYP7B1
PPP1R3C	5	4	0.001397	0.0062428	0.832712	1.7295	142	PPP1R3C
PSKH2	5	3	0.0014017	0.0062605	0.832712	1.8459	143	PSKH2
ABRACL	4	4	0.001404	0.0050802	0.751347	1.9848	144	ABRACL
YIF1B	5	2	0.0014163	0.0063227	0.832712	-0.055668	145	YIF1B
PBK	5	3	0.0014215	0.0063451	0.832712	1.1435	146	PBK
SRBD1	5	5	0.0014215	0.0063453	0.832712	1.1831	147	SRBD1
HARS	5	4	0.0014494	0.0064587	0.83278	1.2599	148	HARS1
BCAM	5	3	0.0014541	0.006476	0.83278	0.66503	149	BCAM
ISY1	5	4	0.001466	0.0065307	0.83278	0.99962	150	ISY1
NANS	5	5	0.0014714	0.0065524	0.83278	1.4887	151	NANS
DDX28	5	3	0.0014894	0.0066269	0.836945	0.83946	152	DDX28
ANP32D	5	2	0.0015156	0.0067482	0.846937	-0.77389	153	ANP32D
NQO1	5	3	0.0015367	0.0068359	0.852623	1.9829	154	NQO1
BTBD18	5	5	0.001555	0.0069138	0.857016	1.212	155	BTBD18
AADACL3	5	3	0.0015807	0.007011	0.863725	1.597	156	AADACL3
CLEC1A	5	5	0.0015953	0.0070701	0.864656	1.2606	157	CLEC1A
OGFOD1	5	3	0.001615	0.0071549	0.865531	1.5368	158	OGFOD1
BTN3A2	4	4	0.001624	0.005871	0.818722	1.6703	159	BTN3A2
DNASE2B	8	5	0.0016298	0.010207	0.923312	0.80964	160	NA
APTX	5	4	0.0016347	0.0072466	0.870356	1.5526	161	APTX
GNA12	5	4	0.0016646	0.0073748	0.870356	0.67816	162	GNA12
SERPINB8	13	10	0.0016991	0.013674	0.960758	1.1848	163	NA
DCAKD	5	4	0.0017073	0.0075548	0.870356	1.4743	164	DCAKD
CLDND2	5	5	0.0017108	0.0075671	0.870356	1.1923	165	CLDND2
MTF2	5	4	0.0017143	0.0075795	0.870356	1.2219	166	MTF2
SLC12A6	5	4	0.0017195	0.0076016	0.870356	1.7968	167	SLC12A6
HPS3	5	5	0.0017276	0.0076386	0.870356	1.3435	168	HPS3
MAPK8	5	3	0.0017501	0.0077382	0.870356	1.7269	169	MAPK8
PYDC1	5	5	0.0017506	0.0077387	0.870356	1.3088	170	PYDC1
MED11	5	4	0.0017639	0.0077964	0.870356	1.096	171	MED11
SNX16	4	3	0.001769	0.006386	0.832712	1.3004	172	SNX16
PRPS2	5	5	0.0017827	0.0078758	0.870356	1.8193	173	PRPS2
CTNNBL1	5	4	0.001792	0.0079187	0.870356	1.5428	174	CTNNBL1
RFK	5	4	0.0017989	0.0079468	0.870356	2.1944	175	RFK
PRKCG	5	4	0.0018074	0.0079847	0.870356	1.7839	176	PRKCG
ZSCAN32	5	5	0.0018219	0.0080493	0.870356	1.0577	177	ZSCAN32
C5orf52	5	5	0.0018241	0.0080612	0.870356	1.273	178	C5orf52
AAED1	5	4	0.0018243	0.0080617	0.870356	1.8971	179	PRXL2C
ABCC9	5	3	0.0018632	0.0082308	0.878917	0.44702	180	ABCC9
RPL36	5	3	0.0018651	0.0082367	0.878917	0.51334	181	RPL36
TCP11	5	5	0.0018743	0.008283	0.878917	1.3559	182	TCP11
BBS12	5	3	0.0018942	0.0083614	0.878917	1.8102	183	BBS12
PSMD7	5	3	0.0019056	0.0084078	0.878917	2.0579	184	PSMD7
C11orf80	5	5	0.0019129	0.0084329	0.878917	1.1361	185	C11orf80
ERO1L	5	3	0.0019156	0.0084487	0.878917	0.33593	186	ERO1A
MRPS35	5	4	0.0019259	0.0084911	0.878917	1.622	187	MRPS35
NBPF6	3	3	0.0019528	0.0055081	0.795748	1.6854	188	NBPF6
ZNF282	5	4	0.0019552	0.008603	0.884099	1.7847	189	ZNF282
CLECL1	5	2	0.0019625	0.0086346	0.884099	0.13871	190	CLECL1
NUP107	4	3	0.0019697	0.0071046	0.864656	1.4869	191	NUP107
DERA	5	5	0.0019766	0.0086928	0.884099	1.0822	192	DERA
PLAUR	5	3	0.0019912	0.0087583	0.884099	1.7346	193	PLAUR
OSCAR	5	5	0.001992	0.0087613	0.884099	1.4275	194	OSCAR
AKR1C1	4	2	0.0020335	0.0073349	0.870356	0.094261	195	AKR1C1
CDH12	4	4	0.002036	0.0073423	0.870356	1.8057	196	CDH12
BRDT	5	5	0.0020375	0.0089585	0.89948	1.8499	197	BRDT
PRDM6	5	2	0.0020618	0.0090593	0.905079	0.13711	198	PRDM6
HCCS	5	5	0.0020794	0.0091316	0.907779	1.6044	199	HCCS
LONRF1	5	4	0.0020992	0.0092139	0.908464	1.741	200	LONRF1
GDF6	5	3	0.0021114	0.009278	0.908464	0.8087	201	GDF6
FAT2	5	4	0.002114	0.0092894	0.908464	1.8043	202	FAT2
LPHN2	5	5	0.002121	0.0093194	0.908464	1.2675	203	ADGRL2
ATP5L2	4	4	0.0021481	0.0077493	0.870356	1.3088	204	ATP5MGL
POLL	5	3	0.0021524	0.0094555	0.911862	0.16189	205	POLL
CD96	5	3	0.0021609	0.0094905	0.911862	0.31121	206	CD96
SF3B5	5	4	0.0021609	0.0094905	0.911862	1.6006	207	SF3B5
ZNF574	5	5	0.0021816	0.0095734	0.915441	1.4301	208	ZNF574
ZNF396	5	5	0.0022008	0.0096591	0.919267	0.81542	209	ZNF396
TAF15	5	3	0.0022382	0.0098238	0.923312	0.97968	210	TAF15
CEACAM16	5	5	0.0022384	0.0098243	0.923312	1.2872	211	CEACAM16
COG4	5	5	0.0022555	0.0098938	0.923312	1.4682	212	COG4
SDF4	5	3	0.0022604	0.0099131	0.923312	0.86574	213	SDF4
RCC1	5	4	0.0022716	0.0099535	0.923312	1.7636	214	RCC1
TCP10L2	3	2	0.0022806	0.0063799	0.832712	1.4491	215	TCP10L2
YEATS2	5	3	0.0022817	0.010004	0.923312	1.8558	216	NA
PCDHGA6	5	5	0.0023019	0.010092	0.923312	1.9283	217	NA
TCF7L1	5	5	0.002304	0.010103	0.923312	1.187	218	NA
SDCCAG3	5	5	0.0023102	0.010131	0.923312	1.1952	219	NA
GPR179	5	4	0.002324	0.010184	0.923312	1.6493	220	NA
FAM218A	5	5	0.0023437	0.01026	0.923922	1.4805	221	NA
TBL1Y	5	5	0.0023596	0.010332	0.926207	0.70933	222	NA
RAB39A	5	4	0.0023807	0.010421	0.930099	1.3978	223	NA
RASA1	5	3	0.0024092	0.01053	0.935622	0.78983	224	NA
TDO2	5	3	0.0024589	0.010721	0.944322	0.38885	225	NA
FRMD7	5	4	0.002489	0.010839	0.944322	1.589	226	NA
ARL5A	6	3	0.0024891	0.012234	0.955946	0.96889	227	NA
ZNF705A	1	1	0.0025011	0.0024828	0.598899	2.978	228	ZNF705A
EXOC7	5	5	0.0025079	0.010913	0.944322	1.6826	229	NA
ASB1	5	3	0.0025085	0.010914	0.944322	0.41562	230	NA
TPD52L1	10	9	0.002515	0.01765	0.972804	1.3133	231	NA
WDR52	5	5	0.002542	0.011052	0.944322	1.4508	232	NA
DUSP13	13	10	0.0025465	0.019554	0.972804	0.94318	233	NA
NUPL2	5	5	0.0025581	0.011127	0.944322	1.233	234	NA
SPC25	5	3	0.0025738	0.011202	0.944322	1.8729	235	NA
SERINC1	5	5	0.0025783	0.01122	0.944322	1.7981	236	NA
COL12A1	5	4	0.0025881	0.011268	0.944322	1.6703	237	NA
RPL10	5	4	0.0026125	0.011361	0.944322	1.6689	238	NA
SLC6A3	5	5	0.0026285	0.011425	0.944322	0.70174	239	NA
CCDC3	6	6	0.0026341	0.012936	0.959609	1.1796	240	NA
GPSM1	11	10	0.0026355	0.019198	0.972804	0.87952	241	NA
KIF4A	5	4	0.0026397	0.011471	0.944322	1.7886	242	NA
POLR1B	5	4	0.00265	0.011505	0.944322	1.7549	243	NA
DAAM1	5	4	0.0026615	0.011555	0.944322	1.4567	244	NA
ITIH4	5	3	0.0026723	0.011606	0.944322	1.4393	245	NA
USP8	5	4	0.0026788	0.011634	0.944322	1.8558	246	NA
ERMP1	5	4	0.0026811	0.011642	0.944322	1.5673	247	NA
REEP4	5	4	0.0026817	0.011643	0.944322	1.7701	248	NA
MAP10	5	5	0.0027014	0.011719	0.944322	1.3166	249	NA
FAM71F2	5	3	0.002707	0.011745	0.944322	0.3106	250	NA
RINL	5	4	0.0027093	0.011754	0.944322	1.3908	251	NA
RPS6KC1	5	4	0.0027134	0.011771	0.944322	1.4379	252	NA
AIPL1	6	5	0.0027153	0.013327	0.959609	1.564	253	NA
USP7	5	4	0.0027183	0.011787	0.944322	1.6817	254	NA
EIF4G3	5	4	0.0027198	0.011793	0.944322	1.3941	255	NA
LNP1	5	3	0.0027218	0.011803	0.944322	1.8839	256	NA
RNF14	5	4	0.0027403	0.011881	0.946743	1.5538	257	NA
PPP3R2	5	3	0.0027566	0.011946	0.948167	0.34799	258	NA
SLIRP	6	3	0.0027713	0.013588	0.960758	0.034606	259	NA
ADRBK2	5	4	0.0027717	0.012004	0.948994	1.5686	260	NA
UBTD1	5	5	0.0028063	0.012144	0.955946	1.2201	261	NA
KDM5B	5	4	0.0028253	0.012225	0.955946	0.5768	262	NA
MYO1G	5	3	0.0028558	0.012352	0.958083	0.99346	263	NA
KBTBD13	5	5	0.0028576	0.012357	0.958083	1.5151	264	NA
COLEC10	5	4	0.0028837	0.012463	0.959609	1.1723	265	NA
RAP1B	9	4	0.0028966	0.018586	0.972804	0.095454	266	NA
PRSS21	5	3	0.0029054	0.012552	0.959609	0.53387	267	NA
TPRA1	5	4	0.0029288	0.012631	0.959609	1.3701	268	NA
RP2	5	4	0.0029459	0.012708	0.959609	1.7031	269	NA
SLC9C2	5	5	0.002955	0.012744	0.959609	1.0975	270	NA
FOXP1	10	9	0.0029636	0.020569	0.972804	1.2573	271	NA
NOXRED1	5	5	0.0029762	0.01282	0.959609	1.5449	272	NA
COG3	5	5	0.0029814	0.012841	0.959609	1.187	273	NA
IL1A	5	5	0.0029824	0.012843	0.959609	1.1893	274	NA
ZC2HC1A	5	4	0.002983	0.012843	0.959609	1.7676	275	NA
SLC25A27	5	3	0.0030046	0.012932	0.959609	0.84083	276	NA
SGK223	5	5	0.0030363	0.013063	0.959609	1.0108	277	NA
DHX38	5	4	0.0030516	0.013123	0.959609	1.7211	278	NA
ST6GALNAC2	5	4	0.0030542	0.01313	0.959609	1.0004	279	NA
GTF2E2	5	4	0.0030785	0.013226	0.959609	1.6684	280	NA
PFKFB3	5	3	0.003086	0.013257	0.959609	1.1383	281	NA
EFHD1	9	7	0.0030912	0.01975	0.972804	1.1999	282	NA
TP53	5	4	0.0030951	0.013295	0.959609	1.2451	283	NA
AFF3	5	4	0.0031038	0.013325	0.959609	1.2214	284	NA
SMAP1	5	2	0.0031164	0.013377	0.959609	-0.54173	285	NA
KIAA1737	5	3	0.0031327	0.013439	0.959609	1.6554	286	NA
PTPRF	5	5	0.0031333	0.013444	0.959609	1.6047	287	NA
PTPRD	5	5	0.0031457	0.013496	0.959609	1.1913	288	NA
TINAG	5	4	0.0031534	0.013524	0.959609	1.0137	289	NA
ARMCX6	5	2	0.0032016	0.013716	0.960758	0.066273	290	NA
NBAS	5	3	0.003205	0.013731	0.960758	1.615	291	NA
CACNB2	5	5	0.003233	0.013856	0.961166	1.5668	292	NA
SPTLC2	5	5	0.003248	0.013913	0.961166	1.2973	293	NA
ZNF426	5	4	0.0032636	0.013987	0.961166	1.4048	294	NA
CAMK2N2	5	5	0.0032842	0.014054	0.961166	1.3699	295	NA
TSPAN31	5	4	0.0032925	0.014085	0.961166	1.401	296	NA
ETHE1	5	4	0.0032986	0.01411	0.961166	1.477	297	NA
EEA1	5	4	0.0033115	0.014166	0.961166	1.4547	298	NA
CUL7	5	5	0.0033182	0.014196	0.961166	0.93876	299	NA
MORF4L1	5	5	0.0033265	0.014226	0.961166	1.22	300	NA
ISM1	5	5	0.0033431	0.014286	0.961166	1.1642	301	NA
C7orf71	5	5	0.0033618	0.014364	0.961166	1.3338	302	NA
RPS11	5	5	0.003377	0.014423	0.961166	1.207	303	NA
RPS23	5	4	0.0033816	0.014439	0.961166	1.8593	304	NA
STX1B	5	3	0.0034014	0.014524	0.961166	0.52842	305	NA
UCN	5	5	0.0034017	0.014525	0.961166	0.97829	306	NA
MAK16	5	4	0.0034424	0.014682	0.961166	0.90705	307	NA
RPUSD2	5	3	0.0034791	0.014843	0.961166	1.6042	308	NA
GSK3B	5	4	0.0034852	0.014871	0.961166	1.8861	309	NA
FUT6	5	2	0.0035006	0.01492	0.961166	0.11672	310	NA
PIWIL1	5	5	0.0035084	0.01495	0.961166	1.3814	311	NA
RABEP2	5	5	0.0035117	0.014965	0.961166	1.1967	312	NA
2011-09-01	5	4	0.0035501	0.015116	0.961166	1.2842	313	NA
BDP1	5	5	0.0035587	0.01515	0.961166	1.6106	314	NA
ZHX1	5	4	0.0035812	0.015244	0.961166	1.6759	315	NA
BEST3	6	6	0.0035813	0.017315	0.972804	1.1322	316	NA
POLA2	5	5	0.0035966	0.015305	0.961166	1.4308	317	NA
NDC1	5	5	0.0036007	0.015318	0.961166	1.5147	318	NA
TIMM8B	5	5	0.0036173	0.015374	0.961166	1.4916	319	NA
FBXO4	5	5	0.003619	0.015381	0.961166	1.3396	320	NA
NPFF	5	5	0.0036232	0.015393	0.961166	1.7453	321	NA
IL1RAP	5	5	0.0036493	0.015503	0.961166	0.98613	322	NA
APOO	5	4	0.00367	0.015587	0.961166	1.5934	323	NA
DHRS7B	5	5	0.0036713	0.015594	0.961166	1.3985	324	NA
LDHAL6B	5	2	0.0036807	0.015624	0.961166	-0.074616	325	NA
C9orf9	5	5	0.0036923	0.015675	0.961166	1.605	326	NA
TSPAN12	5	5	0.0036966	0.015689	0.961166	1.2439	327	NA
MS4A7	5	1	0.0036989	0.015698	0.961166	-1.0282	328	NA
MCTP2	5	5	0.0037391	0.015846	0.963265	1.0968	329	NA
GLRX	5	3	0.0037422	0.015858	0.963265	1.6768	330	NA
ALX4	5	3	0.0037485	0.015884	0.963265	0.28062	331	NA
TRIB3	5	5	0.0037693	0.015971	0.963265	1.5395	332	NA
HDAC1	5	4	0.0037695	0.015974	0.963265	1.7736	333	NA
ACAP1	5	5	0.0037905	0.016055	0.965272	1.1195	334	NA
ELOVL5	11	5	0.0038173	0.026297	0.972804	-0.07038	335	NA
C17orf97	5	5	0.0038217	0.016172	0.96596	1.1339	336	NA
LY6G5B	5	4	0.0038476	0.016291	0.96596	0.9886	337	NA
S100A2	5	4	0.0038477	0.016291	0.96596	1.7359	338	NA
NLRP10	5	4	0.0038512	0.016307	0.96596	1.3533	339	NA
TMEM105	5	5	0.0038775	0.016409	0.969147	0.97406	340	NA
RDM1	5	2	0.0038972	0.016492	0.971183	-2.0457	341	NA
C8orf37	5	5	0.0039225	0.016597	0.971697	1.7941	342	NA
PHF19	13	10	0.0039237	0.028684	0.972804	0.98987	343	NA
TCHP	5	4	0.0039961	0.016884	0.972804	1.7225	344	NA
ACKR4	5	4	0.004033	0.017038	0.972804	1.7461	345	NA
NECAB1	5	3	0.0040459	0.017094	0.972804	1.2957	346	NA
BMP5	5	4	0.0040954	0.017282	0.972804	1.4513	347	NA
SLC11A2	5	5	0.0041008	0.017299	0.972804	1.0802	348	NA
LIPH	5	3	0.0041021	0.017303	0.972804	1.8918	349	NA
SLC39A11	5	3	0.004114	0.017349	0.972804	0.83884	350	NA
ACOT1	4	4	0.0041253	0.014548	0.961166	1.2688	351	NA
PDS5A	5	2	0.004145	0.01747	0.972804	-0.2948	352	NA
HSPB11	5	2	0.0041683	0.017575	0.972804	-0.21595	353	NA
TAS2R5	5	4	0.0041945	0.017685	0.972804	0.88564	354	NA
CPT1B	5	4	0.0042201	0.017782	0.972804	1.7329	355	NA
ZNF729	4	3	0.0042718	0.015024	0.961166	1.5647	356	NA
SLK	5	4	0.0042853	0.018039	0.972804	1.7651	357	NA
DEFB116	5	5	0.0042976	0.018083	0.972804	1.4573	358	NA
STX18	5	4	0.0043179	0.01816	0.972804	1.7039	359	NA
SLC9A3	5	5	0.004326	0.018191	0.972804	1.1248	360	NA
SYNGR1	5	5	0.0043317	0.018215	0.972804	1.233	361	NA
LIPA	5	3	0.0043432	0.018268	0.972804	0.93003	362	NA
TMEM185A	5	3	0.0043651	0.018359	0.972804	0.22991	363	NA
COMMD6	5	3	0.0043928	0.018476	0.972804	0.43232	364	NA
CSF2	5	4	0.0043986	0.018494	0.972804	1.5461	365	NA
KLHL25	5	4	0.0043997	0.018498	0.972804	1.4508	366	NA
DNAH12	5	4	0.004425	0.018581	0.972804	1.4974	367	NA
CBX4	5	2	0.004429	0.018594	0.972804	-0.24356	368	NA
SLC6A6	5	3	0.0044423	0.01865	0.972804	0.72627	369	NA
SLC25A3	5	5	0.0044496	0.01868	0.972804	1.7989	370	NA
DMRTC1	4	3	0.0044521	0.015637	0.961166	1.6703	371	NA
ABCA9	4	2	0.0044676	0.0157	0.961166	0.046237	372	NA
OPA1	5	3	0.0044833	0.018828	0.972804	1.8299	373	NA
ZNF429	5	4	0.0044918	0.018862	0.972804	0.94111	374	NA
ADC	5	3	0.0045055	0.018911	0.972804	0.86146	375	NA
ATPAF1	13	8	0.0045236	0.032466	0.972804	1.3821	376	NA
MYL10	5	3	0.0045414	0.019051	0.972804	1.131	377	NA
DLK2	5	3	0.0045909	0.019256	0.972804	1.5915	378	NA
GPR113	5	3	0.0046029	0.019301	0.972804	0.52731	379	NA
RPS3	4	4	0.0046039	0.016153	0.96596	1.7482	380	NA
CENPT	5	3	0.0046111	0.019333	0.972804	0.76384	381	NA
NKX2-8	5	4	0.0046356	0.019436	0.972804	1.5672	382	NA
HTR1F	5	3	0.0046479	0.019487	0.972804	0.86071	383	NA
NUP98	5	5	0.0046629	0.019555	0.972804	1.5699	384	NA
TM2D3	5	3	0.0046754	0.019613	0.972804	1.5018	385	NA
CXCL17	5	4	0.0046849	0.019645	0.972804	0.78018	386	NA
MOGAT3	5	3	0.00469	0.019668	0.972804	0.8426	387	NA
PITRM1	5	4	0.0046972	0.019698	0.972804	1.5943	388	NA
TGS1	5	3	0.0047055	0.019726	0.972804	0.53103	389	NA
SLC7A5	5	3	0.004722	0.019797	0.972804	0.25133	390	NA
LANCL3	5	4	0.0047395	0.019856	0.972804	1.3779	391	NA
SCLT1	5	4	0.0047517	0.019895	0.972804	1.6287	392	NA
MYB	5	3	0.004765	0.019944	0.972804	1.7861	393	NA
DYTN	5	5	0.0047883	0.020039	0.972804	0.72027	394	NA
MPHOSPH6	5	3	0.0048217	0.020174	0.972804	0.93047	395	NA
ZNF461	5	5	0.0048248	0.02019	0.972804	1.1808	396	NA
MED26	5	2	0.0048386	0.020253	0.972804	-2.1199	397	NA
SLC6A4	5	2	0.0048551	0.020318	0.972804	0.1859	398	NA
FOXJ3	5	5	0.0048878	0.020448	0.972804	1.0214	399	NA
TET1	5	4	0.0048881	0.020451	0.972804	1.1402	400	NA
KDM1B	5	4	0.0049129	0.020551	0.972804	1.4221	401	NA
KIAA0195	5	5	0.0049132	0.020552	0.972804	1.1125	402	NA
LIPK	5	4	0.0049271	0.020609	0.972804	1.5727	403	NA
HMX2	5	5	0.0049281	0.020613	0.972804	1.4708	404	NA
EXOC6B	5	5	0.0049373	0.020644	0.972804	1.2441	405	NA
SMPD2	5	3	0.004939	0.020655	0.972804	1.4665	406	NA
EXOSC5	5	4	0.0049441	0.020675	0.972804	1.5124	407	NA
ZDHHC12	5	5	0.0049527	0.020715	0.972804	1.6085	408	NA
CPSF4	5	2	0.0049815	0.020835	0.972804	-0.22086	409	NA
CAMKMT	5	5	0.0049857	0.020848	0.972804	1.0142	410	NA
PCDHA3	5	4	0.0050146	0.020959	0.972804	1.6135	411	NA
SPATA32	5	4	0.0050306	0.021027	0.972804	1.1927	412	NA
DEF6	5	4	0.0050336	0.021039	0.972804	1.7292	413	NA
SLC6A9	5	4	0.0050367	0.021054	0.972804	1.1523	414	NA
DPCD	5	3	0.005041	0.021066	0.972804	1.012	415	NA
IGSF6	5	5	0.0050433	0.021076	0.972804	1.1486	416	NA
AJAP1	5	5	0.0050441	0.021077	0.972804	1.2102	417	NA
RPS6KA5	5	3	0.005058	0.021127	0.972804	0.57079	418	NA
MNAT1	5	5	0.0050796	0.021215	0.972804	1.0249	419	NA
GLOD4	5	2	0.0050862	0.021235	0.972804	-0.83546	420	NA
OSGIN2	5	5	0.0051109	0.021334	0.972804	1.3301	421	NA
MBD6	5	5	0.0051222	0.02138	0.972804	1.615	422	NA
HP1BP3	5	4	0.0051309	0.021416	0.972804	1.5476	423	NA
FKBP10	5	4	0.0051358	0.021436	0.972804	0.96053	424	NA
KIAA1257	5	3	0.005159	0.021527	0.972804	1.8593	425	NA
ADRA2C	5	5	0.0051682	0.021562	0.972804	1.5221	426	NA
MAPK6	5	2	0.0051853	0.021624	0.972804	0.12611	427	NA
CLEC2L	5	4	0.0052062	0.021699	0.972804	1.3166	428	NA
ZNF621	5	4	0.0052128	0.021725	0.972804	1.2571	429	NA
POLM	5	4	0.0052136	0.021728	0.972804	1.6591	430	NA
BCAS2	5	2	0.0052215	0.021763	0.972804	-0.054071	431	NA
NR4A3	5	5	0.0052348	0.021812	0.972804	0.91978	432	NA
ACSL5	5	3	0.0052349	0.021812	0.972804	1.8671	433	NA
ELMOD3	5	5	0.0052407	0.021831	0.972804	1.1084	434	NA
GSAP	5	3	0.0052606	0.02191	0.972804	1.4353	435	NA
CRYM	5	4	0.0052636	0.021925	0.972804	1.3697	436	NA
ARFIP1	5	3	0.0052823	0.02199	0.972804	0.48897	437	NA
CASP9	8	7	0.0053157	0.030398	0.972804	1.2852	438	NA
MBD5	5	3	0.0053338	0.022209	0.972804	0.46797	439	NA
PPM1K	5	4	0.0053384	0.022233	0.972804	1.7227	440	NA
ERCC6	5	5	0.0053483	0.022267	0.972804	1.4453	441	NA
RAB35	5	4	0.0053537	0.02229	0.972804	1.2504	442	NA
TNFAIP8	5	4	0.0054328	0.022596	0.972804	0.90229	443	NA
MEGF6	5	5	0.0054572	0.022684	0.972804	1.0468	444	NA
FAS	5	4	0.0054669	0.022723	0.972804	1.1116	445	NA
FKBP5	5	3	0.0054777	0.022777	0.972804	1.9408	446	NA
FOXG1	5	5	0.0054996	0.022868	0.972804	1.5524	447	NA
NUBP1	4	4	0.0055049	0.019202	0.972804	1.4148	448	NA
NAT8L	5	5	0.0055268	0.022957	0.972804	0.89875	449	NA
MAD2L1	5	3	0.0055307	0.022982	0.972804	1.7473	450	NA
RABGEF1	5	3	0.0055318	0.022987	0.972804	1.0537	451	NA
ENOSF1	5	5	0.0055908	0.023217	0.972804	0.94107	452	NA
MED12	5	5	0.0056308	0.023379	0.972804	1.1388	453	NA
WEE1	5	3	0.0056634	0.023506	0.972804	1.5673	454	NA
NFKB1	5	2	0.0056803	0.023569	0.972804	-0.3239	455	NA
EFCAB3	5	5	0.0056938	0.023616	0.972804	1.5646	456	NA
SMARCD3	5	4	0.0057086	0.023667	0.972804	1.1955	457	NA
RDH11	4	4	0.0057235	0.019933	0.972804	1.4222	458	NA
CSF3R	5	5	0.0057267	0.02374	0.972804	1.4433	459	NA
LOC152586	5	5	0.005729	0.023749	0.972804	1.3962	460	NA
SLMO1	5	3	0.0057298	0.02375	0.972804	0.48229	461	NA
SOD1	5	4	0.0057301	0.023752	0.972804	1.77	462	NA
MET	5	4	0.0057519	0.023841	0.972804	1.5599	463	NA
TMEM14B	7	4	0.00576	0.02973	0.972804	0.76049	464	NA
EMC6	5	3	0.0057811	0.023964	0.972804	0.39932	465	NA
PHF23	5	4	0.0058214	0.02412	0.972804	1.3909	466	NA
SLC5A5	5	5	0.0058334	0.024167	0.972804	0.9375	467	NA
APOB	5	3	0.0058783	0.024353	0.972804	0.35505	468	NA
SSR1	5	3	0.0058816	0.024366	0.972804	1.822	469	NA
COMMD7	5	4	0.0059275	0.024542	0.972804	1.5476	470	NA
TTLL12	5	5	0.0059322	0.024556	0.972804	0.83782	471	NA
RPN2	4	4	0.0059361	0.020644	0.972804	1.5099	472	NA
ZNF483	5	5	0.0059826	0.024748	0.972804	1.3845	473	NA
BCL2L13	13	7	0.0059894	0.041746	0.972804	0.28072	474	NA
PRPF39	5	5	0.0060282	0.024916	0.972804	1.3034	475	NA
GIPC3	5	4	0.0060389	0.024956	0.972804	1.2308	476	NA
GAPVD1	5	4	0.0060463	0.024984	0.972804	1.6897	477	NA
PGAM1	3	3	0.0060475	0.016583	0.971697	1.3999	478	NA
ELAVL3	4	2	0.0060604	0.021047	0.972804	0.99264	479	NA
TAB2	5	4	0.0060664	0.025057	0.972804	0.91145	480	NA
TNPO1	5	3	0.0060763	0.025088	0.972804	0.2028	481	NA
CCT8L2	5	4	0.0060767	0.025091	0.972804	1.2224	482	NA
CDK20	5	5	0.0060801	0.025104	0.972804	1.1261	483	NA
FAM155B	5	4	0.0060989	0.025184	0.972804	1.5833	484	NA
CLEC1B	5	3	0.0061086	0.025223	0.972804	1.9158	485	NA
TFG	5	2	0.0061257	0.02529	0.972804	0.16705	486	NA
GUCA1A	5	4	0.0061349	0.025322	0.972804	1.289	487	NA
C11orf63	5	4	0.0061516	0.025377	0.972804	1.4397	488	NA
TMA16	5	3	0.0061739	0.025458	0.972804	0.69421	489	NA
SERPIND1	5	4	0.0061752	0.025464	0.972804	1.1585	490	NA
DHX32	5	5	0.0061755	0.025464	0.972804	1.0289	491	NA
UGGT2	5	4	0.0061815	0.025487	0.972804	1.3046	492	NA
CLEC2D	11	7	0.006186	0.039577	0.972804	0.77704	493	NA
ADCY5	5	3	0.006188	0.025515	0.972804	1.5028	494	NA
FOXK1	5	5	0.0061984	0.025555	0.972804	1.3871	495	NA
CSPP1	5	4	0.0062115	0.025601	0.972804	1.5341	496	NA
KRT3	5	3	0.0062247	0.025655	0.972804	0.31343	497	NA
TAC4	7	6	0.0062253	0.031929	0.972804	0.89151	498	NA
SMPDL3A	5	4	0.0062356	0.02569	0.972804	1.2529	499	NA
TJP1	5	4	0.0062444	0.025723	0.972804	1.5514	500	NA
ATP4B	4	4	0.0062622	0.021709	0.972804	1.501	501	NA
PARP9	5	4	0.0062728	0.025824	0.972804	1.7243	502	NA
BCL2L2	5	4	0.0062742	0.025829	0.972804	0.83752	503	NA
GGT7	5	5	0.0062763	0.025838	0.972804	1.2305	504	NA
KCNH5	5	3	0.0062842	0.025874	0.972804	1.6992	505	NA
VAV3	9	7	0.0063221	0.038155	0.972804	1.2191	506	NA
MYRIP	5	2	0.0063236	0.026026	0.972804	-0.00032672	507	NA
FYN	5	5	0.0063281	0.026042	0.972804	0.8653	508	NA
TOX3	5	4	0.006356	0.026145	0.972804	1.5589	509	NA
ALKBH1	5	4	0.0063629	0.02617	0.972804	1.3258	510	NA
PSPC1	5	4	0.0063731	0.026209	0.972804	0.7142	511	NA
SETD1A	5	5	0.0063772	0.026223	0.972804	1.4802	512	NA
ZHX2	5	4	0.0064048	0.026328	0.972804	1.1368	513	NA
EIF5A	5	4	0.0064184	0.026369	0.972804	1.5764	514	NA
HRCT1	5	3	0.0064202	0.026376	0.972804	0.69189	515	NA
PRR15L	5	5	0.0064226	0.026383	0.972804	0.82986	516	NA
TEX30	10	8	0.0064301	0.039667	0.972804	1.1178	517	NA
DHRS7C	5	4	0.0064669	0.026549	0.972804	1.5212	518	NA
NXPE2	5	4	0.006472	0.026577	0.972804	0.42777	519	NA
ROPN1L	5	3	0.0064824	0.026609	0.972804	0.72733	520	NA
C8orf82	5	4	0.0064826	0.026612	0.972804	1.3068	521	NA
ASAH1	5	3	0.0065215	0.026762	0.972804	0.77799	522	NA
ZSCAN23	5	5	0.0065308	0.026793	0.972804	0.99317	523	NA
PUSL1	5	4	0.0065311	0.026794	0.972804	1.2724	524	NA
SKA2	5	5	0.0065396	0.026824	0.972804	0.96195	525	NA
ZNRD1	5	5	0.0065628	0.02692	0.972804	1.6231	526	NA
C19orf12	5	5	0.0065682	0.02694	0.972804	0.92734	527	NA
KLHL26	5	4	0.006571	0.026947	0.972804	0.61555	528	NA
CTDNEP1	5	4	0.0066699	0.027313	0.972804	1.0804	529	NA
MOSPD2	5	4	0.0066715	0.027319	0.972804	1.6573	530	NA
XAB2	5	5	0.0066823	0.027356	0.972804	1.0366	531	NA
GLYR1	5	3	0.0066953	0.027404	0.972804	0.82113	532	NA
LRRN1	5	3	0.0067004	0.027424	0.972804	1.5309	533	NA
FBN1	5	5	0.0067193	0.027486	0.972804	0.68388	534	NA
NBPF3	6	4	0.0067462	0.031278	0.972804	1.091	535	NA
TNFRSF14	5	5	0.0067641	0.027646	0.972804	0.99291	536	NA
HIST1H2BO	4	3	0.0067685	0.023352	0.972804	1.013	537	NA
FUT7	5	4	0.006793	0.027764	0.972804	1.2452	538	NA
SDPR	5	5	0.0068145	0.027839	0.972804	1.0633	539	NA
CDH3	5	3	0.0068182	0.027855	0.972804	0.56765	540	NA
UBQLN3	5	4	0.0068318	0.027902	0.972804	1.4806	541	NA
BSN	5	3	0.0068424	0.027953	0.972804	0.84141	542	NA
PHOSPHO2	5	2	0.0068621	0.028038	0.972804	-0.95711	543	NA
CXorf36	5	3	0.0068677	0.028062	0.972804	0.29811	544	NA
SDSL	5	5	0.00688	0.028105	0.972804	0.93087	545	NA
DCST1	5	4	0.0068801	0.028105	0.972804	1.5211	546	NA
CNOT2	5	5	0.0068917	0.02815	0.972804	1.1409	547	NA
SCARA3	5	4	0.0069171	0.028251	0.972804	0.79008	548	NA
MRGBP	5	3	0.0069561	0.028391	0.972804	0.752	549	NA
KIAA1432	5	5	0.0069618	0.028414	0.972804	1.0132	550	NA
PNRC2	5	2	0.0069859	0.028503	0.972804	0.071792	551	NA
RFXAP	5	4	0.0069861	0.028503	0.972804	1.332	552	NA
MSX1	5	3	0.0069987	0.028551	0.972804	1.5844	553	NA
BTNL9	5	4	0.0070008	0.028559	0.972804	0.695	554	NA
COG8	5	4	0.0070009	0.028559	0.972804	1.6362	555	NA
PIGN	5	4	0.0070018	0.028563	0.972804	1.3118	556	NA
ZNF322	5	2	0.007016	0.028616	0.972804	-0.58739	557	NA
PTP4A3	5	4	0.007032	0.028672	0.972804	1.3023	558	NA
SMC4	5	4	0.0070407	0.028709	0.972804	0.97212	559	NA
FBXO48	5	4	0.0070435	0.028719	0.972804	1.7172	560	NA
PTPN7	5	5	0.0070457	0.028728	0.972804	1.6784	561	NA
COL11A1	5	5	0.0070596	0.028778	0.972804	0.89749	562	NA
ANKRD28	5	3	0.0070655	0.028803	0.972804	0.31939	563	NA
INHBC	5	2	0.0070657	0.028803	0.972804	0.070251	564	NA
CC2D2A	13	11	0.0070751	0.048386	0.984321	0.79368	565	NA
AKIRIN1	6	5	0.0070834	0.032694	0.972804	1.1759	566	NA
CCDC140	5	4	0.0071149	0.028997	0.972804	1.3193	567	NA
DENND6A	5	4	0.0071208	0.029026	0.972804	0.73285	568	NA
ZFP37	5	4	0.0071258	0.029043	0.972804	1.171	569	NA
ITGA1	5	5	0.0071318	0.029066	0.972804	1.0308	570	NA
CSNK1A1L	5	5	0.0071346	0.029079	0.972804	0.93132	571	NA
HNRNPH3	5	5	0.0071394	0.029091	0.972804	0.96277	572	NA
MUC21	5	5	0.007148	0.029119	0.972804	1.0599	573	NA
SGSM2	5	2	0.0071644	0.029182	0.972804	-0.24646	574	NA
GP1BA	5	4	0.0071661	0.02919	0.972804	0.67147	575	NA
FBXL18	4	4	0.0071716	0.024619	0.972804	1.3836	576	NA
HABP2	5	5	0.0071901	0.029263	0.972804	1.133	577	NA
SLC44A2	5	3	0.007192	0.029272	0.972804	1.585	578	NA
ZNF98	5	3	0.0072029	0.029313	0.972804	1.6691	579	NA
ZFP41	5	3	0.0072138	0.029351	0.972804	0.49528	580	NA
GFOD2	7	7	0.0072335	0.036655	0.972804	0.6196	581	NA
GTPBP4	5	4	0.007234	0.029416	0.972804	1.234	582	NA
NCKAP5	5	4	0.0072447	0.029458	0.972804	1.229	583	NA
SULT6B1	5	5	0.0072459	0.029462	0.972804	1.1916	584	NA
STK24	5	5	0.007262	0.029519	0.972804	1.0831	585	NA
STAG1	5	5	0.0072623	0.02952	0.972804	1.5799	586	NA
TMOD2	5	5	0.0072807	0.029594	0.972804	1.0817	587	NA
KRT7	5	4	0.0072823	0.029602	0.972804	1.0981	588	NA
TMEM25	5	4	0.0072865	0.029615	0.972804	1.3663	589	NA
EMC7	5	3	0.0072924	0.02964	0.972804	1.244	590	NA
SLC35F2	5	5	0.0072946	0.029649	0.972804	1.1497	591	NA
AFG3L2	5	5	0.0073094	0.029712	0.972804	1.6885	592	NA
CHST8	5	5	0.0073108	0.029716	0.972804	1.3043	593	NA
PDRG1	5	2	0.0073127	0.029724	0.972804	-0.073482	594	NA
PHF2	5	3	0.0073331	0.029795	0.972804	0.68892	595	NA
DSTN	4	4	0.0073334	0.02515	0.972804	1.3711	596	NA
CEP57L1	5	4	0.0073689	0.029933	0.972804	1.8142	597	NA
RASSF8	5	5	0.0074007	0.030061	0.972804	1.4512	598	NA
ATP6V1F	4	4	0.0074074	0.025398	0.972804	1.4406	599	NA
ELTD1	5	3	0.0074115	0.030102	0.972804	0.48036	600	NA
BRI3BP	5	5	0.0074237	0.03015	0.972804	1.4759	601	NA
POU3F1	5	4	0.007425	0.030155	0.972804	1.2493	602	NA
GLO1	5	2	0.007461	0.030293	0.972804	0.13231	603	NA
CRYGD	4	4	0.0074772	0.025625	0.972804	0.93138	604	NA
ISYNA1	5	4	0.0074799	0.03036	0.972804	1.2771	605	NA
DCLK3	5	4	0.0075122	0.030477	0.972804	0.78864	606	NA
RNF168	5	4	0.0075268	0.03054	0.972804	1.4239	607	NA
FBXL15	5	5	0.0075292	0.03055	0.972804	0.9585	608	NA
GRAMD1C	5	4	0.0075417	0.030597	0.972804	1.5478	609	NA
C16orf92	5	4	0.0075529	0.030635	0.972804	1.7904	610	NA
ADAP2	5	3	0.0075598	0.030658	0.972804	0.55753	611	NA
PDCD7	5	4	0.0076253	0.030905	0.972804	1.3584	612	NA
MAP1S	5	4	0.0076323	0.030932	0.972804	1.1916	613	NA
CCR8	5	3	0.0076362	0.030946	0.972804	0.5197	614	NA
INHBE	5	5	0.0076448	0.030972	0.972804	1.5514	615	NA
ZCWPW2	5	2	0.0076586	0.031024	0.972804	0.029871	616	NA
ATP11B	5	3	0.0076651	0.031047	0.972804	1.7969	617	NA
RBBP5	5	3	0.0076674	0.031052	0.972804	1.5337	618	NA
KIAA0355	5	3	0.0076778	0.031093	0.972804	0.83522	619	NA
CENPBD1	5	5	0.0076827	0.031111	0.972804	1.2174	620	NA
LRP1B	5	3	0.0077081	0.031209	0.972804	0.68	621	NA
ZYG11B	5	5	0.0077103	0.031217	0.972804	1.4914	622	NA
TNFRSF10D	5	5	0.0077436	0.031348	0.972804	0.79678	623	NA
PRPSAP2	5	5	0.0077609	0.031403	0.972804	1.1184	624	NA
MBTPS1	5	4	0.0077841	0.031478	0.972804	1.2444	625	NA
C2orf70	5	5	0.0077895	0.031499	0.972804	1.1411	626	NA
RPS5	4	4	0.0077936	0.026636	0.972804	1.4235	627	NA
GNB2L1	5	1	0.0078069	0.031573	0.972804	-0.94002	628	NA
PA2G4	5	3	0.0078217	0.031625	0.972804	1.7474	629	NA
ARL9	5	3	0.0078563	0.031743	0.972804	0.6683	630	NA
CALML3	5	4	0.0078766	0.03182	0.972804	0.77478	631	NA
LYNX1	12	7	0.007907	0.051026	0.984321	0.22356	632	NA
ZNF227	5	4	0.0079093	0.031954	0.972804	1.5167	633	NA
CPD	5	3	0.0079187	0.031995	0.972804	1.4669	634	NA
ADRB2	5	5	0.0079551	0.032135	0.972804	1.3679	635	NA
TNFRSF10A	5	5	0.0079587	0.032145	0.972804	0.81315	636	NA
SFXN5	5	5	0.0079931	0.03228	0.972804	1.3346	637	NA
TMEM249	5	4	0.0080045	0.032319	0.972804	0.76167	638	NA
TBR1	5	5	0.0080056	0.032322	0.972804	1.191	639	NA
IL17RD	5	4	0.008008	0.032334	0.972804	1.5829	640	NA
CD248	5	5	0.0080119	0.032348	0.972804	0.82948	641	NA
DNAH11	5	5	0.0080161	0.032367	0.972804	1.0492	642	NA
BIN2	5	4	0.0080352	0.032439	0.972804	0.90433	643	NA
KLHL15	5	5	0.0080512	0.032504	0.972804	0.83782	644	NA
SLC6A8	5	3	0.0080539	0.032514	0.972804	0.18346	645	NA
PTBP1	5	4	0.0081014	0.032683	0.972804	1.4935	646	NA
VIT	5	5	0.0081033	0.03269	0.972804	1.0229	647	NA
EPS15L1	5	4	0.0081057	0.032699	0.972804	1.5629	648	NA
IBSP	5	4	0.0081101	0.032715	0.972804	1.2385	649	NA
CCDC13	5	5	0.0081382	0.032819	0.972804	1.3318	650	NA
PTGDR	5	5	0.0081527	0.032872	0.972804	1.1152	651	NA
IMPDH2	5	3	0.0081793	0.032972	0.972804	1.715	652	NA
NFE2L2	5	5	0.0081902	0.033016	0.972804	1.2856	653	NA
REEP2	5	4	0.0082021	0.03306	0.972804	0.87704	654	NA
ANHX	5	5	0.0082265	0.033148	0.972804	1.0693	655	NA
CD209	5	4	0.0082383	0.033194	0.972804	1.6159	656	NA
GNRHR	4	3	0.0082705	0.028152	0.972804	1.2462	657	NA
SPG20	5	5	0.0082843	0.033359	0.972804	0.7676	658	NA
ACPP	5	3	0.0082867	0.033367	0.972804	1.0124	659	NA
PPP1R21	5	3	0.0083009	0.033425	0.972804	0.82594	660	NA
RABGAP1L	15	10	0.0083048	0.057216	0.984321	0.42033	661	NA
C2CD5	5	4	0.0083353	0.033563	0.972804	1.2374	662	NA
ENPP4	5	4	0.0083503	0.033619	0.972804	0.67905	663	NA
SETD3	5	4	0.0083604	0.033657	0.972804	1.7085	664	NA
TMEM54	5	5	0.0083891	0.033768	0.972804	1.272	665	NA
CTNS	5	4	0.0083997	0.033811	0.972804	1.5838	666	NA
HDGFL1	5	4	0.0084025	0.03382	0.972804	1.4249	667	NA
CHCHD10	5	4	0.0084491	0.033998	0.972804	0.92585	668	NA
COG1	5	4	0.0084549	0.034021	0.972804	1.368	669	NA
GOLIM4	5	4	0.0084655	0.034061	0.972804	1.2737	670	NA
BCMO1	5	3	0.0084985	0.03417	0.972804	0.50641	671	NA
ATP5B	5	5	0.0085025	0.034188	0.972804	1.2632	672	NA
FRRS1L	5	4	0.0085041	0.034191	0.972804	1.4368	673	NA
PELP1	5	4	0.0085137	0.034224	0.972804	1.7152	674	NA
RBM6	5	4	0.0085145	0.034225	0.972804	0.99686	675	NA
STX8	5	4	0.0085378	0.034306	0.972804	1.1995	676	NA
BRS3	5	3	0.0085478	0.034351	0.972804	0.64528	677	NA
HHEX	5	4	0.0085499	0.03436	0.972804	1.1692	678	NA
FARP2	5	5	0.0085545	0.034376	0.972804	1.1471	679	NA
CFL1	5	5	0.008573	0.034443	0.972804	1.0268	680	NA
KRT5	5	3	0.0085958	0.034543	0.972804	1.4911	681	NA
GPR15	5	4	0.0085972	0.034549	0.972804	0.45906	682	NA
ZNF784	5	5	0.0086073	0.034589	0.972804	0.75542	683	NA
CGGBP1	5	3	0.0086295	0.034681	0.972804	0.68211	684	NA
PRSS35	5	5	0.0086298	0.034681	0.972804	1.4594	685	NA
TCEB2	5	5	0.0086371	0.034707	0.972804	1.6804	686	NA
CDK18	5	4	0.0086466	0.034746	0.972804	0.59873	687	NA
CD320	5	4	0.0086579	0.03478	0.972804	1.1254	688	NA
MDM1	7	5	0.0086726	0.04336	0.977084	1.4235	689	NA
HSD17B6	5	3	0.008679	0.03485	0.972804	0.80214	690	NA
MMP14	5	5	0.0086907	0.034888	0.972804	0.90663	691	NA
SCARA5	5	5	0.008703	0.034939	0.972804	0.93377	692	NA
THEM5	4	4	0.0087263	0.029609	0.972804	1.5595	693	NA
KRTAP24-1	5	4	0.0087454	0.035096	0.972804	0.72481	694	NA
SPRR2F	2	2	0.0087618	0.016672	0.972804	1.6425	695	NA
CCDC174	5	3	0.0087673	0.035171	0.972804	0.95803	696	NA
POLR3B	5	3	0.0087895	0.035244	0.972804	0.54196	697	NA
C1S	5	4	0.0087947	0.035263	0.972804	1.1186	698	NA
ASCC3	5	3	0.008795	0.035263	0.972804	1.4239	699	NA
ZMYM5	6	6	0.0088069	0.039992	0.972804	0.95712	700	NA
C19orf80	5	5	0.0088368	0.035415	0.972804	0.81855	701	NA
C10orf68	5	1	0.0088441	0.03544	0.972804	-2.0189	702	NA
C2CD4C	5	5	0.0088458	0.035447	0.972804	0.85774	703	NA
STK4	5	3	0.0088649	0.035519	0.972804	1.4762	704	NA
RGS11	5	3	0.0088921	0.035622	0.972804	1.4707	705	NA
RPP40	5	1	0.0088935	0.035626	0.972804	0.060541	706	NA
MAVS	5	5	0.0088995	0.035647	0.972804	1.389	707	NA
GAREML	5	5	0.0089128	0.0357	0.972804	0.77683	708	NA
TRIM7	14	11	0.0089426	0.059348	0.984321	0.72306	709	NA
KLHL36	5	3	0.0089428	0.035821	0.972804	0.35989	710	NA
CGA	5	5	0.0089596	0.035879	0.972804	1.1309	711	NA
ZEB2	5	3	0.0089641	0.035896	0.972804	1.5483	712	NA
PRAMEF12	5	3	0.0089922	0.035996	0.972804	0.47025	713	NA
MAST2	5	4	0.0090068	0.036041	0.972804	0.77589	714	NA
BAI2	4	2	0.009022	0.030535	0.972804	1.0605	715	NA
MAP3K8	5	5	0.0090271	0.036116	0.972804	1.3466	716	NA
C21orf91	5	3	0.0090416	0.036162	0.972804	1.1613	717	NA
LAMA2	5	4	0.0090539	0.036204	0.972804	1.5899	718	NA
GDF7	5	5	0.0090654	0.036248	0.972804	0.90768	719	NA
ATR	5	4	0.0090823	0.036299	0.972804	1.2818	720	NA
DAPK3	5	3	0.0090909	0.036325	0.972804	0.84631	721	NA
WFIKKN1	5	5	0.0090931	0.03633	0.972804	1.2157	722	NA
GALNT14	5	5	0.0090978	0.036344	0.972804	0.80531	723	NA
SYT10	4	3	0.0091134	0.030832	0.972804	1.4797	724	NA
CIT	5	4	0.0091216	0.036438	0.972804	1.4752	725	NA
LAIR2	6	6	0.0091345	0.041371	0.972804	0.91097	726	NA
PLEKHG4	5	4	0.0091403	0.036504	0.972804	1.4997	727	NA
SGPP1	5	4	0.009167	0.036613	0.972804	1.4045	728	NA
JAM3	5	5	0.0091926	0.036695	0.972804	0.65441	729	NA
UBE2L6	9	8	0.0092058	0.051612	0.984321	0.90651	730	NA
STK33	5	5	0.0092062	0.036747	0.972804	1.4617	731	NA
PRMT2	5	4	0.009215	0.036788	0.972804	1.5629	732	NA
NKX2-3	5	4	0.0092226	0.036817	0.972804	1.4811	733	NA
PRMT1	5	3	0.0092276	0.036836	0.972804	1.4481	734	NA
RGS3	17	14	0.0092353	0.065829	0.984321	0.76618	735	NA
CD160	5	2	0.009239	0.036881	0.972804	0.047611	736	NA
C22orf15	5	3	0.0092403	0.036886	0.972804	1.4265	737	NA
TREX1	5	4	0.0092936	0.037089	0.972804	1.3775	738	NA
UGT2B17	4	3	0.0093065	0.031444	0.972804	1.6957	739	NA
APBA2	5	5	0.0093232	0.037206	0.972804	0.79176	740	NA
KCNE1L	5	5	0.0093258	0.037218	0.972804	1.4089	741	NA
MKL1	5	4	0.0093395	0.037262	0.972804	1.5377	742	NA
ARHGEF25	5	4	0.0093574	0.037328	0.972804	1.682	743	NA
ARPC1A	5	5	0.0093589	0.037332	0.972804	1.3699	744	NA
CELF1	5	5	0.009366	0.037353	0.972804	0.9663	745	NA
ARIH1	5	4	0.0093863	0.037431	0.972804	1.3888	746	NA
SCN10A	5	4	0.009406	0.037494	0.972804	1.4575	747	NA
CLEC3B	5	4	0.0094214	0.037553	0.972804	1.4937	748	NA
NELL2	5	4	0.0094239	0.03756	0.972804	1.4938	749	NA
IBA57	5	5	0.0094578	0.037699	0.972804	1.2014	750	NA
ASB2	5	4	0.0094806	0.037794	0.972804	1.2571	751	NA
SLC43A3	5	3	0.0094858	0.037814	0.972804	0.68443	752	NA
OBSL1	5	5	0.0095007	0.03787	0.972804	1.214	753	NA
CDCA5	5	3	0.0095062	0.037886	0.972804	0.32299	754	NA
AK8	5	3	0.0095351	0.037989	0.972804	0.84816	755	NA
ZNF726	5	5	0.0095424	0.038012	0.972804	1.386	756	NA
ALOXE3	5	4	0.0095638	0.038086	0.972804	0.96285	757	NA
TMPRSS11E	5	4	0.009564	0.038088	0.972804	1.365	758	NA
RHO	5	5	0.0095753	0.038121	0.972804	0.65362	759	NA
BLMH	5	3	0.0095845	0.038158	0.972804	0.36687	760	NA
JAG2	5	2	0.0095926	0.038192	0.972804	0.0060469	761	NA
SFTA3	5	5	0.0095958	0.038206	0.972804	1.0285	762	NA
OTX2	5	5	0.0096099	0.038258	0.972804	1.1664	763	NA
PRKX	5	4	0.0096298	0.038335	0.972804	1.1111	764	NA
AGO3	5	3	0.009633	0.038348	0.972804	1.1149	765	NA
TBC1D15	5	4	0.0096338	0.038351	0.972804	1.3084	766	NA
CPM	5	3	0.0096388	0.038369	0.972804	1.7309	767	NA
TARS2	5	5	0.0096529	0.038417	0.972804	1.2037	768	NA
LAYN	5	5	0.0096625	0.038451	0.972804	1.1284	769	NA
ADAM12	5	5	0.0096775	0.038504	0.972804	1.5966	770	NA
MAP3K6	5	3	0.0096793	0.03851	0.972804	1.0219	771	NA
GNB3	5	5	0.0096819	0.03852	0.972804	0.9661	772	NA
DENND4A	5	3	0.0096831	0.038523	0.972804	0.27572	773	NA
NPHS2	5	4	0.0096851	0.03853	0.972804	1.1155	774	NA
AMOT	5	4	0.009688	0.038543	0.972804	1.5503	775	NA
CCDC22	5	5	0.009696	0.038572	0.972804	1.5066	776	NA
PIK3CD	5	5	0.0097112	0.038623	0.972804	1.0867	777	NA
POLE4	5	4	0.0097115	0.038624	0.972804	1.4896	778	NA
TMCO1	5	3	0.0097316	0.038699	0.972804	1.1018	779	NA
SCP2	16	10	0.0097636	0.068015	0.984321	0.47548	780	NA
COG7	5	4	0.0097664	0.038823	0.972804	0.96307	781	NA
CHRNB1	5	5	0.0097687	0.038831	0.972804	0.97891	782	NA
TRIM77	5	5	0.0097711	0.038841	0.972804	1.1471	783	NA
TTBK2	5	5	0.0098092	0.038979	0.972804	1.0164	784	NA
TNRC6C	5	5	0.0098112	0.038986	0.972804	1.4618	785	NA
UBQLNL	5	4	0.0098138	0.038993	0.972804	1.4628	786	NA
CBX2	5	4	0.0098311	0.039064	0.972804	1.1692	787	NA
PAX6	5	5	0.009835	0.039079	0.972804	1.4245	788	NA
COL1A1	5	4	0.0098805	0.039248	0.972804	0.67842	789	NA
RARRES1	5	4	0.0098845	0.039265	0.972804	1.2708	790	NA
SRC	5	4	0.0098913	0.039284	0.972804	1.3921	791	NA
MGP	7	5	0.0099104	0.048906	0.984321	0.61099	792	NA
C17orf49	5	3	0.0099594	0.039531	0.972804	1.0196	793	NA
UBE2M	5	4	0.0099621	0.039539	0.972804	1.03	794	NA
LIN28B	5	5	0.0099726	0.039577	0.972804	1.0918	795	NA
ALPK2	5	4	0.010003	0.039693	0.972804	1.3238	796	NA
LIM2	5	4	0.010018	0.039758	0.972804	1.3697	797	NA
C11orf31	5	3	0.010028	0.039796	0.972804	0.55507	798	NA
SLC17A2	5	3	0.010047	0.039857	0.972804	1.522	799	NA
C12orf49	5	4	0.010077	0.039973	0.972804	0.7123	800	NA
CDC42SE1	5	4	0.010109	0.040096	0.972804	1.5187	801	NA
MYH8	5	4	0.010113	0.040111	0.972804	1.2908	802	NA
ZPBP2	5	5	0.010121	0.040132	0.972804	1.0935	803	NA
ZSCAN1	5	5	0.010153	0.040257	0.972804	1.2162	804	NA
MYBL1	5	4	0.010157	0.040268	0.972804	1.4879	805	NA
HSPA5	4	4	0.010161	0.034119	0.972804	1.3847	806	NA
LEP	5	4	0.010182	0.040369	0.972804	1.4018	807	NA
CRLS1	8	5	0.010184	0.054754	0.984321	0.89742	808	NA
HIVEP2	5	5	0.010246	0.040624	0.972804	1.0751	809	NA
CTCFL	12	7	0.010247	0.0639	0.984321	0.75367	810	NA
ALG13	11	10	0.010247	0.060778	0.984321	0.97971	811	NA
SEH1L	5	3	0.010273	0.040717	0.972804	1.3928	812	NA
PAQR3	5	3	0.010275	0.040726	0.972804	0.68373	813	NA
SCARB2	5	5	0.010288	0.040762	0.972804	1.1343	814	NA
NCR3	5	2	0.010291	0.040773	0.972804	0.13682	815	NA
PPP1R16A	5	4	0.010306	0.040819	0.972804	1.4169	816	NA
MED15	5	3	0.010315	0.040854	0.972804	0.21466	817	NA
HIST2H4A	3	3	0.010324	0.027643	0.972804	1.8695	818	NA
GATSL3	5	5	0.010332	0.040914	0.972804	0.96156	819	NA
ERCC5	5	4	0.010338	0.040939	0.972804	1.5858	820	NA
TMED10	5	4	0.010357	0.041007	0.972804	1.4937	821	NA
USHBP1	5	5	0.010366	0.041041	0.972804	1.2456	822	NA
TOR1AIP1	5	3	0.010368	0.041052	0.972804	1.5212	823	NA
EML6	5	4	0.010374	0.041069	0.972804	0.317	824	NA
ARID4B	5	4	0.010389	0.041126	0.972804	1.3717	825	NA
PODNL1	5	5	0.010398	0.041161	0.972804	0.626	826	NA
AHI1	5	5	0.010415	0.041227	0.972804	1.3281	827	NA
SLC17A3	5	4	0.010422	0.041251	0.972804	0.73471	828	NA
PTPLAD1	5	3	0.010423	0.041251	0.972804	0.60422	829	NA
ATP11A	5	5	0.010423	0.041251	0.972804	0.96251	830	NA
HPD	5	5	0.010469	0.041425	0.972804	1.5474	831	NA
CHEK1	5	3	0.010472	0.041435	0.972804	0.96721	832	NA
2006-03-01	5	5	0.01049	0.041503	0.972804	1.07	833	NA
PSPH	5	4	0.010505	0.041555	0.972804	1.4464	834	NA
CCDC129	5	5	0.010515	0.041594	0.972804	1.192	835	NA
CPSF3L	5	5	0.010529	0.041653	0.972804	0.8985	836	NA
DDT	3	3	0.010537	0.028195	0.972804	1.1881	837	NA
RPL35	5	5	0.010543	0.041701	0.972804	1.4614	838	NA
ADAMTSL5	5	3	0.010567	0.041783	0.972804	1.3851	839	NA
ZNF800	5	4	0.010571	0.041798	0.972804	0.52629	840	NA
CDH8	5	3	0.010574	0.041807	0.972804	1.5476	841	NA
TRMT10C	5	2	0.010597	0.041892	0.97331	-0.00068818	842	NA
GTF3C4	5	5	0.010615	0.041956	0.97331	1.4697	843	NA
ADAM10	5	3	0.01062	0.041974	0.97331	0.21231	844	NA
ZNF891	5	4	0.010669	0.042131	0.973887	0.80312	845	NA
FNDC9	5	4	0.010678	0.042162	0.973887	1.2057	846	NA
ESCO1	5	3	0.010687	0.042195	0.973887	1.6783	847	NA
DMTF1	5	5	0.010713	0.042283	0.973887	1.0445	848	NA
NLRP7	5	4	0.010719	0.042304	0.973887	0.50942	849	NA
VSIG10L	5	5	0.010719	0.042305	0.973887	0.91323	850	NA
SP100	5	4	0.01073	0.042339	0.973887	1.5969	851	NA
C11orf74	8	6	0.010808	0.057803	0.984321	0.69203	852	NA
DMAP1	5	4	0.010815	0.042635	0.977084	1.6328	853	NA
ARNTL2	5	5	0.010853	0.042763	0.977084	1.3068	854	NA
BOD1L2	5	5	0.010856	0.042773	0.977084	1.171	855	NA
EFEMP1	5	3	0.010864	0.042809	0.977084	0.89644	856	NA
TINF2	5	4	0.010883	0.042867	0.977084	1.1707	857	NA
FUBP1	5	4	0.010895	0.042911	0.977084	1.3171	858	NA
FAM24A	5	5	0.0109	0.042927	0.977084	0.93445	859	NA
SCML2	5	4	0.01093	0.043054	0.977084	1.0527	860	NA
CNGA1	5	3	0.010956	0.043151	0.977084	0.28949	861	NA
WDR43	5	5	0.010963	0.043178	0.977084	1.121	862	NA
NPSR1	5	3	0.010965	0.043189	0.977084	0.74151	863	NA
NPM3	5	3	0.010969	0.043203	0.977084	0.9859	864	NA
ZNF195	9	8	0.010981	0.059513	0.984321	0.64316	865	NA
KRT76	5	4	0.011006	0.04334	0.977084	1.7617	866	NA
KATNAL2	5	5	0.01101	0.043354	0.977084	0.84542	867	NA
MAGEA10	5	3	0.011015	0.043369	0.977084	0.42489	868	NA
SYT16	5	4	0.011023	0.043409	0.977084	1.6362	869	NA
CA7	5	4	0.011054	0.043501	0.977084	1.4698	870	NA
OSTC	5	5	0.011055	0.043505	0.977084	1.6825	871	NA
OBFC1	5	4	0.011064	0.043548	0.977084	1.1792	872	NA
ATP1A2	4	3	0.011147	0.03722	0.972804	1.456	873	NA
PPAPDC1A	5	4	0.011159	0.043909	0.981651	1.5693	874	NA
IGLL1	5	5	0.011159	0.043909	0.981651	1.0348	875	NA
MTSS1L	5	5	0.011211	0.044088	0.981651	1.1028	876	NA
WAC	5	4	0.011212	0.044089	0.981651	0.5728	877	NA
FAM221B	5	5	0.011224	0.044126	0.981651	1.2616	878	NA
POLRMT	5	5	0.011228	0.044143	0.981651	0.72284	879	NA
SLC1A1	5	3	0.011261	0.04425	0.981848	0.29815	880	NA
PRSS27	5	5	0.011298	0.044383	0.981848	0.81363	881	NA
NIPSNAP1	5	4	0.01131	0.044428	0.981848	0.82238	882	NA
MPZ	5	5	0.011314	0.044445	0.981848	0.91564	883	NA
OS9	5	5	0.011338	0.044529	0.981848	1.2631	884	NA
SPRR2G	4	4	0.011348	0.037824	0.972804	0.69873	885	NA
RBM48	5	5	0.011395	0.04472	0.981848	0.98911	886	NA
KLHL2	5	4	0.011415	0.044794	0.981848	1.4834	887	NA
WDR77	5	5	0.011439	0.044872	0.981848	0.90893	888	NA
RPS9	5	4	0.01144	0.044876	0.981848	0.9199	889	NA
DBT	5	1	0.011458	0.04494	0.981848	-0.57718	890	NA
ATXN7L1	11	8	0.011458	0.066801	0.984321	1.0893	891	NA
UROS	5	5	0.011468	0.044975	0.981848	0.97866	892	NA
COX5B	5	4	0.011482	0.045025	0.981848	1.5554	893	NA
SLC39A7	5	5	0.011494	0.045069	0.981848	1.5041	894	NA
LCMT1	5	3	0.011507	0.045122	0.981848	0.88878	895	NA
EIF4E2	5	3	0.011515	0.045146	0.981848	0.26859	896	NA
TDRD1	5	5	0.011531	0.045197	0.981848	1.1506	897	NA
SLC25A4	5	3	0.011547	0.045252	0.981848	0.69581	898	NA
TMEM173	5	4	0.011557	0.04528	0.981848	0.87327	899	NA
TM6SF2	5	5	0.011572	0.045337	0.981848	1.189	900	NA
BRD4	5	2	0.011606	0.04545	0.981848	-0.43614	901	NA
SHE	5	4	0.01161	0.045461	0.981848	1.1704	902	NA
TAF4	5	5	0.011614	0.045473	0.981848	1.0284	903	NA
CWC22	5	4	0.011628	0.045524	0.981848	1.4282	904	NA
KRBOX1	5	5	0.011654	0.045613	0.981848	1.0151	905	NA
GGPS1	5	2	0.011655	0.045618	0.981848	-0.66597	906	NA
PPP1CB	5	2	0.011704	0.045806	0.984321	-1.2026	907	NA
LTB4R2	5	4	0.011723	0.045876	0.984321	1.3425	908	NA
KCTD1	5	2	0.011754	0.045981	0.984321	-0.54868	909	NA
LIX1	5	3	0.011801	0.046146	0.984321	1.4414	910	NA
NEK4	5	4	0.011809	0.046174	0.984321	1.1529	911	NA
UPF1	5	5	0.011816	0.046203	0.984321	1.3742	912	NA
BUB1B	5	3	0.011818	0.046211	0.984321	0.62437	913	NA
ZDHHC6	5	3	0.011845	0.04631	0.984321	1.3946	914	NA
RECK	5	5	0.01186	0.046359	0.984321	0.89315	915	NA
POLI	5	2	0.011888	0.046463	0.984321	-0.69691	916	NA
C1QTNF2	5	5	0.011895	0.046482	0.984321	1.0961	917	NA
LSG1	5	4	0.011902	0.046505	0.984321	1.2066	918	NA
MTUS1	11	9	0.011934	0.069197	0.984321	1.1415	919	NA
ULK3	5	5	0.011951	0.046682	0.984321	1.2562	920	NA
CRIPAK	3	2	0.011953	0.031756	0.972804	1.6703	921	NA
DRC1	5	2	0.011965	0.046726	0.984321	-0.081843	922	NA
DENND1A	5	3	0.011971	0.04675	0.984321	1.0277	923	NA
ANAPC1	4	4	0.011981	0.039753	0.972804	1.5284	924	NA
POLR2C	5	3	0.012049	0.047026	0.984321	0.27131	925	NA
TDRD10	5	2	0.012098	0.047211	0.984321	0.059456	926	NA
GNG8	5	4	0.012099	0.047213	0.984321	1.3186	927	NA
FAM179A	5	5	0.012124	0.047298	0.984321	0.85269	928	NA
C12orf75	2	2	0.012125	0.02294	0.972804	2.3573	929	NA
NRN1	5	5	0.012134	0.047335	0.984321	1.4472	930	NA
PCYOX1L	5	3	0.012143	0.047368	0.984321	1.4468	931	NA
BCHE	5	3	0.012148	0.047391	0.984321	0.29627	932	NA
CTXN2	5	4	0.012151	0.047402	0.984321	0.38572	933	NA
CD55	5	5	0.012175	0.047481	0.984321	1.179	934	NA
EGF	5	3	0.012203	0.047569	0.984321	0.88191	935	NA
COMMD4	4	3	0.012215	0.040471	0.972804	1.2789	936	NA
ZFP28	5	3	0.012246	0.047721	0.984321	0.5528	937	NA
RFC5	5	5	0.012254	0.047749	0.984321	1.3593	938	NA
ZNF251	5	5	0.01227	0.04781	0.984321	1.0367	939	NA
GMPPB	5	5	0.012287	0.047864	0.984321	1.0588	940	NA
ANXA7	5	3	0.012332	0.048016	0.984321	0.72179	941	NA
TCEA1	5	5	0.012337	0.048035	0.984321	0.74667	942	NA
ATP6V0E2	5	4	0.012344	0.048064	0.984321	0.94811	943	NA
SLC25A23	5	4	0.012372	0.048156	0.984321	1.096	944	NA
SLCO2B1	5	4	0.012373	0.048158	0.984321	1.4143	945	NA
CCNYL1	5	2	0.012394	0.048244	0.984321	-5.4633	946	NA
RBFOX3	5	5	0.012405	0.048284	0.984321	0.98425	947	NA
LCN8	5	4	0.012423	0.048359	0.984321	0.74205	948	NA
FNTB	5	3	0.012449	0.048455	0.984321	1.4691	949	NA
COQ10A	5	2	0.012492	0.048599	0.984321	0.22182	950	NA
MTIF3	5	5	0.012494	0.048603	0.984321	1.0532	951	NA
ADAR	5	4	0.012508	0.048658	0.984321	1.4587	952	NA
C4BPA	5	3	0.012521	0.048696	0.984321	0.64705	953	NA
ZNF600	4	4	0.012527	0.041395	0.972804	0.99332	954	NA
POPDC2	5	4	0.012536	0.048745	0.984321	1.2072	955	NA
FBF1	5	5	0.01254	0.048758	0.984321	0.81489	956	NA
RBM22	5	5	0.012541	0.048763	0.984321	1.1468	957	NA
CCDC178	5	5	0.012559	0.048817	0.984321	1.5627	958	NA
CUL4B	5	5	0.012587	0.048917	0.984321	0.87135	959	NA
PRDM15	5	4	0.012591	0.048931	0.984321	0.77076	960	NA
FANCA	5	5	0.012623	0.049056	0.984321	1.0812	961	NA
LAMA5	5	3	0.012625	0.049063	0.984321	0.8457	962	NA
PPP2R5E	5	3	0.01264	0.049119	0.984321	1.2186	963	NA
PPP4R4	7	7	0.012644	0.060812	0.984321	0.97828	964	NA
SMIM10	5	3	0.012689	0.049298	0.984321	0.28849	965	NA
PSMD3	5	5	0.012692	0.049315	0.984321	1.0096	966	NA
FCHO2	5	4	0.012717	0.049388	0.984321	1.3974	967	NA
ATAD5	5	5	0.012723	0.049406	0.984321	1.3859	968	NA
SSX5	9	5	0.012736	0.067189	0.984321	0.65383	969	NA
BCL10	5	4	0.012738	0.049461	0.984321	0.48673	970	NA
TMEM86A	5	3	0.012754	0.049509	0.984321	1.3482	971	NA
SYNE4	5	5	0.012754	0.049515	0.984321	0.89627	972	NA
KIAA0586	5	3	0.012787	0.049625	0.984321	0.89012	973	NA
DNMT3L	5	4	0.012797	0.04966	0.984321	1.1871	974	NA
ACMSD	5	4	0.012823	0.049753	0.984321	1.3996	975	NA
SIAH2	5	1	0.012837	0.049798	0.984321	-0.44707	976	NA
HADH	5	5	0.012904	0.050039	0.984321	1.3939	977	NA
C16orf91	5	4	0.012935	0.050135	0.984321	0.799	978	NA
TBX22	5	4	0.012947	0.050176	0.984321	1.3553	979	NA
WRNIP1	5	4	0.012959	0.050224	0.984321	1.366	980	NA
ULK4	5	5	0.01296	0.050228	0.984321	1.2069	981	NA
WNT4	5	4	0.012975	0.05028	0.984321	1.4408	982	NA
UCP1	5	2	0.012981	0.050305	0.984321	-0.83676	983	NA
GAB2	5	4	0.012984	0.050317	0.984321	0.40944	984	NA
HLA-DPB1	5	5	0.012988	0.050329	0.984321	1.4285	985	NA
BCL6	5	5	0.013004	0.050377	0.984321	1.1894	986	NA
SMIM20	3	3	0.013025	0.034426	0.972804	0.82063	987	NA
ATP6V1C1	5	3	0.013061	0.050587	0.984321	1.1002	988	NA
NFKBID	5	4	0.013095	0.050692	0.984321	1.6219	989	NA
HRASLS2	5	4	0.013107	0.050739	0.984321	1.4792	990	NA
DLX2	5	5	0.01313	0.050824	0.984321	1.119	991	NA
ZC3H15	5	4	0.013132	0.050835	0.984321	1.074	992	NA
KIF5B	3	2	0.013144	0.034712	0.972804	1.7417	993	NA
ANXA4	5	5	0.013161	0.050943	0.984321	1.0173	994	NA
DNAJC18	5	5	0.013168	0.050965	0.984321	1.1061	995	NA
TAS2R20	5	3	0.013179	0.051006	0.984321	1.4806	996	NA
UTP18	5	4	0.013181	0.051015	0.984321	0.63446	997	NA
LCMT2	5	5	0.013182	0.051017	0.984321	1.4487	998	NA
GNAI2	5	5	0.013211	0.051125	0.984321	1.1425	999	NA
ZNF276	5	5	0.013219	0.051153	0.984321	1.0687	1000	NA
NCKIPSD	5	4	0.01323	0.051198	0.984321	0.50746	1001	NA
ARV1	5	4	0.013241	0.051229	0.984321	1.2953	1002	NA
UPRT	5	5	0.013258	0.051301	0.984321	1.0274	1003	NA
ZNF12	5	3	0.01328	0.051371	0.984321	0.91484	1004	NA
DHDH	5	5	0.01328	0.051374	0.984321	1.0123	1005	NA
STARD7	5	5	0.013296	0.051412	0.984321	0.80539	1006	NA
PLA2R1	5	3	0.013306	0.051446	0.984321	1.5474	1007	NA
WNK3	5	5	0.013315	0.051476	0.984321	0.54565	1008	NA
RBMX	5	2	0.013329	0.051521	0.984321	0.082348	1009	NA
SPIN3	5	4	0.01337	0.051661	0.984321	1.6712	1010	NA
CENPI	5	3	0.013373	0.051669	0.984321	1.5007	1011	NA
NOP58	5	4	0.013378	0.051685	0.984321	0.42255	1012	NA
INHA	4	3	0.01341	0.044134	0.981651	1.3507	1013	NA
C1orf162	5	3	0.013427	0.051852	0.984321	0.34072	1014	NA
TYW1B	5	5	0.013433	0.051873	0.984321	1.0351	1015	NA
DHFR	5	1	0.013476	0.05203	0.984321	-0.98794	1016	NA
RPLP0	5	4	0.013483	0.052052	0.984321	1.4645	1017	NA
DCX	5	3	0.013511	0.052145	0.984321	0.35724	1018	NA
FLAD1	5	4	0.013525	0.052206	0.984321	1.2864	1019	NA
SLC25A1	5	5	0.013528	0.052213	0.984321	0.8525	1020	NA
BHLHB9	5	5	0.013542	0.052256	0.984321	1.2214	1021	NA
ANGPTL6	5	4	0.013561	0.052313	0.984321	1.2885	1022	NA
LRRC39	5	2	0.013575	0.052377	0.984321	-0.27421	1023	NA
ZNF562	6	3	0.013589	0.059197	0.984321	0.6319	1024	NA
MRPL22	5	3	0.013592	0.052428	0.984321	0.32767	1025	NA
KNG1	5	5	0.013595	0.052439	0.984321	1.0338	1026	NA
ADHFE1	5	4	0.013607	0.052473	0.984321	1.6645	1027	NA
OTOP1	5	1	0.013624	0.052528	0.984321	-0.098384	1028	NA
TRIM21	5	5	0.013626	0.052535	0.984321	1.1451	1029	NA
CYB5R2	5	4	0.013637	0.052569	0.984321	1.1327	1030	NA
MED22	5	5	0.013661	0.052653	0.984321	0.97929	1031	NA
PCDHB16	5	4	0.013671	0.052696	0.984321	1.2979	1032	NA
STPG1	5	5	0.013683	0.052744	0.984321	1.2505	1033	NA
CCDC93	5	5	0.013687	0.052757	0.984321	1.4378	1034	NA
POLD1	5	4	0.013701	0.052797	0.984321	1.6393	1035	NA
EGFR	5	4	0.013707	0.052818	0.984321	1.3179	1036	NA
ZNF433	5	3	0.013722	0.052876	0.984321	1.1479	1037	NA
ORC6	5	3	0.013741	0.052946	0.984321	0.47672	1038	NA
MIEF2	5	4	0.013771	0.053048	0.984321	1.2725	1039	NA
DPYS	5	3	0.013775	0.053068	0.984321	1.0457	1040	NA
GIP	5	5	0.013781	0.053085	0.984321	1.0471	1041	NA
SFR1	4	3	0.013791	0.045271	0.981848	0.95188	1042	NA
GPC4	5	5	0.013804	0.053171	0.984321	1.0682	1043	NA
TKTL2	5	5	0.013815	0.053215	0.984321	0.86159	1044	NA
ENOX1	5	3	0.013821	0.053237	0.984321	0.44856	1045	NA
FAM19A5	5	4	0.013821	0.053237	0.984321	1.4626	1046	NA
TSFM	5	4	0.013902	0.053516	0.984321	1.3807	1047	NA
ATG4C	5	5	0.013904	0.053522	0.984321	1.6848	1048	NA
ZNF449	5	3	0.013919	0.053568	0.984321	0.30438	1049	NA
MAPKAP1	12	8	0.013932	0.082239	0.984321	0.74536	1050	NA
HEXB	5	2	0.013953	0.053677	0.984321	0.18017	1051	NA
ITGB3BP	5	5	0.013957	0.053686	0.984321	1.4043	1052	NA
SLFN12	5	4	0.013987	0.053789	0.984321	1.4901	1053	NA
VASH1	5	5	0.013994	0.053819	0.984321	1.3242	1054	NA
KLHL8	5	4	0.013995	0.053824	0.984321	1.189	1055	NA
PAQR6	5	3	0.014001	0.053841	0.984321	1.0771	1056	NA
CCDC135	5	4	0.014017	0.053896	0.984321	0.88746	1057	NA
BPIFA2	5	5	0.01402	0.053903	0.984321	0.78984	1058	NA
WDR87	5	3	0.014073	0.054089	0.984321	1.3745	1059	NA
TG	5	5	0.014126	0.054285	0.984321	1.3302	1060	NA
SCGB2A1	4	3	0.014136	0.04633	0.984321	1.4297	1061	NA
IK	5	5	0.014157	0.054401	0.984321	0.90823	1062	NA
C19orf24	5	5	0.014166	0.054437	0.984321	1.1098	1063	NA
ANO10	5	2	0.014174	0.054464	0.984321	-0.57528	1064	NA
MAP2K6	5	3	0.014181	0.054495	0.984321	0.94648	1065	NA
FCHSD2	5	4	0.014187	0.054514	0.984321	1.1032	1066	NA
KRT4	5	5	0.014188	0.054514	0.984321	0.88742	1067	NA
TMPRSS12	5	3	0.014215	0.054604	0.984321	0.31512	1068	NA
MUC12	5	5	0.014217	0.054606	0.984321	1.3894	1069	NA
TAF1C	5	4	0.014236	0.054676	0.984321	1.3269	1070	NA
PHYH	5	4	0.01426	0.054759	0.984321	1.3025	1071	NA
DLD	5	4	0.014263	0.054767	0.984321	1.082	1072	NA
NDUFA8	5	4	0.014291	0.054861	0.984321	1.2027	1073	NA
NYNRIN	5	3	0.014314	0.054953	0.984321	1.528	1074	NA
BCOR	5	3	0.014319	0.054967	0.984321	1.4108	1075	NA
POU3F3	5	4	0.014361	0.055119	0.984321	0.73862	1076	NA
TAS2R16	5	3	0.01441	0.055288	0.984321	0.55198	1077	NA
ENAM	5	5	0.014421	0.055321	0.984321	0.84632	1078	NA
NRN1L	5	5	0.014434	0.055376	0.984321	0.75257	1079	NA
PAWR	5	5	0.014461	0.055464	0.984321	0.96144	1080	NA
ID3	5	3	0.014475	0.055518	0.984321	1.4952	1081	NA
ERO1LB	5	4	0.014493	0.055576	0.984321	0.78963	1082	NA
RAB8B	5	2	0.014509	0.055634	0.984321	0.18264	1083	NA
BRD2	5	4	0.01452	0.055678	0.984321	1.2748	1084	NA
LGALS4	5	4	0.014555	0.055792	0.984321	1.379	1085	NA
DKK2	5	5	0.014602	0.055953	0.984321	1.001	1086	NA
DNAJC5	5	4	0.014607	0.055969	0.984321	0.82171	1087	NA
POLR3C	5	4	0.014612	0.055986	0.984321	1.6757	1088	NA
SERPINA6	5	5	0.014619	0.056016	0.984321	0.75139	1089	NA
GLRX5	5	5	0.014633	0.056053	0.984321	0.8784	1090	NA
GSG1	5	4	0.014636	0.056061	0.984321	1.542	1091	NA
CCL26	5	5	0.014637	0.056064	0.984321	1.2263	1092	NA
RNF103	5	5	0.014639	0.056071	0.984321	1.5251	1093	NA
GGCT	11	9	0.014653	0.082496	0.984321	0.83598	1094	NA
CALCOCO2	5	4	0.014656	0.056134	0.984321	1.0007	1095	NA
EMB	5	4	0.014661	0.056154	0.984321	0.70028	1096	NA
PLA2G3	5	4	0.014682	0.056226	0.984321	1.3825	1097	NA
TMEM41B	7	6	0.014699	0.069565	0.984321	0.84023	1098	NA
PRTG	5	5	0.014699	0.056281	0.984321	1.1639	1099	NA
ARNT	5	5	0.014705	0.056306	0.984321	0.74901	1100	NA
RGMA	5	3	0.01471	0.056324	0.984321	0.29315	1101	NA
UBP1	5	5	0.014791	0.056612	0.984321	1.1504	1102	NA
ZFP69	5	3	0.014802	0.056653	0.984321	1.5931	1103	NA
FOPNL	5	1	0.014804	0.056664	0.984321	-0.85006	1104	NA
ANO8	5	4	0.014809	0.056683	0.984321	1.3656	1105	NA
S100A11	5	5	0.014817	0.056711	0.984321	0.86911	1106	NA
ZNF7	10	9	0.014846	0.079492	0.984321	0.57921	1107	NA
FUBP3	5	5	0.014849	0.056822	0.984321	0.86465	1108	NA
POLE2	5	2	0.014853	0.056833	0.984321	-0.54579	1109	NA
ZNF280B	5	4	0.014902	0.05701	0.984321	0.99835	1110	NA
MPL	5	4	0.014922	0.057077	0.984321	1.3577	1111	NA
TEX37	5	5	0.014939	0.057134	0.984321	1.0206	1112	NA
C1QL3	5	5	0.01494	0.05714	0.984321	1.1829	1113	NA
ALB	5	3	0.014943	0.057151	0.984321	0.97548	1114	NA
SLC39A12	5	2	0.014951	0.057176	0.984321	0.13224	1115	NA
FANCM	4	2	0.014974	0.048957	0.984321	0.88566	1116	NA
CHTF18	5	5	0.014994	0.057324	0.984321	0.82095	1117	NA
SETD9	5	3	0.015007	0.057377	0.984321	0.98473	1118	NA
SAMD9L	5	4	0.015013	0.057396	0.984321	1.6649	1119	NA
CD300LF	5	5	0.015014	0.057399	0.984321	0.93532	1120	NA
MED27	8	6	0.015036	0.074806	0.984321	1.0874	1121	NA
CBY1	5	4	0.015039	0.057489	0.984321	1.1502	1122	NA
OCLN	8	4	0.015042	0.074826	0.984321	0.097008	1123	NA
NOTUM	5	3	0.015049	0.057526	0.984321	0.2866	1124	NA
KCNH1	5	5	0.015049	0.057525	0.984321	1.1506	1125	NA
ATP6AP1	5	5	0.015077	0.057616	0.984321	1.0372	1126	NA
COL20A1	5	3	0.015147	0.057861	0.984321	1.4571	1127	NA
WDR48	5	2	0.015197	0.058034	0.984321	0.14035	1128	NA
PTGR2	5	4	0.01522	0.058127	0.984321	2.0476	1129	NA
TPP2	5	5	0.015227	0.058144	0.984321	0.97473	1130	NA
FAM170A	5	5	0.015235	0.058184	0.984321	0.6837	1131	NA
ITPR1	5	5	0.015269	0.058295	0.984321	0.99564	1132	NA
CAMK2N1	5	4	0.015295	0.058392	0.984321	1.3966	1133	NA
RPL14	5	4	0.015299	0.058406	0.984321	1.2108	1134	NA
TLK1	5	4	0.015303	0.05842	0.984321	1.771	1135	NA
HNRNPU	5	4	0.01532	0.058481	0.984321	0.73166	1136	NA
ACSL4	5	5	0.015344	0.058561	0.984321	1.1747	1137	NA
SAA2	5	5	0.015367	0.058634	0.984321	0.72777	1138	NA
TAF6	5	4	0.015385	0.058707	0.984321	1.2043	1139	NA
TRIM8	5	4	0.015408	0.058784	0.984321	1.2264	1140	NA
SON	5	4	0.01541	0.058792	0.984321	1.3144	1141	NA
PAPOLG	5	3	0.015421	0.058839	0.984321	1.5598	1142	NA
CERS1	5	5	0.015428	0.058872	0.984321	1.1345	1143	NA
CD97	5	4	0.015431	0.058882	0.984321	1.4712	1144	NA
CPOX	5	5	0.015441	0.058922	0.984321	1.0871	1145	NA
ACYP1	5	3	0.015442	0.058926	0.984321	1.1625	1146	NA
TMEM126A	6	4	0.015469	0.066419	0.984321	1.1053	1147	NA
INSM2	5	3	0.015477	0.059034	0.984321	1.3421	1148	NA
BCDIN3D	5	4	0.015504	0.059139	0.984321	1.6602	1149	NA
ZNF502	5	3	0.015536	0.059264	0.984321	1.3141	1150	NA
TERF1	5	4	0.015588	0.059448	0.984321	1.5676	1151	NA
POLR1D	5	3	0.015589	0.059451	0.984321	0.30618	1152	NA
ZRSR2	5	5	0.015605	0.059502	0.984321	1.2286	1153	NA
SFTPA2	4	3	0.01563	0.050919	0.984321	1.0226	1154	NA
MAP4K2	5	5	0.015637	0.059616	0.984321	0.96919	1155	NA
FAM19A4	5	5	0.015656	0.059684	0.984321	1.2464	1156	NA
TMEM62	5	4	0.015702	0.059852	0.984321	1.5668	1157	NA
HTR7	5	5	0.015708	0.059873	0.984321	0.69725	1158	NA
PDE4C	5	4	0.015724	0.059922	0.984321	1.1575	1159	NA
C4orf19	5	4	0.015731	0.059946	0.984321	1.25	1160	NA
CCDC149	5	5	0.015733	0.059952	0.984321	0.69273	1161	NA
RTN4R	5	2	0.015737	0.059969	0.984321	0.11035	1162	NA
RAD51C	6	4	0.015752	0.067537	0.984321	0.78947	1163	NA
LCNL1	5	4	0.01576	0.060054	0.984321	0.63062	1164	NA
IARS2	5	4	0.015771	0.060086	0.984321	1.4347	1165	NA
ZNF565	5	2	0.015786	0.060137	0.984321	0.0056273	1166	NA
TSG101	4	4	0.01579	0.051397	0.984321	1.5757	1167	NA
DCN	12	6	0.015813	0.090498	0.984321	0.50411	1168	NA
ACBD4	5	2	0.015835	0.0603	0.984321	-0.34473	1169	NA
PAPSS1	5	4	0.015848	0.060346	0.984321	1.1241	1170	NA
DDX20	5	5	0.015877	0.060451	0.984321	0.93445	1171	NA
RYR1	5	5	0.015879	0.060452	0.984321	1.0669	1172	NA
SH3GL3	5	4	0.015884	0.060475	0.984321	0.67089	1173	NA
ACTG2	6	5	0.0159	0.068085	0.984321	1.3076	1174	NA
FAM131B	5	5	0.015915	0.06058	0.984321	1.0369	1175	NA
RPLP1	5	4	0.01592	0.060594	0.984321	1.477	1176	NA
SFXN4	5	3	0.015933	0.060648	0.984321	0.1992	1177	NA
DDX19B	5	5	0.015935	0.060659	0.984321	1.0912	1178	NA
HNRNPA1	4	4	0.015954	0.051897	0.984321	1.0232	1179	NA
MAPK12	5	3	0.015982	0.060818	0.984321	0.6859	1180	NA
PCDHGA8	5	4	0.015984	0.060823	0.984321	1.357	1181	NA
ERCC6L	5	4	0.016007	0.060899	0.984321	0.458	1182	NA
COX6B1	5	3	0.016015	0.060927	0.984321	0.40908	1183	NA
ZNF296	5	5	0.016028	0.060972	0.984321	0.98505	1184	NA
C14orf177	5	4	0.016094	0.061206	0.984321	1.0819	1185	NA
SCIN	5	3	0.016095	0.061207	0.984321	1.4475	1186	NA
KIAA0753	5	4	0.016111	0.061266	0.984321	1.0969	1187	NA
GPAT2	5	4	0.016113	0.061278	0.984321	1.2185	1188	NA
KERA	5	3	0.016138	0.061362	0.984321	1.5506	1189	NA
RNF113A	5	3	0.016146	0.061392	0.984321	1.1934	1190	NA
RPS6KB2	5	3	0.016163	0.06145	0.984321	1.4162	1191	NA
AKT3	5	5	0.016174	0.061488	0.984321	0.90674	1192	NA
TM4SF1	5	4	0.016191	0.061558	0.984321	1.361	1193	NA
PTPLA	5	4	0.016211	0.061631	0.984321	1.2417	1194	NA
RERGL	5	4	0.016227	0.061686	0.984321	0.99946	1195	NA
CRYGS	5	4	0.016247	0.061766	0.984321	1.2329	1196	NA
AKAP8	5	5	0.016252	0.061778	0.984321	1.2155	1197	NA
ENG	5	4	0.016254	0.061789	0.984321	1.0907	1198	NA
CDCA8	5	3	0.016267	0.061822	0.984321	1.8793	1199	NA
NUS1	4	2	0.016269	0.052877	0.984321	0.04265	1200	NA
MPEG1	5	3	0.016277	0.061861	0.984321	0.75983	1201	NA
VPS51	5	3	0.016306	0.061968	0.984321	1.306	1202	NA
C19orf52	5	5	0.016307	0.061969	0.984321	0.8103	1203	NA
CCDC169	11	10	0.01631	0.090407	0.984321	0.92064	1204	NA
BEST1	5	5	0.016314	0.061987	0.984321	1.4665	1205	NA
MRS2	5	3	0.016326	0.062034	0.984321	0.6442	1206	NA
PCYT2	5	4	0.016331	0.062052	0.984321	1.0667	1207	NA
SEC16A	5	5	0.016331	0.062051	0.984321	1.0691	1208	NA
SPANXN3	5	4	0.016341	0.062082	0.984321	1.3325	1209	NA
ULK1	5	4	0.016348	0.062113	0.984321	1.0919	1210	NA
ATP6V0A1	5	4	0.01635	0.062118	0.984321	1.3565	1211	NA
HPCAL4	5	3	0.016352	0.062129	0.984321	0.27516	1212	NA
C1QL2	5	5	0.016355	0.062135	0.984321	1.1266	1213	NA
FTMT	5	5	0.016361	0.062151	0.984321	1.3514	1214	NA
LRIF1	9	5	0.016364	0.082193	0.984321	1.3055	1215	NA
KLHL42	5	3	0.016375	0.062198	0.984321	1.0291	1216	NA
TESPA1	5	5	0.016393	0.062268	0.984321	1.4169	1217	NA
ELMSAN1	4	3	0.016409	0.053279	0.984321	1.2905	1218	NA
PDPK1	5	4	0.016411	0.062335	0.984321	0.78128	1219	NA
C11orf54	5	1	0.016424	0.062386	0.984321	-1.5523	1220	NA
EIF2AK1	5	3	0.016441	0.062454	0.984321	1.2364	1221	NA
ATF3	11	9	0.016448	0.091069	0.984321	1.0239	1222	NA
GTPBP1	5	4	0.016452	0.062501	0.984321	1.0708	1223	NA
ZNF786	5	5	0.016472	0.06256	0.984321	0.90085	1224	NA
YTHDC2	5	5	0.016473	0.062564	0.984321	1.0036	1225	NA
CCDC85C	5	5	0.016489	0.062618	0.984321	0.79324	1226	NA
NSL1	5	5	0.016496	0.062649	0.984321	0.99622	1227	NA
PVRL4	5	4	0.016509	0.062684	0.984321	1.3827	1228	NA
TBC1D2B	5	5	0.016513	0.062702	0.984321	1.1692	1229	NA
ZNF660	5	5	0.016522	0.062732	0.984321	1.0924	1230	NA
MORN5	5	5	0.016549	0.062838	0.984321	1.7159	1231	NA
INTS9	5	5	0.01655	0.06284	0.984321	0.75717	1232	NA
CHDC2	5	3	0.016567	0.0629	0.984321	1.1843	1233	NA
PGM1	5	2	0.016571	0.062909	0.984321	0.14528	1234	NA
CDX4	5	5	0.016575	0.062924	0.984321	0.98112	1235	NA
FITM1	5	4	0.016582	0.062942	0.984321	0.52423	1236	NA
CCNG2	5	4	0.016588	0.062963	0.984321	1.0506	1237	NA
NRG1	18	14	0.016605	0.1078	0.984321	1.0139	1238	NA
C7orf55	5	5	0.016625	0.063095	0.984321	0.68979	1239	NA
DIMT1	5	4	0.016644	0.063156	0.984321	1.6134	1240	NA
DBF4	5	5	0.01667	0.063251	0.984321	1.2863	1241	NA
APOBEC4	5	3	0.016686	0.063292	0.984321	0.44576	1242	NA
IDH3B	5	5	0.016697	0.063333	0.984321	1.1756	1243	NA
TVP23C-CDRT4	2	2	0.016706	0.031169	0.972804	1.6604	1244	NA
GLI2	5	5	0.016727	0.063431	0.984321	0.99267	1245	NA
BIK	5	4	0.016731	0.063443	0.984321	1.5072	1246	NA
INSL4	5	5	0.016736	0.063457	0.984321	1.0328	1247	NA
PECR	5	4	0.016767	0.063572	0.984321	0.41211	1248	NA
C16orf80	5	4	0.016768	0.063576	0.984321	1.8804	1249	NA
C7	5	5	0.016781	0.063623	0.984321	0.68809	1250	NA
ANLN	5	3	0.016786	0.063639	0.984321	1.6498	1251	NA
ABI3	5	5	0.016789	0.063646	0.984321	0.96763	1252	NA
SCHIP1	5	3	0.01679	0.06365	0.984321	1.3947	1253	NA
AASS	5	3	0.016794	0.063667	0.984321	1.5882	1254	NA
BYSL	5	5	0.016842	0.063831	0.984321	1.167	1255	NA
THOC3	5	4	0.016857	0.063889	0.984321	1.0084	1256	NA
TPH1	5	5	0.016857	0.06389	0.984321	1.2848	1257	NA
ZCCHC11	5	3	0.016915	0.064076	0.984321	1.5422	1258	NA
PCDHGC4	5	4	0.016915	0.064074	0.984321	0.72199	1259	NA
SPTLC3	5	4	0.016928	0.064122	0.984321	1.4286	1260	NA
OTOG	5	5	0.016931	0.064133	0.984321	1.3721	1261	NA
USP14	5	5	0.016932	0.064138	0.984321	1.7275	1262	NA
MKL2	5	3	0.016941	0.064165	0.984321	1.5534	1263	NA
RBM44	5	3	0.016992	0.064337	0.984321	1.0514	1264	NA
MAP7	5	2	0.017013	0.064411	0.984321	-0.052442	1265	NA
DHX35	5	4	0.01706	0.064573	0.984321	0.64423	1266	NA
ALG5	5	2	0.017062	0.064583	0.984321	-0.0367	1267	NA
TMCO4	5	3	0.017097	0.064706	0.984321	0.45151	1268	NA
MAP4K4	5	5	0.017117	0.064773	0.984321	1.0403	1269	NA
MRPL23	5	3	0.01715	0.064884	0.984321	0.98088	1270	NA
LCE3C	4	4	0.017153	0.055535	0.984321	0.9186	1271	NA
NXPH4	5	4	0.017199	0.065064	0.984321	1.0934	1272	NA
RAG2	5	5	0.017209	0.065105	0.984321	1.6051	1273	NA
PLXNA2	5	3	0.01721	0.065112	0.984321	0.64544	1274	NA
IGSF5	5	4	0.017233	0.065189	0.984321	1.1631	1275	NA
HOXB1	5	5	0.017255	0.065263	0.984321	0.91899	1276	NA
ZNF577	5	4	0.017256	0.065265	0.984321	0.80417	1277	NA
ACTR8	5	3	0.01726	0.065277	0.984321	1.652	1278	NA
LEMD3	5	4	0.017286	0.065349	0.984321	0.72335	1279	NA
GJB3	5	5	0.017306	0.065414	0.984321	0.6353	1280	NA
KRAS	5	2	0.017307	0.065417	0.984321	0.044311	1281	NA
STH	5	5	0.017329	0.065507	0.984321	1.1196	1282	NA
GSDMD	5	5	0.017331	0.065514	0.984321	0.95534	1283	NA
NGLY1	5	5	0.017331	0.065512	0.984321	0.72226	1284	NA
MAGEE1	5	5	0.01735	0.065584	0.984321	0.78608	1285	NA
TDRD7	5	4	0.017356	0.065605	0.984321	1.2058	1286	NA
DCTN4	5	3	0.017384	0.065712	0.984321	1.1453	1287	NA
KRTAP9-1	3	3	0.017396	0.045256	0.981848	1.3112	1288	NA
CYP3A7	5	3	0.017405	0.065771	0.984321	0.73319	1289	NA
VWA9	5	5	0.01742	0.065819	0.984321	1.1272	1290	NA
TAS2R31	5	5	0.017447	0.06591	0.984321	0.9943	1291	NA
MLXIPL	5	5	0.017453	0.065938	0.984321	1.2895	1292	NA
C15orf65	5	3	0.017454	0.065939	0.984321	0.63279	1293	NA
C16orf70	5	5	0.017463	0.065979	0.984321	1.1572	1294	NA
HNRNPH1	5	4	0.01747	0.066004	0.984321	1.4363	1295	NA
INSIG1	5	4	0.017496	0.066086	0.984321	1.4948	1296	NA
PSMA5	5	3	0.017503	0.066114	0.984321	0.64891	1297	NA
CASC3	5	5	0.017504	0.066117	0.984321	0.84706	1298	NA
C1QBP	5	4	0.017511	0.066148	0.984321	1.5436	1299	NA
DHTKD1	5	3	0.01753	0.066215	0.984321	1.4	1300	NA
RANBP6	5	4	0.017543	0.066262	0.984321	1.3254	1301	NA
NRGN	5	4	0.017558	0.066322	0.984321	1.3225	1302	NA
TYK2	5	5	0.017571	0.066361	0.984321	1.0953	1303	NA
C19orf45	5	4	0.017582	0.066394	0.984321	0.5422	1304	NA
STARD8	5	5	0.017586	0.06641	0.984321	1.024	1305	NA
MYL5	5	3	0.017601	0.066453	0.984321	0.20697	1306	NA
GNLY	5	4	0.01762	0.066522	0.984321	1.3707	1307	NA
ZNF280A	5	5	0.017622	0.066525	0.984321	0.96178	1308	NA
CFHR1	4	3	0.017643	0.056961	0.984321	0.90792	1309	NA
ANGPTL5	5	2	0.01765	0.066621	0.984321	-0.21477	1310	NA
PRDM5	5	5	0.017659	0.06665	0.984321	1.3659	1311	NA
UEVLD	5	4	0.017677	0.066714	0.984321	1.5005	1312	NA
CACNA2D2	5	4	0.017696	0.066775	0.984321	1.2841	1313	NA
NPFFR1	5	4	0.017698	0.066781	0.984321	1.4649	1314	NA
PFAS	5	5	0.0177	0.066789	0.984321	0.81086	1315	NA
TACR3	5	5	0.017715	0.066828	0.984321	1.342	1316	NA
KMT2B	5	2	0.017748	0.066937	0.984321	-1.0235	1317	NA
ASIC5	5	4	0.017758	0.066976	0.984321	0.71369	1318	NA
SUZ12	5	5	0.017772	0.067027	0.984321	0.88534	1319	NA
BCAT2	5	4	0.017807	0.067151	0.984321	1.2311	1320	NA
C11orf57	5	4	0.017846	0.067287	0.984321	0.58622	1321	NA
VAMP7	5	4	0.017869	0.067372	0.984321	1.2487	1322	NA
GTF2F2	5	4	0.017895	0.067472	0.984321	0.93329	1323	NA
USP16	5	4	0.017973	0.067743	0.984321	1.3302	1324	NA
NEDD8	3	3	0.017974	0.046683	0.984321	1.2312	1325	NA
GORASP1	5	5	0.018032	0.067933	0.984321	1.095	1326	NA
HIST1H4G	5	3	0.018042	0.067968	0.984321	0.82529	1327	NA
ZNF697	5	5	0.018052	0.067994	0.984321	0.90714	1328	NA
TPR	5	3	0.018091	0.068137	0.984321	0.84253	1329	NA
CETP	5	5	0.018106	0.068183	0.984321	0.83694	1330	NA
HKR1	5	4	0.018108	0.068189	0.984321	1.4897	1331	NA
THOC6	5	4	0.018135	0.068279	0.984321	0.52213	1332	NA
NXNL2	4	4	0.018139	0.058406	0.984321	1.1871	1333	NA
CMTM6	5	2	0.01814	0.068294	0.984321	0.1441	1334	NA
REST	5	4	0.018155	0.068339	0.984321	1.2601	1335	NA
SLC25A44	5	5	0.018159	0.068354	0.984321	0.69985	1336	NA
CCDC65	5	5	0.018185	0.06845	0.984321	1.116	1337	NA
ATE1	5	3	0.018189	0.06846	0.984321	1.102	1338	NA
DLG2	8	4	0.018191	0.086648	0.984321	0.45833	1339	NA
RAB18	7	3	0.018199	0.083988	0.984321	-1.3482	1340	NA
LYZL1	4	4	0.018214	0.058632	0.984321	0.8717	1341	NA
DDX39A	5	2	0.018238	0.068634	0.984321	-0.24162	1342	NA
LRRC8D	5	3	0.018243	0.06865	0.984321	1.2407	1343	NA
POLR3GL	5	4	0.018277	0.068756	0.984321	1.03	1344	NA
TOMM7	2	1	0.018283	0.034016	0.972804	1.1692	1345	NA
COMMD8	5	4	0.018332	0.068942	0.984321	1.3446	1346	NA
SPG7	5	3	0.018336	0.068955	0.984321	0.2992	1347	NA
TRAF3IP1	5	4	0.018344	0.068985	0.984321	0.80348	1348	NA
ADAMTS15	5	4	0.018352	0.069007	0.984321	0.93401	1349	NA
NEK8	5	4	0.018385	0.069114	0.984321	0.77785	1350	NA
PASK	5	3	0.018409	0.069188	0.984321	1.4905	1351	NA
IDH1	5	4	0.018439	0.069291	0.984321	1.3178	1352	NA
COPS8	5	5	0.018461	0.069365	0.984321	1.5413	1353	NA
PDE4B	5	5	0.018497	0.069487	0.984321	0.93789	1354	NA
SEC14L4	4	3	0.018506	0.05953	0.984321	0.83558	1355	NA
DHX9	5	3	0.01851	0.069532	0.984321	1.8566	1356	NA
GRK4	5	4	0.018521	0.069563	0.984321	1.4135	1357	NA
CDC5L	5	4	0.018532	0.069613	0.984321	1.0444	1358	NA
CALD1	5	5	0.018538	0.069634	0.984321	0.86253	1359	NA
ATP6V1H	5	3	0.018557	0.069699	0.984321	1.5287	1360	NA
DEFB115	5	3	0.018624	0.06993	0.984321	0.36614	1361	NA
CALCR	5	4	0.018632	0.06996	0.984321	0.68857	1362	NA
FFAR4	4	3	0.018639	0.059908	0.984321	1.46	1363	NA
AHNAK	5	5	0.01866	0.07005	0.984321	1.3072	1364	NA
KLHL32	5	5	0.018672	0.07008	0.984321	0.93671	1365	NA
DNAJC30	5	3	0.018702	0.070192	0.984321	1.4301	1366	NA
ATP6V1E1	5	4	0.018726	0.070269	0.984321	1.2854	1367	NA
PCDHB2	5	4	0.018728	0.070277	0.984321	0.90728	1368	NA
TMEM132B	5	5	0.01874	0.070314	0.984321	0.92729	1369	NA
RNLS	5	2	0.018777	0.070428	0.984321	0.056541	1370	NA
RABIF	5	5	0.018818	0.070572	0.984321	1.0636	1371	NA
ATM	5	4	0.018826	0.070592	0.984321	1.1167	1372	NA
SLC25A53	5	3	0.018828	0.0706	0.984321	0.87781	1373	NA
SEC11C	3	2	0.01884	0.048816	0.984321	1.6691	1374	NA
C6orf203	5	4	0.018857	0.070693	0.984321	1.1616	1375	NA
ATF2	5	4	0.018871	0.070734	0.984321	1.6475	1376	NA
PCP4L1	2	2	0.018914	0.035172	0.972804	1.551	1377	NA
ADRM1	5	3	0.018922	0.070898	0.984321	1.4038	1378	NA
MTMR6	5	1	0.018924	0.070902	0.984321	-0.22561	1379	NA
SLC4A3	5	5	0.018926	0.070905	0.984321	1.3418	1380	NA
PXN	5	2	0.01897	0.071063	0.984321	-0.72523	1381	NA
WBP11	5	2	0.018973	0.071076	0.984321	-0.084651	1382	NA
RNF11	5	4	0.019009	0.071214	0.984321	0.90918	1383	NA
CHD4	5	3	0.019017	0.07124	0.984321	0.66926	1384	NA
LAMC2	5	3	0.019049	0.071346	0.984321	1.4561	1385	NA
SLCO1B3	5	5	0.019054	0.071366	0.984321	1.058	1386	NA
CHMP4B	5	4	0.019084	0.071461	0.984321	1.034	1387	NA
CYP2B6	5	3	0.019096	0.0715	0.984321	1.4416	1388	NA
OAS1	5	2	0.019169	0.071733	0.984321	0.20168	1389	NA
NFKBIB	5	5	0.019169	0.071733	0.984321	0.88927	1390	NA
SRSF10	6	5	0.019173	0.08041	0.984321	1.2471	1391	NA
GOLGA8M	1	1	0.019188	0.019165	0.972804	2.2914	1392	NA
ITGAV	5	5	0.01919	0.071801	0.984321	0.84764	1393	NA
JADE1	5	3	0.019218	0.071902	0.984321	1.0582	1394	NA
AHSG	5	4	0.019255	0.072021	0.984321	1.2706	1395	NA
NME4	5	5	0.019273	0.072084	0.984321	1.0331	1396	NA
CETN1	5	4	0.019307	0.0722	0.984321	1.3128	1397	NA
ASPRV1	5	5	0.019335	0.072291	0.984321	0.90928	1398	NA
DBNL	5	4	0.019362	0.072384	0.984321	1.0896	1399	NA
DES	5	5	0.019363	0.072386	0.984321	0.61999	1400	NA
PNLIPRP1	5	4	0.019365	0.072393	0.984321	1.0101	1401	NA
LMF1	5	2	0.019366	0.072396	0.984321	0.074304	1402	NA
C2orf50	5	1	0.019413	0.072542	0.984321	-0.30923	1403	NA
SYS1	7	5	0.019438	0.089014	0.984321	1.0764	1404	NA
CHI3L2	5	2	0.019446	0.072654	0.984321	-0.56052	1405	NA
STK39	5	2	0.019462	0.072714	0.984321	0.035452	1406	NA
ASB6	5	4	0.01951	0.072893	0.984321	1.2184	1407	NA
ANKIB1	5	2	0.019511	0.0729	0.984321	0.29517	1408	NA
GNMT	5	5	0.019522	0.072937	0.984321	0.66712	1409	NA
TDRD6	5	3	0.019534	0.072968	0.984321	0.67229	1410	NA
PRKAG3	5	4	0.019558	0.073046	0.984321	1.2639	1411	NA
HECTD2	5	4	0.019583	0.07313	0.984321	1.1959	1412	NA
PDE3A	5	5	0.019608	0.073216	0.984321	0.65584	1413	NA
UBA52	5	4	0.019614	0.073233	0.984321	1.1266	1414	NA
LEF1	5	5	0.019619	0.073251	0.984321	1.1702	1415	NA
GRM4	5	5	0.019625	0.073274	0.984321	0.59465	1416	NA
SHF	5	5	0.019653	0.073362	0.984321	1.0641	1417	NA
RPS27L	5	4	0.019658	0.073375	0.984321	1.1092	1418	NA
HTR6	5	4	0.019681	0.073446	0.984321	1.0627	1419	NA
TMED6	5	5	0.019685	0.073462	0.984321	1.0573	1420	NA
ARHGAP11A	5	3	0.019707	0.073532	0.984321	1.1225	1421	NA
GPR123	5	4	0.019728	0.073603	0.984321	0.9355	1422	NA
HERPUD1	5	5	0.019747	0.07367	0.984321	0.93522	1423	NA
PERP	5	5	0.019765	0.073725	0.984321	1.7057	1424	NA
MAGEC2	5	4	0.019782	0.073784	0.984321	0.85984	1425	NA
BEND3	5	4	0.019816	0.073905	0.984321	1.1615	1426	NA
NDUFA7	5	4	0.019822	0.073922	0.984321	1.0612	1427	NA
TBCA	5	5	0.019834	0.073954	0.984321	1.5109	1428	NA
MAGEB1	5	4	0.019841	0.073979	0.984321	1.1098	1429	NA
DERL2	5	4	0.019854	0.074022	0.984321	0.83446	1430	NA
SLITRK2	5	4	0.019863	0.074057	0.984321	1.1942	1431	NA
FEZF2	5	5	0.019886	0.074127	0.984321	0.86555	1432	NA
C17orf77	5	4	0.0199	0.074169	0.984321	1.4367	1433	NA
LRRIQ4	5	5	0.019977	0.074406	0.984321	0.97371	1434	NA
NMRK2	5	3	0.020016	0.074538	0.984321	1.3443	1435	NA
RAD54B	6	4	0.020028	0.08357	0.984321	1.1966	1436	NA
GKAP1	5	3	0.020034	0.074606	0.984321	1.6951	1437	NA
SBK1	5	4	0.020039	0.074613	0.984321	1.3403	1438	NA
CDC123	5	4	0.020043	0.074631	0.984321	1.1069	1439	NA
FTCD	5	4	0.020057	0.07468	0.984321	1.0174	1440	NA
BRAF	5	3	0.020059	0.074687	0.984321	1.4981	1441	NA
TRAPPC3L	5	4	0.02006	0.074689	0.984321	1.2874	1442	NA
EZH1	5	5	0.020077	0.074747	0.984321	0.65633	1443	NA
TMEM71	5	4	0.020113	0.074872	0.984321	0.38041	1444	NA
NPBWR1	5	5	0.020123	0.074904	0.984321	0.70618	1445	NA
BAZ2B	5	2	0.020148	0.074983	0.984321	-0.26322	1446	NA
TMTC4	5	4	0.020161	0.075029	0.984321	1.3419	1447	NA
MRPL1	5	3	0.020196	0.075155	0.984321	0.51376	1448	NA
CHORDC1	5	2	0.020245	0.075315	0.984321	-0.44339	1449	NA
MXD3	5	4	0.020272	0.075395	0.984321	1.1403	1450	NA
NDFIP1	5	5	0.020281	0.07542	0.984321	1.0799	1451	NA
UBXN2A	5	5	0.020283	0.075427	0.984321	0.92972	1452	NA
KL	5	3	0.020291	0.075455	0.984321	0.87208	1453	NA
BMPR2	5	5	0.020298	0.075477	0.984321	0.80324	1454	NA
C3orf84	5	3	0.020343	0.07564	0.984321	0.39662	1455	NA
DEFB4A	1	1	0.020421	0.020403	0.972804	2.4954	1456	NA
CEPT1	5	5	0.020455	0.076011	0.984321	0.88474	1457	NA
EIF1AX	5	3	0.02049	0.076141	0.984321	0.27852	1458	NA
CHRM4	5	4	0.020492	0.076144	0.984321	1.1041	1459	NA
DNAJB14	5	4	0.020498	0.076166	0.984321	1.2485	1460	NA
MOB3A	5	5	0.020499	0.07617	0.984321	1.0208	1461	NA
SMARCAD1	5	2	0.020539	0.076298	0.984321	-0.78075	1462	NA
PLXNA3	5	5	0.02061	0.076529	0.984321	1.0547	1463	NA
SOX2	5	4	0.020622	0.076571	0.984321	1.2661	1464	NA
LEPREL2	5	3	0.020637	0.076629	0.984321	0.44917	1465	NA
MLF2	5	3	0.020686	0.076798	0.984321	0.88025	1466	NA
NFRKB	5	5	0.020693	0.076821	0.984321	1.0543	1467	NA
SLC27A6	5	5	0.020724	0.076933	0.984321	0.80232	1468	NA
ZNF713	5	4	0.020733	0.076965	0.984321	1.0475	1469	NA
ELMO2	5	3	0.020734	0.076969	0.984321	0.41085	1470	NA
SNRPD1	5	5	0.020747	0.077009	0.984321	1.441	1471	NA
GLB1	5	5	0.020753	0.077029	0.984321	1.1755	1472	NA
ZCCHC13	5	4	0.020764	0.077061	0.984321	0.99337	1473	NA
FGF20	5	3	0.020831	0.077289	0.984321	0.93288	1474	NA
CCDC53	5	5	0.020832	0.077296	0.984321	1.0281	1475	NA
PLCH2	5	4	0.020833	0.077298	0.984321	1.3343	1476	NA
HEY1	4	3	0.020836	0.066275	0.984321	1.2648	1477	NA
LMO4	5	3	0.020864	0.077395	0.984321	1.574	1478	NA
MAPK4	5	3	0.020881	0.077455	0.984321	0.88249	1479	NA
MKKS	5	5	0.020883	0.077457	0.984321	1.488	1480	NA
GRIK1	5	5	0.02092	0.077582	0.984321	0.85912	1481	NA
CEP57	5	4	0.02093	0.077618	0.984321	0.77631	1482	NA
FCAMR	5	5	0.020956	0.077709	0.984321	1.1292	1483	NA
ATP6AP2	5	3	0.020971	0.077759	0.984321	1.2306	1484	NA
TXNDC12	5	3	0.020979	0.077788	0.984321	0.79143	1485	NA
IL15RA	5	2	0.021028	0.077952	0.984321	-0.45327	1486	NA
DTNA	15	9	0.021034	0.12243	0.984321	0.52277	1487	NA
FAM184A	5	3	0.021034	0.077973	0.984321	1.4563	1488	NA
ATP6V0D1	5	5	0.021042	0.077994	0.984321	1.5493	1489	NA
RHBDD1	5	4	0.021062	0.078061	0.984321	0.80431	1490	NA
CST8	5	4	0.02107	0.078089	0.984321	1.3946	1491	NA
CLCC1	5	3	0.021077	0.07811	0.984321	0.30156	1492	NA
FAM189A1	5	3	0.021103	0.078202	0.984321	0.95011	1493	NA
PTRH1	5	5	0.021121	0.07827	0.984321	0.85397	1494	NA
TMEM30A	5	4	0.021174	0.078452	0.984321	0.65062	1495	NA
EIF4G2	5	5	0.021203	0.078542	0.984321	0.69807	1496	NA
ZNF839	5	5	0.021212	0.078573	0.984321	1.2734	1497	NA
TNIP3	4	2	0.021221	0.067409	0.984321	0.39283	1498	NA
THBD	5	3	0.021232	0.078631	0.984321	1.2509	1499	NA
MB21D1	5	3	0.021272	0.07877	0.984321	0.23704	1500	NA
CASR	5	4	0.021282	0.078797	0.984321	0.99818	1501	NA
STAB1	5	5	0.021303	0.078864	0.984321	0.81401	1502	NA
CCBL1	5	5	0.021306	0.078868	0.984321	1.05	1503	NA
SNX12	5	5	0.021311	0.078881	0.984321	1.1336	1504	NA
WDR83OS	5	3	0.021335	0.07896	0.984321	0.45426	1505	NA
TMEM260	5	5	0.021347	0.078995	0.984321	0.84781	1506	NA
SLC17A5	5	4	0.02137	0.079075	0.984321	0.36352	1507	NA
LRRC56	5	5	0.021411	0.079211	0.984321	1.0856	1508	NA
DEFB129	5	4	0.021419	0.07923	0.984321	0.61652	1509	NA
U2AF1	5	4	0.021424	0.079252	0.984321	1.1975	1510	NA
SCYL1	5	4	0.021432	0.079279	0.984321	1.3168	1511	NA
TAS2R41	5	5	0.021489	0.079455	0.984321	0.68178	1512	NA
RFPL2	6	4	0.021494	0.089039	0.984321	0.62533	1513	NA
C12orf60	5	2	0.021516	0.079548	0.984321	-0.79024	1514	NA
SHQ1	5	4	0.02156	0.079693	0.984321	1.4876	1515	NA
FAM81A	5	3	0.021565	0.079717	0.984321	0.3892	1516	NA
C12orf29	5	4	0.02166	0.080023	0.984321	1.4632	1517	NA
ZNF410	5	3	0.021663	0.080033	0.984321	0.44815	1518	NA
LMNB1	5	5	0.021686	0.080097	0.984321	0.82426	1519	NA
EAF1	5	4	0.021688	0.080106	0.984321	1.3498	1520	NA
EID3	5	5	0.021707	0.080177	0.984321	0.81819	1521	NA
PXK	5	2	0.021711	0.080192	0.984321	0.075194	1522	NA
SLC22A10	5	3	0.021712	0.080196	0.984321	0.76023	1523	NA
CHTF8	5	4	0.021744	0.080298	0.984321	1.3706	1524	NA
ACVR2B	5	5	0.021769	0.080376	0.984321	0.66389	1525	NA
APOC3	5	4	0.02177	0.080377	0.984321	1.4042	1526	NA
ZNF534	5	2	0.02182	0.080544	0.984321	0.11962	1527	NA
BHLHA9	5	4	0.02185	0.080654	0.984321	1.0084	1528	NA
ZNF286A	5	5	0.021853	0.080662	0.984321	0.95424	1529	NA
RPS16	5	2	0.021859	0.080684	0.984321	-0.37285	1530	NA
ELF2	5	3	0.021907	0.080842	0.984321	0.27067	1531	NA
ZNF222	5	5	0.021925	0.080903	0.984321	1.43	1532	NA
STK25	5	5	0.021942	0.080966	0.984321	1.0709	1533	NA
BMP15	5	5	0.021949	0.080994	0.984321	0.83101	1534	NA
MBTD1	5	3	0.021956	0.081013	0.984321	0.64847	1535	NA
OPRD1	5	4	0.021968	0.081056	0.984321	1.324	1536	NA
CPPED1	5	5	0.02198	0.081094	0.984321	0.81581	1537	NA
ZNF248	9	4	0.022023	0.10468	0.984321	-0.026966	1538	NA
FNDC5	7	6	0.022047	0.098172	0.984321	0.6965	1539	NA
TSNARE1	5	4	0.022067	0.08139	0.984321	1.3939	1540	NA
TDRD3	5	4	0.022135	0.0816	0.984321	1.3438	1541	NA
TAZ	5	5	0.02215	0.081651	0.984321	1.2033	1542	NA
EIF4EBP3	5	4	0.02219	0.081775	0.984321	1.2215	1543	NA
PLSCR3	5	3	0.022199	0.081803	0.984321	1.1354	1544	NA
ATP5S	5	3	0.0222	0.081806	0.984321	0.51371	1545	NA
PSME3	5	4	0.022232	0.081906	0.984321	1.4888	1546	NA
CTC1	5	5	0.022232	0.081905	0.984321	1.2502	1547	NA
PIH1D2	5	2	0.022249	0.081957	0.984321	0.076136	1548	NA
ARRB2	5	4	0.022252	0.081966	0.984321	1.4761	1549	NA
VTI1B	5	4	0.022267	0.082023	0.984321	1.4673	1550	NA
IFNL3	4	4	0.022306	0.070542	0.984321	0.6993	1551	NA
NDUFAB1	5	4	0.022317	0.082194	0.984321	0.73626	1552	NA
GSTT2B	2	2	0.022339	0.041356	0.972804	1.3363	1553	NA
ZNF773	5	3	0.022347	0.082284	0.984321	0.3205	1554	NA
GREM2	5	4	0.022377	0.082382	0.984321	1.4809	1555	NA
KIR2DL3	2	1	0.022378	0.041418	0.972804	1.0659	1556	NA
RPL15	2	2	0.022378	0.041417	0.972804	1.5738	1557	NA
FGF13	5	3	0.022396	0.082443	0.984321	0.96658	1558	NA
NMNAT1	5	3	0.022411	0.082489	0.984321	1.4108	1559	NA
MEOX2	5	4	0.022453	0.082636	0.984321	1.2782	1560	NA
IQCC	5	4	0.022477	0.082725	0.984321	1.2282	1561	NA
CAPS	5	5	0.022496	0.08278	0.984321	0.72123	1562	NA
LRAT	5	4	0.022508	0.082825	0.984321	1.2132	1563	NA
TMEM220	5	5	0.022587	0.083087	0.984321	0.8225	1564	NA
ZNF747	4	4	0.02259	0.071361	0.984321	0.73959	1565	NA
TXNRD1	5	2	0.022591	0.083101	0.984321	0.16109	1566	NA
GIMAP2	5	5	0.022613	0.083177	0.984321	0.81681	1567	NA
EEF1E1	5	5	0.022642	0.083276	0.984321	1.4224	1568	NA
C2orf91	5	5	0.022656	0.08332	0.984321	0.98786	1569	NA
WBSCR28	5	5	0.022678	0.083379	0.984321	1.0139	1570	NA
BBOX1	5	5	0.022699	0.083436	0.984321	0.88368	1571	NA
NTN4	5	4	0.022709	0.083466	0.984321	1.3414	1572	NA
NUDT17	5	4	0.022738	0.083557	0.984321	0.77552	1573	NA
CSTA	3	2	0.022782	0.058387	0.984321	0.54217	1574	NA
IL26	5	4	0.022786	0.083723	0.984321	0.7806	1575	NA
CINP	5	5	0.022801	0.083764	0.984321	1.2941	1576	NA
RPS13	5	3	0.022835	0.08388	0.984321	1.4461	1577	NA
BRD1	5	4	0.022856	0.083959	0.984321	1.3063	1578	NA
ZC3HAV1L	5	4	0.022887	0.084068	0.984321	1.2631	1579	NA
CAMK2B	5	5	0.02289	0.084077	0.984321	1.02	1580	NA
SKIV2L	5	4	0.022893	0.084083	0.984321	1.0525	1581	NA
STARD10	5	5	0.022905	0.084135	0.984321	0.97122	1582	NA
FAM110A	5	4	0.022914	0.084162	0.984321	1.0615	1583	NA
FBXL13	5	5	0.022936	0.084234	0.984321	0.98295	1584	NA
FAM9A	5	3	0.022983	0.0844	0.984321	0.45027	1585	NA
SEZ6	5	4	0.02303	0.084578	0.984321	1.1218	1586	NA
HRC	5	4	0.023035	0.08459	0.984321	0.72118	1587	NA
C5orf20	5	5	0.023058	0.084663	0.984321	0.8547	1588	NA
ZBTB20	5	4	0.023069	0.084698	0.984321	0.47583	1589	NA
USP20	5	5	0.023089	0.084768	0.984321	0.76092	1590	NA
KIF1A	5	4	0.023095	0.08478	0.984321	0.59817	1591	NA
MTCH1	5	4	0.023095	0.084781	0.984321	1.3123	1592	NA
REV1	5	3	0.023128	0.084872	0.984321	0.50811	1593	NA
PARVG	5	3	0.023147	0.084929	0.984321	0.91779	1594	NA
MIOS	5	2	0.023177	0.085018	0.984321	0.181	1595	NA
ABHD16A	5	4	0.023249	0.085253	0.984321	1.1396	1596	NA
TNFAIP8L1	5	5	0.023266	0.085306	0.984321	0.86998	1597	NA
GRP	5	3	0.023274	0.085332	0.984321	1.2776	1598	NA
FXYD6	5	4	0.023314	0.085463	0.984321	1.3569	1599	NA
SMARCA5	5	3	0.023323	0.085491	0.984321	0.68241	1600	NA
RAB8A	5	4	0.023328	0.085508	0.984321	1.3088	1601	NA
NFATC2	5	2	0.023372	0.085654	0.984321	-0.76125	1602	NA
ARFGAP2	5	3	0.023389	0.085709	0.984321	0.73903	1603	NA
CCDC86	5	4	0.023408	0.085771	0.984321	1.3172	1604	NA
KCNJ16	5	4	0.023467	0.085954	0.984321	1.3438	1605	NA
PBX3	5	5	0.023473	0.085975	0.984321	1.0194	1606	NA
VPS52	5	4	0.023489	0.086036	0.984321	1.2715	1607	NA
FBXL6	5	5	0.023495	0.086052	0.984321	0.74094	1608	NA
MGST1	8	6	0.023502	0.10595	0.984321	1.113	1609	NA
TMEM223	5	4	0.023516	0.086118	0.984321	0.88864	1610	NA
STARD6	5	4	0.023518	0.086127	0.984321	0.82592	1611	NA
ZNF543	5	4	0.023556	0.086244	0.984321	0.92475	1612	NA
MAG	5	3	0.023561	0.086261	0.984321	1.7118	1613	NA
SHISA6	5	5	0.023577	0.086317	0.984321	0.80402	1614	NA
ZKSCAN4	5	3	0.023579	0.086324	0.984321	1.432	1615	NA
PIP4K2A	5	2	0.023579	0.086324	0.984321	-0.037107	1616	NA
HNRNPA1L2	3	3	0.023592	0.060315	0.984321	1.6782	1617	NA
PAX4	5	5	0.023614	0.086415	0.984321	0.60702	1618	NA
ADSSL1	5	3	0.023616	0.086425	0.984321	0.47257	1619	NA
SLC6A14	5	4	0.023653	0.086549	0.984321	0.9939	1620	NA
AMELX	6	5	0.02366	0.096841	0.984321	0.95772	1621	NA
SNX20	5	3	0.023692	0.086674	0.984321	0.6046	1622	NA
GLIS1	5	5	0.023703	0.086706	0.984321	0.97286	1623	NA
SKIL	5	4	0.023713	0.086733	0.984321	0.92331	1624	NA
FAM153A	2	2	0.023761	0.043899	0.981651	1.5209	1625	NA
ZSWIM7	5	4	0.023775	0.086938	0.984321	1.2725	1626	NA
KRTAP13-1	4	4	0.023791	0.074804	0.984321	1.3195	1627	NA
RAB11FIP1	5	4	0.023797	0.087012	0.984321	1.1811	1628	NA
OSCP1	5	4	0.023811	0.087061	0.984321	0.93417	1629	NA
LRRC14B	5	5	0.023848	0.087174	0.984321	1.1349	1630	NA
FNDC1	5	4	0.02386	0.087212	0.984321	1.2179	1631	NA
TRAM1L1	5	5	0.023901	0.087347	0.984321	0.81401	1632	NA
C6orf57	5	4	0.023906	0.087358	0.984321	1.4855	1633	NA
ARL14	5	2	0.023911	0.087375	0.984321	-3.4888	1634	NA
AFMID	5	5	0.023923	0.087414	0.984321	0.63991	1635	NA
MMGT1	4	2	0.023947	0.075247	0.984321	-1.3091	1636	NA
PDE8A	5	3	0.023963	0.087535	0.984321	0.56689	1637	NA
LRRC42	5	4	0.023978	0.08758	0.984321	1.4439	1638	NA
THRB	5	5	0.024062	0.087854	0.984321	0.52616	1639	NA
L3MBTL3	5	5	0.024068	0.087875	0.984321	1.1114	1640	NA
GPR34	4	3	0.024084	0.075636	0.984321	1.3732	1641	NA
SLC38A6	5	4	0.024121	0.088035	0.984321	0.60017	1642	NA
ANGPTL2	5	5	0.024132	0.088065	0.984321	0.91877	1643	NA
NSUN2	5	3	0.024138	0.088082	0.984321	1.3775	1644	NA
CD3EAP	5	5	0.024138	0.088082	0.984321	1.1225	1645	NA
GDPD4	5	2	0.024152	0.088138	0.984321	-0.098753	1646	NA
BOC	5	4	0.024156	0.088146	0.984321	1.4006	1647	NA
SEC14L3	5	4	0.024165	0.088173	0.984321	1.2189	1648	NA
NEK3	5	5	0.024184	0.088239	0.984321	1.7059	1649	NA
PDCL2	4	3	0.024194	0.075961	0.984321	1.2347	1650	NA
RPL10L	5	4	0.024195	0.088276	0.984321	1.3507	1651	NA
RPL22	2	2	0.024214	0.044696	0.981848	1.7764	1652	NA
SLC45A1	5	5	0.024241	0.088421	0.984321	0.46934	1653	NA
SLC25A10	5	5	0.02425	0.088449	0.984321	0.73363	1654	NA
PYROXD1	5	5	0.02427	0.088514	0.984321	1.3562	1655	NA
CENPL	5	3	0.024279	0.088546	0.984321	0.42472	1656	NA
NMNAT3	5	5	0.024279	0.088547	0.984321	1.2807	1657	NA
PPP1R8	15	10	0.024282	0.13614	0.984321	0.58928	1658	NA
C7orf61	5	4	0.024287	0.088571	0.984321	0.91984	1659	NA
TMX2	5	3	0.024299	0.088605	0.984321	0.29023	1660	NA
SET	2	2	0.024301	0.04484	0.981848	1.3736	1661	NA
IARS	5	4	0.024319	0.088657	0.984321	1.1437	1662	NA
CD33	9	6	0.024355	0.11368	0.984321	0.71965	1663	NA
PABPC1L2B	3	2	0.024362	0.062132	0.984321	1.4502	1664	NA
TRPM5	5	4	0.024363	0.088804	0.984321	1.3064	1665	NA
CARD11	5	3	0.02439	0.088899	0.984321	1.3667	1666	NA
ZNF284	5	3	0.024396	0.088915	0.984321	1.3113	1667	NA
ADAM29	5	3	0.024429	0.089012	0.984321	0.49831	1668	NA
ZNF582	5	4	0.024443	0.089065	0.984321	1.0275	1669	NA
DIRAS1	5	4	0.024445	0.08907	0.984321	0.87688	1670	NA
FBP2	5	4	0.02451	0.08928	0.984321	1.3384	1671	NA
ELP3	5	3	0.024542	0.089388	0.984321	0.2318	1672	NA
SH2D4B	5	5	0.024547	0.089399	0.984321	0.70181	1673	NA
SMEK2	5	4	0.024552	0.089416	0.984321	1.4338	1674	NA
CCT7	5	5	0.024555	0.089428	0.984321	1.1186	1675	NA
GMPPA	5	3	0.024649	0.089737	0.984321	1.2231	1676	NA
NELL1	5	3	0.024668	0.089799	0.984321	1.3785	1677	NA
GRK6	5	4	0.024705	0.089919	0.984321	1.2896	1678	NA
EIF3F	4	2	0.024708	0.077399	0.984321	0.51085	1679	NA
DAND5	5	4	0.024755	0.090078	0.984321	1.1611	1680	NA
CLK4	5	3	0.024756	0.09008	0.984321	0.34648	1681	NA
GSTA2	1	1	0.024757	0.024661	0.972804	2.2488	1682	NA
TMEM199	5	5	0.024766	0.090108	0.984321	1.1061	1683	NA
DHH	5	2	0.024801	0.09022	0.984321	0.0055749	1684	NA
SLAMF6	5	5	0.024828	0.090297	0.984321	1.0304	1685	NA
CLEC2B	5	2	0.024835	0.090317	0.984321	-2.818	1686	NA
TRA2A	5	4	0.024932	0.090643	0.984321	0.89941	1687	NA
CHRAC1	5	4	0.024934	0.090647	0.984321	1.1023	1688	NA
ADCK5	5	5	0.02497	0.090757	0.984321	0.83881	1689	NA
FAM129C	5	5	0.024981	0.090792	0.984321	0.88372	1690	NA
PSMB3	5	3	0.024988	0.090817	0.984321	1.1628	1691	NA
ARHGEF10L	5	5	0.025017	0.090913	0.984321	1.3408	1692	NA
KATNA1	5	3	0.02503	0.090949	0.984321	0.48048	1693	NA
METTL4	5	3	0.025073	0.09108	0.984321	1.7313	1694	NA
HNRNPF	5	5	0.025078	0.091095	0.984321	0.69839	1695	NA
HID1	5	4	0.025152	0.091319	0.984321	1.3783	1696	NA
GFI1	5	2	0.025175	0.091391	0.984321	0.14425	1697	NA
PLA2G6	5	2	0.025176	0.091394	0.984321	-0.11448	1698	NA
COX7A1	4	4	0.025187	0.078781	0.984321	1.2382	1699	NA
OAZ1	5	5	0.025192	0.091439	0.984321	1.0239	1700	NA
SMARCD2	5	5	0.025202	0.09147	0.984321	1.2105	1701	NA
ZNF664	5	3	0.025209	0.091486	0.984321	1.2707	1702	NA
CRAMP1L	5	3	0.02522	0.091531	0.984321	1.2662	1703	NA
PGK2	5	4	0.025225	0.091541	0.984321	0.6961	1704	NA
TXNDC8	6	6	0.025233	0.10243	0.984321	1.1063	1705	NA
FASN	5	5	0.025273	0.091686	0.984321	0.66921	1706	NA
RORA	5	2	0.025322	0.09185	0.984321	-0.71068	1707	NA
FAM109A	5	4	0.025344	0.091911	0.984321	1.1256	1708	NA
MEPE	5	5	0.025344	0.091911	0.984321	0.89566	1709	NA
CACNA2D4	5	4	0.025345	0.091918	0.984321	1.294	1710	NA
NPC2	5	5	0.02536	0.091967	0.984321	0.61073	1711	NA
HLA-A	5	3	0.025371	0.092004	0.984321	0.32945	1712	NA
PRG3	5	3	0.025372	0.092014	0.984321	0.59471	1713	NA
ARHGAP18	5	4	0.025416	0.092158	0.984321	1.4047	1714	NA
NEFM	5	2	0.025419	0.092169	0.984321	0.13151	1715	NA
GXYLT2	5	5	0.025452	0.092283	0.984321	0.55533	1716	NA
COL8A2	5	4	0.025456	0.092292	0.984321	1.0643	1717	NA
METTL14	5	4	0.025468	0.092332	0.984321	0.99252	1718	NA
C6orf222	5	4	0.025492	0.092419	0.984321	1.0551	1719	NA
DMPK	5	5	0.025536	0.092562	0.984321	1.09	1720	NA
MMP20	5	5	0.025544	0.092588	0.984321	1.1864	1721	NA
NR5A2	5	5	0.025563	0.092639	0.984321	0.84958	1722	NA
WDR61	5	4	0.025567	0.092652	0.984321	1.5678	1723	NA
ARMCX3	5	3	0.025588	0.092727	0.984321	1.3143	1724	NA
SH3GLB1	5	4	0.025591	0.092733	0.984321	1.1977	1725	NA
NDUFAF5	5	5	0.025608	0.092788	0.984321	1.2616	1726	NA
DDX17	5	4	0.025614	0.092813	0.984321	0.49568	1727	NA
TNNI3K	5	4	0.025624	0.09284	0.984321	1.0003	1728	NA
TFB2M	5	5	0.025642	0.092897	0.984321	0.90186	1729	NA
MMS19	5	5	0.025651	0.092926	0.984321	1.1076	1730	NA
LEPREL4	5	3	0.025663	0.092966	0.984321	0.78968	1731	NA
BRWD3	5	5	0.02567	0.092995	0.984321	1.3194	1732	NA
MPHOSPH9	5	4	0.025712	0.093134	0.984321	0.94969	1733	NA
E2F1	5	4	0.02576	0.093287	0.984321	1.1429	1734	NA
HELQ	5	3	0.025766	0.093301	0.984321	1.2476	1735	NA
TLR1	5	3	0.025769	0.093306	0.984321	0.44004	1736	NA
NPR1	5	4	0.02577	0.093311	0.984321	1.0835	1737	NA
HHIPL1	5	3	0.025832	0.093504	0.984321	0.8581	1738	NA
MSH5	5	3	0.025858	0.09357	0.984321	0.3338	1739	NA
SF3A1	5	3	0.025861	0.093588	0.984321	1.464	1740	NA
FNDC3A	5	4	0.025877	0.093634	0.984321	0.82071	1741	NA
ABCB4	5	3	0.025881	0.093645	0.984321	1.4456	1742	NA
DGKI	5	3	0.025906	0.093719	0.984321	0.28013	1743	NA
GCOM1	5	5	0.025914	0.093742	0.984321	1.0118	1744	NA
TSPAN3	6	4	0.025917	0.10485	0.984321	1.3862	1745	NA
GPR115	5	4	0.025943	0.093839	0.984321	1.4855	1746	NA
TBX21	5	1	0.025955	0.09388	0.984321	-1.083	1747	NA
TRIM67	5	4	0.025971	0.093933	0.984321	1.2188	1748	NA
WIF1	5	4	0.025986	0.093977	0.984321	1.2945	1749	NA
EIF3A	5	4	0.026004	0.094034	0.984321	0.82787	1750	NA
FABP1	5	4	0.026006	0.094041	0.984321	1.1268	1751	NA
CHMP2B	7	6	0.02601	0.11076	0.984321	0.55977	1752	NA
NQO2	5	3	0.026019	0.094087	0.984321	1.3564	1753	NA
UBTF	5	4	0.026053	0.094181	0.984321	0.76828	1754	NA
FAM120C	5	3	0.026077	0.094261	0.984321	1.17	1755	NA
CERS4	5	5	0.026088	0.094305	0.984321	1.1474	1756	NA
ZNF148	5	3	0.026101	0.094341	0.984321	0.77278	1757	NA
MUM1	5	3	0.026115	0.094386	0.984321	1.3447	1758	NA
LMO3	6	4	0.026127	0.10556	0.984321	1.2485	1759	NA
TMED4	5	5	0.026134	0.094446	0.984321	1.1461	1760	NA
RTKN	5	4	0.026139	0.094462	0.984321	1.3363	1761	NA
SH3D19	5	3	0.02615	0.094496	0.984321	0.58493	1762	NA
ARRDC3	5	5	0.026153	0.094506	0.984321	1.168	1763	NA
PRKRIR	5	4	0.02618	0.09459	0.984321	1.3935	1764	NA
FAM151A	5	4	0.026182	0.094599	0.984321	1.4618	1765	NA
FEZ2	5	5	0.026199	0.094648	0.984321	0.97144	1766	NA
C6orf58	5	4	0.026213	0.094692	0.984321	1.273	1767	NA
ACBD6	5	5	0.026218	0.094711	0.984321	0.8741	1768	NA
TRIM4	5	5	0.026241	0.094787	0.984321	1.1332	1769	NA
DDX3X	5	4	0.026295	0.094964	0.984321	0.49315	1770	NA
NTMT1	5	4	0.026296	0.094968	0.984321	0.8941	1771	NA
DEFB127	5	4	0.026301	0.094984	0.984321	1.198	1772	NA
POR	5	5	0.026301	0.094984	0.984321	0.77758	1773	NA
TMEM145	5	2	0.026359	0.095158	0.984321	0.116	1774	NA
TTK	5	5	0.026367	0.095179	0.984321	0.96218	1775	NA
FAM184B	5	4	0.026393	0.095262	0.984321	0.6891	1776	NA
PRPF19	5	4	0.026404	0.095305	0.984321	1.5741	1777	NA
CHPT1	5	5	0.026405	0.095309	0.984321	1.2371	1778	NA
SRP68	4	2	0.026406	0.082121	0.984321	0.47337	1779	NA
EMCN	5	4	0.026423	0.095364	0.984321	1.4865	1780	NA
OAF	5	4	0.026429	0.095387	0.984321	1.0542	1781	NA
SLC9A5	5	4	0.026459	0.095484	0.984321	0.73319	1782	NA
RNF125	5	2	0.026478	0.095541	0.984321	-1.0842	1783	NA
ABCF3	5	4	0.0265	0.09562	0.984321	0.96201	1784	NA
MVB12B	5	5	0.026521	0.095696	0.984321	1.0652	1785	NA
CUL1	5	3	0.026524	0.095709	0.984321	1.1997	1786	NA
CHST1	5	4	0.026528	0.095723	0.984321	1.084	1787	NA
NCOA7	5	4	0.026558	0.095821	0.984321	1.406	1788	NA
MALT1	5	3	0.026569	0.095859	0.984321	0.8044	1789	NA
LRRC29	5	5	0.026579	0.095892	0.984321	1.0927	1790	NA
PLGRKT	5	2	0.026588	0.095919	0.984321	-0.23603	1791	NA
CDK11A	5	4	0.026597	0.095949	0.984321	0.58444	1792	NA
TEX101	5	3	0.026637	0.096083	0.984321	0.96858	1793	NA
ZMAT3	5	4	0.026641	0.0961	0.984321	1.3359	1794	NA
MRPS11	5	3	0.026685	0.096234	0.984321	0.43769	1795	NA
CD200	5	3	0.026723	0.096366	0.984321	1.4612	1796	NA
CHRNA5	5	2	0.026734	0.096403	0.984321	-0.85128	1797	NA
RNF146	5	4	0.026734	0.096404	0.984321	1.3616	1798	NA
ARHGEF12	5	4	0.026742	0.096428	0.984321	1.161	1799	NA
HCFC1R1	6	2	0.026748	0.1078	0.984321	-0.69388	1800	NA
SPAG6	5	5	0.026765	0.096496	0.984321	1.0968	1801	NA
IFT88	5	4	0.026769	0.096508	0.984321	1.4724	1802	NA
GTF2A1	5	3	0.026783	0.096546	0.984321	0.43694	1803	NA
PIK3CA	5	4	0.026831	0.096706	0.984321	0.7957	1804	NA
TYW3	4	4	0.026843	0.083303	0.984321	0.90853	1805	NA
OGT	5	3	0.026854	0.096779	0.984321	1.2355	1806	NA
MED13L	5	3	0.026872	0.096831	0.984321	0.56309	1807	NA
LPAR1	5	2	0.026881	0.09686	0.984321	-0.86538	1808	NA
ZNF337	5	4	0.026889	0.096885	0.984321	1.3144	1809	NA
MEAF6	4	4	0.026907	0.083479	0.984321	0.93689	1810	NA
PSMC5	5	4	0.026909	0.096947	0.984321	0.71496	1811	NA
RSRC2	5	3	0.026929	0.097016	0.984321	0.34148	1812	NA
SHKBP1	5	4	0.026933	0.097031	0.984321	1.0724	1813	NA
AQP11	5	4	0.02694	0.097056	0.984321	1.0154	1814	NA
NEUROD1	5	3	0.026946	0.097076	0.984321	1.2505	1815	NA
ARHGAP12	5	5	0.026949	0.097086	0.984321	0.64989	1816	NA
ATP6V1A	5	3	0.026955	0.097099	0.984321	0.81184	1817	NA
TGFBRAP1	5	4	0.026967	0.09714	0.984321	0.91584	1818	NA
VPS13D	5	3	0.026973	0.097166	0.984321	0.97573	1819	NA
ZNF569	5	4	0.026977	0.097175	0.984321	1.2038	1820	NA
GPBP1	5	4	0.026988	0.097211	0.984321	1.4545	1821	NA
C17orf107	5	5	0.027002	0.097266	0.984321	0.8173	1822	NA
CAPN14	5	4	0.027025	0.097351	0.984321	1.3053	1823	NA
DSCR4	5	3	0.027056	0.097448	0.984321	1.0909	1824	NA
USP46	5	4	0.027093	0.097561	0.984321	0.587	1825	NA
EIF3B	5	3	0.027114	0.097622	0.984321	1.4841	1826	NA
POTEI	2	2	0.027142	0.049839	0.984321	1.5973	1827	NA
ZC3H6	5	3	0.027148	0.097736	0.984321	1.3879	1828	NA
LAMTOR5	5	4	0.027149	0.097737	0.984321	1.0383	1829	NA
CISD3	5	4	0.027156	0.097753	0.984321	1.1566	1830	NA
CHD2	5	3	0.027158	0.097761	0.984321	0.68407	1831	NA
SMCR8	5	4	0.027158	0.097761	0.984321	1.2652	1832	NA
H1FNT	5	5	0.027165	0.097783	0.984321	1.3056	1833	NA
CROT	7	3	0.027172	0.11443	0.984321	-5.1516	1834	NA
CTBP2	5	4	0.027172	0.0978	0.984321	0.85889	1835	NA
ZNF581	4	3	0.027177	0.08422	0.984321	1.1993	1836	NA
ANKLE2	5	5	0.02719	0.097854	0.984321	0.55708	1837	NA
KRT33B	3	3	0.0272	0.068836	0.984321	1.3744	1838	NA
VASN	5	5	0.027204	0.09789	0.984321	0.80151	1839	NA
NARG2	5	2	0.02722	0.09794	0.984321	0.03161	1840	NA
DTX2	5	5	0.027243	0.098014	0.984321	0.74965	1841	NA
TBC1D10C	5	4	0.027259	0.098063	0.984321	0.90698	1842	NA
CDH16	5	4	0.027263	0.098075	0.984321	1.0364	1843	NA
ZNF79	5	5	0.027266	0.098083	0.984321	0.81056	1844	NA
MAPKAPK2	5	3	0.027269	0.098096	0.984321	0.58233	1845	NA
CSF3	6	4	0.027296	0.10979	0.984321	1.0384	1846	NA
FMR1NB	5	5	0.027305	0.098197	0.984321	0.6147	1847	NA
ELAVL1	5	4	0.027308	0.098207	0.984321	0.91102	1848	NA
ITPR3	5	2	0.027318	0.098241	0.984321	-0.063357	1849	NA
PUF60	5	3	0.027334	0.098297	0.984321	0.53312	1850	NA
LAMA4	7	4	0.027345	0.11499	0.984321	1.0046	1851	NA
USP4	5	5	0.027352	0.098357	0.984321	0.91618	1852	NA
MTX3	5	2	0.027366	0.098394	0.984321	0.078736	1853	NA
GLUD1	4	4	0.02738	0.084783	0.984321	1.3534	1854	NA
KIF12	5	4	0.027415	0.098537	0.984321	1.2132	1855	NA
SIK1	5	5	0.027453	0.098653	0.984321	0.84922	1856	NA
WHSC1L1	5	3	0.027464	0.098679	0.984321	0.51586	1857	NA
CARNS1	5	5	0.027489	0.098756	0.984321	0.69322	1858	NA
BOD1L1	5	4	0.027495	0.098774	0.984321	1.0436	1859	NA
NRSN1	5	3	0.027501	0.098791	0.984321	0.21616	1860	NA
RUVBL1	5	3	0.027512	0.098826	0.984321	0.93774	1861	NA
CHERP	5	4	0.027516	0.098837	0.984321	1.0251	1862	NA
CCDC88A	5	4	0.02752	0.098846	0.984321	1.4938	1863	NA
CACNA1G	5	5	0.02752	0.098846	0.984321	0.73593	1864	NA
GEMIN5	5	3	0.027576	0.099033	0.984321	1.061	1865	NA
RDH12	5	4	0.027612	0.099149	0.984321	1.3783	1866	NA
PEAK1	5	4	0.027613	0.099155	0.984321	0.82585	1867	NA
GCG	5	3	0.027622	0.099178	0.984321	1.3013	1868	NA
SPARCL1	5	4	0.027642	0.099241	0.984321	1.2205	1869	NA
IFT122	5	3	0.027658	0.099288	0.984321	0.19873	1870	NA
BRK1	2	2	0.027702	0.050825	0.984321	1.6413	1871	NA
CFP	5	3	0.027707	0.099447	0.984321	0.25765	1872	NA
SRPK3	5	4	0.027715	0.09947	0.984321	0.99143	1873	NA
CDK7	5	5	0.027765	0.099625	0.984321	1.0399	1874	NA
KCNG1	5	4	0.027771	0.099639	0.984321	1.3467	1875	NA
ALG2	5	5	0.027779	0.099662	0.984321	1.1764	1876	NA
BPIFA3	5	3	0.027791	0.099694	0.984321	1.3114	1877	NA
VAX1	5	2	0.027818	0.099793	0.984321	-0.042132	1878	NA
C17orf70	5	5	0.02785	0.099889	0.984321	0.7256	1879	NA
TP73	5	5	0.027851	0.09989	0.984321	1.0366	1880	NA
KIF9	5	2	0.027853	0.099897	0.984321	-1.0611	1881	NA
CSTF3	8	7	0.027866	0.12101	0.984321	0.58653	1882	NA
SRPK2	5	4	0.027872	0.099955	0.984321	1.1803	1883	NA
CPNE3	5	3	0.027874	0.099966	0.984321	0.41798	1884	NA
ASB14	5	5	0.027878	0.09998	0.984321	0.91315	1885	NA
UBE2Q1	5	5	0.027884	0.099998	0.984321	0.89137	1886	NA
SDF2L1	5	3	0.027901	0.10005	0.984321	0.48505	1887	NA
KTI12	5	3	0.02793	0.10014	0.984321	1.3065	1888	NA
ZCCHC12	5	4	0.027945	0.10018	0.984321	1.4037	1889	NA
HSP90AB1	5	2	0.027949	0.1002	0.984321	-0.06568	1890	NA
ISOC2	5	3	0.02795	0.1002	0.984321	0.94968	1891	NA
SH2D3A	5	3	0.02796	0.10023	0.984321	1.2933	1892	NA
OTUD6B	5	2	0.027998	0.10034	0.984321	-0.11644	1893	NA
COLEC12	5	1	0.028047	0.10049	0.984321	-0.012502	1894	NA
UQCC1	5	5	0.028049	0.1005	0.984321	1.0837	1895	NA
TAF12	5	4	0.028071	0.10057	0.984321	1.6546	1896	NA
GLI4	5	3	0.028075	0.10058	0.984321	1.2415	1897	NA
ECEL1	5	5	0.028089	0.10063	0.984321	0.6845	1898	NA
TNFSF4	5	4	0.02809	0.10063	0.984321	1.2488	1899	NA
ZNF558	5	4	0.028096	0.10065	0.984321	0.82472	1900	NA
RBP5	5	4	0.028129	0.10076	0.984321	1.2564	1901	NA
LHX6	8	6	0.028138	0.12196	0.984321	0.47205	1902	NA
SEC24C	5	3	0.028144	0.10082	0.984321	0.95722	1903	NA
OC90	5	4	0.028184	0.10094	0.984321	0.40226	1904	NA
INTS8	5	3	0.02824	0.10112	0.984321	0.94891	1905	NA
CLEC12B	6	6	0.028241	0.11306	0.984321	0.97185	1906	NA
RPA1	5	4	0.028249	0.10115	0.984321	1.3174	1907	NA
GPR133	5	2	0.028268	0.10121	0.984321	0.1005	1908	NA
LILRB5	5	5	0.028275	0.10123	0.984321	0.86228	1909	NA
MYT1L	5	3	0.02829	0.10127	0.984321	0.98103	1910	NA
PPBP	5	5	0.028387	0.10157	0.984321	0.88903	1911	NA
IGSF23	5	4	0.0284	0.10162	0.984321	0.8164	1912	NA
CTSB	5	4	0.028412	0.10166	0.984321	1.1324	1913	NA
KIAA1033	5	5	0.028413	0.10167	0.984321	1.0924	1914	NA
PIN1	5	4	0.028416	0.10167	0.984321	0.93046	1915	NA
TSHZ3	5	5	0.028436	0.10175	0.984321	0.7114	1916	NA
N4BP1	5	4	0.028476	0.10186	0.984321	1.1897	1917	NA
DNAH10	5	4	0.02849	0.10191	0.984321	1.216	1918	NA
SUCO	5	4	0.028493	0.10191	0.984321	1.4384	1919	NA
ARHGDIG	5	3	0.028498	0.10193	0.984321	1.4073	1920	NA
C15orf40	5	4	0.028501	0.10194	0.984321	1.0864	1921	NA
HTR4	5	2	0.028533	0.10204	0.984321	0.14924	1922	NA
ZNF528	5	4	0.028549	0.10209	0.984321	1.4079	1923	NA
ADAP1	5	4	0.028561	0.10212	0.984321	0.43816	1924	NA
OSM	5	2	0.028581	0.10219	0.984321	0.1203	1925	NA
SMNDC1	5	1	0.02863	0.10235	0.984321	-0.74643	1926	NA
C1QTNF9	1	1	0.028636	0.028545	0.972804	1.8728	1927	NA
THBS1	5	4	0.02864	0.10239	0.984321	1.2759	1928	NA
CDK10	5	4	0.028644	0.1024	0.984321	1.0002	1929	NA
ZNF662	5	3	0.028679	0.10252	0.984321	0.84794	1930	NA
NTN1	4	4	0.02868	0.088378	0.984321	1.2069	1931	NA
IDNK	5	5	0.028708	0.1026	0.984321	0.72894	1932	NA
IFFO1	5	4	0.028721	0.10264	0.984321	0.97053	1933	NA
FERMT3	5	4	0.028721	0.10264	0.984321	1.3055	1934	NA
PIR	5	5	0.02876	0.10277	0.984321	0.73067	1935	NA
ACKR2	5	4	0.028773	0.10281	0.984321	1.0799	1936	NA
PSIP1	5	5	0.028776	0.10282	0.984321	0.56959	1937	NA
CCDC108	5	4	0.028787	0.10285	0.984321	1.1959	1938	NA
C11orf44	5	3	0.028797	0.10288	0.984321	0.53567	1939	NA
GANAB	5	4	0.028802	0.1029	0.984321	1.2029	1940	NA
TMEM135	5	4	0.028823	0.10296	0.984321	1.0031	1941	NA
DNALI1	5	5	0.028845	0.10303	0.984321	0.78152	1942	NA
KALRN	5	5	0.028906	0.10322	0.984321	0.5334	1943	NA
TRIB1	5	4	0.028922	0.10328	0.984321	0.76119	1944	NA
PLEKHA7	5	3	0.028929	0.1033	0.984321	1.2638	1945	NA
NDUFC1	2	2	0.028935	0.053029	0.984321	1.3683	1946	NA
PATE2	5	4	0.02894	0.10334	0.984321	0.76324	1947	NA
RBM17	5	5	0.028941	0.10334	0.984321	0.6885	1948	NA
USF2	5	5	0.02897	0.10344	0.984321	0.9096	1949	NA
HIF1AN	5	5	0.028973	0.10344	0.984321	0.52277	1950	NA
SF3B4	5	5	0.028997	0.10351	0.984321	0.77033	1951	NA
GGTLC1	4	3	0.029032	0.089335	0.984321	1.2405	1952	NA
CA4	4	4	0.029059	0.089403	0.984321	1.1613	1953	NA
MRPS21	5	5	0.02909	0.1038	0.984321	0.97117	1954	NA
MRC1	5	4	0.029097	0.10382	0.984321	1.1101	1955	NA
SLC6A15	8	6	0.029098	0.12526	0.984321	0.85465	1956	NA
MAP3K19	5	3	0.029111	0.10386	0.984321	0.67649	1957	NA
PLCG1	5	5	0.029114	0.10387	0.984321	1.3418	1958	NA
PPP1R15A	5	4	0.029149	0.10398	0.984321	1.3559	1959	NA
C6orf226	5	4	0.029151	0.10399	0.984321	0.96493	1960	NA
C16orf45	5	3	0.029164	0.10403	0.984321	0.75376	1961	NA
HDAC10	5	4	0.029176	0.10407	0.984321	1.2353	1962	NA
NPPB	5	4	0.029178	0.10408	0.984321	0.6032	1963	NA
SPRR4	4	4	0.02919	0.08978	0.984321	0.8792	1964	NA
WIPF1	5	5	0.029214	0.10419	0.984321	0.74901	1965	NA
TRAT1	5	3	0.029216	0.10419	0.984321	0.42512	1966	NA
MRPL32	5	4	0.029267	0.10434	0.984321	1.3568	1967	NA
GATAD2B	5	5	0.029321	0.10451	0.984321	1.2194	1968	NA
ERCC2	5	3	0.02935	0.10458	0.984321	0.23625	1969	NA
EDN1	5	4	0.029359	0.1046	0.984321	0.81098	1970	NA
CORO1B	5	2	0.029388	0.1047	0.984321	0.064311	1971	NA
ATG10	5	3	0.029407	0.10475	0.984321	0.48032	1972	NA
MRPS22	5	3	0.029421	0.10479	0.984321	1.5732	1973	NA
NEUROG1	5	5	0.029426	0.10481	0.984321	0.73073	1974	NA
PXDN	5	5	0.029447	0.10487	0.984321	0.7562	1975	NA
PHOX2B	5	4	0.029456	0.1049	0.984321	0.97501	1976	NA
ARMC8	5	5	0.029495	0.10501	0.984321	1.0151	1977	NA
RASGRP4	5	5	0.029509	0.10507	0.984321	0.74302	1978	NA
GINS4	5	4	0.029513	0.10508	0.984321	0.47494	1979	NA
CKLF	12	6	0.029543	0.14643	0.984321	0.15407	1980	NA
ASB16	5	3	0.029553	0.10521	0.984321	1.3244	1981	NA
SULT1C2	5	4	0.02958	0.10529	0.984321	1.0082	1982	NA
SORCS3	5	5	0.029637	0.10545	0.984321	0.58855	1983	NA
MEPCE	5	2	0.029647	0.10549	0.984321	-0.68004	1984	NA
DHRS4L2	5	2	0.02965	0.10549	0.984321	-0.11322	1985	NA
C11orf21	5	5	0.029657	0.10552	0.984321	1.0334	1986	NA
HAL	5	3	0.029685	0.10561	0.984321	0.81439	1987	NA
ZNF541	5	3	0.029698	0.10566	0.984321	0.8796	1988	NA
EMR2	5	5	0.029703	0.10567	0.984321	1.1288	1989	NA
CMTR1	5	5	0.029706	0.10568	0.984321	1.0065	1990	NA
EXOC4	5	3	0.029714	0.1057	0.984321	0.85112	1991	NA
EXOC5	5	4	0.029734	0.10576	0.984321	0.98905	1992	NA
RAB41	5	3	0.029747	0.10579	0.984321	1.2879	1993	NA
ATP5J2	7	3	0.029766	0.12244	0.984321	0.10087	1994	NA
ADCYAP1	5	4	0.029767	0.10586	0.984321	0.96398	1995	NA
PYCRL	5	4	0.029772	0.10588	0.984321	0.89875	1996	NA
NUDC	5	3	0.029788	0.10593	0.984321	1.3866	1997	NA
VGLL4	5	3	0.029795	0.10595	0.984321	0.74819	1998	NA
KRT24	5	5	0.029813	0.10601	0.984321	1.4791	1999	NA
[truncated: 16,023 more rows]

## Sheet: fibrillar tau
gene	num	pos.goodsgrna	pos.score	pos.p.value	pos.fdr	pos.lfc	newposrank	HitName.for.gProfiler2
COG7	5	5	6.5888e-10	2.4656e-07	0.00495	2.5088	1	COG7
VHL	5	4	1.3275e-06	5.1778e-06	0.041254	2.4893	2	VHL
CASP9	8	8	2.0271e-06	1.4547e-05	0.07302	1.5889	3	CASP9
ZNF90	4	2	2.0673e-06	6.1641e-06	0.041254	3.518	4	ZNF90
COG1	5	4	9.6536e-06	4.3149e-05	0.173267	2.0285	5	COG1
GET4	5	5	2.1857e-05	9.4434e-05	0.270863	2.0173	6	GET4
TCEAL4	4	4	2.3046e-05	9.2954e-05	0.270863	3.7222	7	TCEAL4
TMED2	5	4	2.5095e-05	0.00011514	0.288985	0.82929	8	TMED2
RPRD1A	5	2	3.8753e-05	0.00018073	0.380288	-0.61337	9	RPRD1A
RBM24	5	3	4.0948e-05	0.00019306	0.380288	0.56466	10	RBM24
TCEB2	5	5	4.4384e-05	0.00020835	0.380288	1.2017	11	ELOB
ATP6V0A1	5	3	5.1763e-05	0.00024533	0.390429	2.4119	12	ATP6V0A1
PIK3R4	5	3	5.4464e-05	0.00025717	0.390429	2.473	13	PIK3R4
ADPRM	5	2	6.1416e-05	0.00028182	0.390429	0.46463	14	ADPRM
AP3S1	5	3	6.3412e-05	0.00029168	0.390429	2.0905	15	AP3S1
ATP6V0E2	5	2	7.5282e-05	0.00034445	0.430883	-0.60505	16	ATP6V0E2
MIDN	5	5	8.7232e-05	0.0004056	0.430883	1.7371	17	MIDN
NMNAT2	5	5	9.078e-05	0.00041842	0.430883	1.5318	18	NMNAT2
COG8	5	5	9.7783e-05	0.00044653	0.430883	1.3191	19	COG8
SRSF3	4	4	0.00010038	0.00039919	0.430883	1.8358	20	SRSF3
MAGED2	5	5	0.00010516	0.00048252	0.430883	1.7047	21	MAGED2
DDR2	5	5	0.00010675	0.00048992	0.430883	1.6362	22	DDR2
HGS	5	5	0.00011588	0.00052937	0.430883	1.9466	23	HGS
LIPG	5	5	0.00012	0.00054663	0.430883	1.5647	24	LIPG
ZNF485	5	4	0.00012222	0.00055797	0.430883	1.5165	25	ZNF485
C1orf192	4	3	0.00014052	0.00055452	0.430883	1.218	26	CFAP126
COG3	5	4	0.00015771	0.00074881	0.556839	1.809	27	COG3
PIK3C3	5	4	0.00017003	0.00080947	0.580446	1.8771	28	PIK3C3
EDEM3	5	4	0.00020032	0.00094557	0.613702	1.5747	29	EDEM3
KCNK3	5	3	0.00020054	0.00094656	0.613702	1.7187	30	KCNK3
C10orf32	5	2	0.00020086	0.00094754	0.613702	-0.23311	31	BORCS7
B3GNTL1	5	5	0.00021345	0.0010116	0.624823	1.4455	32	B3GNTL1
RGS2	5	4	0.00022583	0.0010654	0.624823	1.6491	33	RGS2
RTN4	15	9	0.00022767	0.0020881	0.747875	0.89026	34	RTN4
EREG	5	3	0.00023137	0.0010925	0.624823	1.9371	35	EREG
UVRAG	5	4	0.00024297	0.0011448	0.624823	1.0542	36	UVRAG
ATP6V0D1	5	5	0.00025198	0.0011833	0.624823	1.9455	37	ATP6V0D1
EXOC3L4	5	5	0.00025417	0.0011897	0.624823	1.4493	38	EXOC3L4
KDELR2	5	3	0.000265	0.0012439	0.624823	0.88267	39	KDELR2
ZNF259	5	4	0.00026728	0.0012553	0.624823	1.5278	40	ZPR1
TM9SF3	5	4	0.00027541	0.0012942	0.624823	2.2976	41	TM9SF3
DYRK3	5	3	0.00027601	0.0012962	0.624823	0.69054	42	DYRK3
ZFP14	5	3	0.00027846	0.001307	0.624823	0.67944	43	ZFP14
NF2	10	7	0.00027956	0.0020576	0.747875	0.77104	44	NF2
FERMT2	5	3	0.00031146	0.0014638	0.662183	2.0136	45	FERMT2
BLMH	5	2	0.0003197	0.001492	0.662183	-0.74366	46	BLMH
TTLL9	5	4	0.00031997	0.0014929	0.662183	1.4179	47	TTLL9
CNEP1R1	5	2	0.00032619	0.0015171	0.662183	0.53113	48	CNEP1R1
PLA2G12A	5	5	0.00034895	0.0016152	0.664653	1.4242	49	PLA2G12A
MED17	5	4	0.0003539	0.0016359	0.664653	2.2727	50	MED17
TAOK3	5	3	0.00035898	0.0016552	0.664653	0.80706	51	TAOK3
CPSF6	5	3	0.00037637	0.0017326	0.682101	0.50504	52	CPSF6
APOBEC3D	5	4	0.00040519	0.0018643	0.719821	1.8957	53	APOBEC3D
CPQ	5	4	0.00042654	0.0019624	0.737532	0.73788	54	CPQ
ARL6IP6	5	4	0.00043169	0.0019836	0.737532	2.226	55	ARL6IP6
TMEM230	6	4	0.00045132	0.0024033	0.747875	1.0925	56	TMEM230
CHMP3	6	3	0.00047273	0.002508	0.747875	0.44312	57	CHMP3
FAM166A	5	3	0.00047671	0.0021907	0.747875	1.669	58	FAM166A
GPN3	5	3	0.00049175	0.0022543	0.747875	1.7009	59	GPN3
GPC5	5	5	0.00050573	0.0023278	0.747875	1.2292	60	GPC5
MND1	5	2	0.00052688	0.0024195	0.747875	-0.27503	61	MND1
GTF2H1	5	5	0.00053163	0.0024417	0.747875	1.4473	62	GTF2H1
COG4	5	4	0.00057038	0.0026084	0.747875	1.4026	63	COG4
ZRANB3	5	2	0.00057241	0.0026192	0.747875	0.18425	64	ZRANB3
CCDC86	5	3	0.00057705	0.0026419	0.747875	0.99834	65	CCDC86
SCAND1	5	5	0.00057917	0.0026518	0.747875	1.0269	66	SCAND1
TOMM6	5	5	0.0005939	0.0027134	0.747875	0.9341	67	TOMM6
KCNA7	5	4	0.00060214	0.0027475	0.747875	1.6393	68	KCNA7
CCDC115	5	4	0.00060236	0.0027475	0.747875	1.6033	69	CCDC115
ALDH16A1	5	4	0.00060745	0.0027677	0.747875	1.446	70	ALDH16A1
GLIS3	5	5	0.00061826	0.002816	0.747875	0.97095	71	GLIS3
GRM5	5	5	0.00061949	0.0028214	0.747875	2.1143	72	GRM5
MAGI1	5	5	0.00062619	0.0028599	0.747875	1.3726	73	MAGI1
DHX35	5	2	0.00062721	0.0028668	0.747875	0.07608	74	DHX35
GINS3	6	2	0.00065755	0.0034635	0.747875	-0.17657	75	GINS3
CD163	5	3	0.00066347	0.003031	0.747875	2.162	76	CD163
TP53	5	5	0.00066836	0.0030537	0.747875	1.1556	77	TP53
PDXK	5	3	0.00067738	0.0030946	0.747875	1.4733	78	PDXK
TMEM41B	7	6	0.00069643	0.0040631	0.747875	1.9012	79	TMEM41B
SHISA4	5	4	0.00071337	0.003243	0.747875	1.4822	80	SHISA4
FFAR1	5	5	0.00072537	0.0032983	0.747875	1.0068	81	FFAR1
ACSF3	5	2	0.00072754	0.0033086	0.747875	0.31929	82	ACSF3
GNG3	5	5	0.00073064	0.0033239	0.747875	1.0596	83	GNG3
C3orf84	5	5	0.00075777	0.0034437	0.747875	1.4	84	C3orf84
COX6B2	5	5	0.00076105	0.00346	0.747875	1.3839	85	COX6B2
PPOX	5	5	0.0007857	0.0035631	0.747875	1.4561	86	PPOX
TMEM199	5	5	0.00078817	0.0035749	0.747875	1.1165	87	TMEM199
ASCC3	5	3	0.00080239	0.00364	0.747875	1.0087	88	ASCC3
SNAI1	5	4	0.00081092	0.003677	0.747875	1.408	89	SNAI1
HIST1H2BK	2	2	0.00081355	0.0015763	0.664653	2.6778	90	HIST1H2BK
LRRC8C	5	5	0.00082279	0.0037263	0.747875	1.5652	91	LRRC8C
LARP1B	5	2	0.00082786	0.0037515	0.747875	-1.11	92	LARP1B
GAS2L3	5	3	0.00083809	0.0037993	0.747875	1.5106	93	GAS2L3
HSPB9	5	4	0.0008486	0.0038309	0.747875	1.7194	94	HSPB9
HAL	5	1	0.00087801	0.0039561	0.747875	0.15983	95	HAL
NFE2L3	4	4	0.00088661	0.0032371	0.747875	1.5508	96	NFE2L3
TMCC1	5	3	0.0008875	0.0039916	0.747875	1.1614	97	TMCC1
FAM221A	5	5	0.00089078	0.004002	0.747875	1.8419	98	FAM221A
TRAPPC5	5	4	0.00089313	0.0040133	0.747875	1.4996	99	TRAPPC5
SND1	5	5	0.0009032	0.0040572	0.747875	0.80924	100	SND1
TACR2	5	4	0.00091034	0.0040809	0.747875	1.1569	101	TACR2
ZBTB43	5	5	0.00091635	0.004107	0.747875	0.9787	102	ZBTB43
AMELX	6	5	0.00092404	0.0048423	0.766282	1.4823	103	AMELX
CTCF	5	2	0.00092816	0.0041637	0.747875	-0.16896	104	CTCF
RTKN	5	5	0.00092852	0.0041647	0.747875	1.1768	105	RTKN
SUMO1	6	2	0.00093317	0.0048852	0.766282	-0.82263	106	SUMO1
TP53RK	5	3	0.00093829	0.0042091	0.747875	0.94178	107	TP53RK
COQ5	5	3	0.00097832	0.0043999	0.760069	0.67886	108	COQ5
ROGDI	5	2	0.0009846	0.0044349	0.760069	0.48802	109	ROGDI
RCC1	5	3	0.00098726	0.0044468	0.760069	1.769	110	RCC1
KDM6B	5	4	0.00099401	0.004467	0.760069	1.4509	111	KDM6B
ONECUT3	4	4	0.0010147	0.0036755	0.747875	1.3962	112	ONECUT3
KCNJ11	5	5	0.0010172	0.00457	0.766282	1.3561	113	KCNJ11
CRLF3	5	2	0.0010285	0.0046189	0.766282	-0.058894	114	CRLF3
WRB	4	3	0.0010478	0.0038013	0.747875	1.7173	115	GET1
MRPS34	4	3	0.0010521	0.003819	0.747875	1.6783	116	MRPS34
TAF8	5	3	0.0010622	0.0047762	0.766282	0.77849	117	TAF8
TOPAZ1	5	4	0.0010748	0.0048329	0.766282	1.4772	118	TOPAZ1
AP1G1	5	3	0.0010786	0.0048516	0.766282	0.57672	119	AP1G1
DTHD1	5	5	0.0010806	0.004861	0.766282	1.9533	120	DTHD1
MAL	15	12	0.0011144	0.0088617	0.857486	0.76404	121	MAL
LSM5	5	1	0.0011288	0.0050622	0.781835	-5.5902	122	LSM5
COA5	3	2	0.0011288	0.0032036	0.747875	0.5271	123	COA5
POTEC	2	2	0.0011304	0.002207	0.747875	2.4612	124	POTEC
LIPT1	4	2	0.0011438	0.0041499	0.747875	-0.79935	125	LIPT1
TBC1D14	4	3	0.0011597	0.0042091	0.747875	1.6554	126	TBC1D14
ADIG	5	2	0.0011789	0.0052782	0.787851	0.14985	127	ADIG
ANAPC1	4	1	0.001184	0.0042919	0.755906	-0.792	128	ANAPC1
ZBTB5	5	5	0.0011876	0.0053147	0.787851	1.4948	129	ZBTB5
UCKL1	5	4	0.0011892	0.0053206	0.787851	1.4599	130	UCKL1
MCUR1	5	3	0.0011927	0.0053354	0.787851	1.5431	131	MCUR1
SLC12A9	5	4	0.0012018	0.0053867	0.787851	1.416	132	SLC12A9
GALR2	5	5	0.0012243	0.0054937	0.787851	1.1582	133	GALR2
PARP3	5	3	0.001229	0.0055149	0.787851	0.68703	134	PARP3
TMED1	5	5	0.0012422	0.0055671	0.787851	1.0285	135	TMED1
ACPT	5	4	0.0012425	0.0055696	0.787851	1.6497	136	ACP4
C16orf11	5	4	0.0012437	0.0055741	0.787851	1.3028	137	PRR35
GABARAPL1	5	5	0.001247	0.0055933	0.787851	1.0414	138	GABARAPL1
SHOX2	5	5	0.0012506	0.0056179	0.787851	0.82651	139	SHOX2
TIMM21	5	3	0.0012588	0.0056505	0.787851	1.933	140	TIMM21
EPC1	5	4	0.0012786	0.0057269	0.787909	1.7467	141	EPC1
C12orf40	5	3	0.0012792	0.0057294	0.787909	1.1013	142	C12orf40
PCDHB16	5	4	0.0013032	0.0058517	0.794588	0.99786	143	PCDHB16
NRARP	5	5	0.0013053	0.0058571	0.794588	0.82796	144	NRARP
OCIAD1	4	2	0.0013138	0.0047357	0.766282	-1.1278	145	OCIAD1
SLC36A2	5	4	0.0013233	0.005937	0.80002	1.3444	146	SLC36A2
EVI5L	5	4	0.0013439	0.0060149	0.801949	1.88	147	EVI5L
VN1R2	5	2	0.0013689	0.0061219	0.801949	-0.99102	148	VN1R2
FAT4	5	4	0.0013752	0.0061451	0.801949	1.6365	149	FAT4
ALMS1	5	2	0.0013795	0.0061624	0.801949	0.43832	150	ALMS1
PDIA4	5	3	0.0013827	0.0061791	0.801949	1.0518	151	PDIA4
EPB41	5	4	0.0014054	0.0062748	0.801949	1.7174	152	EPB41
MBD3	4	3	0.0014064	0.0050548	0.781835	1.2988	153	MBD3
CCDC93	5	5	0.0014151	0.0063187	0.801949	1.1546	154	CCDC93
TRPS1	5	5	0.0014247	0.0063611	0.801949	1.1562	155	TRPS1
KCNG2	5	4	0.0014268	0.006369	0.801949	1.3835	156	KCNG2
MED20	5	5	0.0014313	0.0063897	0.801949	1.0398	157	MED20
SMOX	5	4	0.0014318	0.0063907	0.801949	1.4104	158	SMOX
KLHL12	5	5	0.0014482	0.0064558	0.802255	1.7775	159	KLHL12
TMIE	5	5	0.001453	0.006473	0.802255	0.801	160	TMIE
TFEC	4	1	0.0014647	0.005253	0.787851	0.18174	161	TFEC
TCTE1	5	5	0.0014758	0.0065687	0.809117	0.96856	162	TCTE1
DDB2	5	4	0.0015027	0.0066944	0.813797	1.4315	163	DDB2
DNALI1	5	3	0.0015051	0.0067033	0.813797	0.55614	164	DNALI1
PPTC7	5	5	0.0015272	0.006798	0.813797	1.6009	165	PPTC7
BLOC1S1	5	2	0.0015292	0.0068059	0.813797	0.11466	166	BLOC1S1
UNC50	5	3	0.0015298	0.0068093	0.813797	0.85135	167	UNC50
LAMA4	7	6	0.0015752	0.0089076	0.857486	1.4184	168	LAMA4
NBN	5	4	0.0016026	0.0071067	0.826275	1.2993	169	NBN
KCNJ5	5	5	0.001605	0.0071195	0.826275	1.5345	170	KCNJ5
CDC25A	5	2	0.0016301	0.0072241	0.827827	0.11127	171	CDC25A
CYFIP1	5	3	0.00164	0.0072635	0.827827	0.60356	172	CYFIP1
PHLDA3	5	4	0.001645	0.0072891	0.827827	1.2515	173	PHLDA3
CCDC22	5	4	0.0016585	0.0073483	0.827827	1.1345	174	CCDC22
HP1BP3	5	5	0.0016702	0.0074016	0.827827	1.0492	175	HP1BP3
SEC13	5	4	0.0016802	0.0074381	0.827827	1.476	176	SEC13
SNRPB	5	5	0.0016853	0.0074627	0.827827	1.3027	177	SNRPB
LIMS3	5	4	0.0017446	0.0077172	0.851349	1.5327	178	LIMS3
BCDIN3D	5	2	0.0017805	0.0078681	0.851669	0.0073957	179	BCDIN3D
LATS1	5	3	0.0017902	0.0079105	0.851669	1.9934	180	LATS1
ABCB11	5	3	0.0017962	0.0079351	0.851669	1.9503	181	ABCB11
MRGPRD	5	5	0.0018054	0.0079746	0.851669	0.96081	182	MRGPRD
PLB1	5	4	0.0018274	0.008071	0.857405	1.6183	183	PLB1
TCF15	5	5	0.0018419	0.0081349	0.857486	0.77817	184	TCF15
SRSF4	5	3	0.0018817	0.0083099	0.857486	1.5029	185	SRSF4
LCMT2	5	3	0.0019144	0.0084391	0.857486	1.4526	186	LCMT2
CEMP1	5	4	0.001927	0.0084983	0.857486	1.2434	187	CEMP1
DUSP15	8	5	0.0019276	0.011062	0.872115	1.1618	188	NA
ARF5	5	4	0.0019566	0.0086092	0.857486	1.3317	189	ARF5
TRAPPC4	5	4	0.0019687	0.0086571	0.857486	1.3512	190	TRAPPC4
CD2	4	1	0.001986	0.0070986	0.826275	0.24757	191	CD2
SMYD5	5	5	0.0019922	0.0087611	0.857486	1.071	192	SMYD5
TMEM57	5	3	0.0019923	0.0087611	0.857486	0.50945	193	MACO1
B3GALNT1	5	2	0.0020227	0.0088953	0.857486	0.099581	194	B3GALNT1
SGMS1	5	5	0.0020254	0.0089071	0.857486	0.92811	195	SGMS1
HAUS7	5	4	0.0020392	0.0089668	0.857486	1.5226	196	HAUS7
GUCY2C	5	5	0.0020398	0.0089692	0.857486	1.2777	197	GUCY2C
PUS7L	6	4	0.0020761	0.010388	0.857486	1.2088	198	NA
TMED10	5	5	0.0020829	0.0091492	0.857486	1.3274	199	TMED10
KRT39	5	3	0.0021306	0.0093593	0.857486	1.5986	200	KRT39
POLB	5	4	0.0021312	0.0093622	0.857486	0.84296	201	POLB
FAM26F	9	8	0.0021373	0.012666	0.879753	1.0291	202	NA
CYP24A1	5	5	0.0021514	0.0094515	0.857486	0.90189	203	CYP24A1
ME1	5	3	0.0021522	0.0094535	0.857486	1.1985	204	ME1
ZXDC	5	5	0.0021599	0.009486	0.857486	0.74905	205	ZXDC
C16orf62	5	2	0.0021636	0.0094998	0.857486	0.14926	206	VPS35L
PGK1	5	4	0.0021655	0.0095048	0.857486	1.6204	207	PGK1
NXPH4	5	5	0.0021766	0.0095526	0.857486	0.87638	208	NXPH4
SVEP1	5	5	0.0021803	0.0095679	0.857486	0.83022	209	SVEP1
CCDC78	5	5	0.0021818	0.0095733	0.857486	0.76153	210	CCDC78
CDK8	5	4	0.0021967	0.0096374	0.857486	1.4781	211	CDK8
NLGN1	5	1	0.0022064	0.0096813	0.857486	0.061219	212	NLGN1
PRMT6	5	2	0.0022064	0.0096813	0.857486	0.18728	213	PRMT6
GLTP	5	4	0.0022115	0.0097005	0.857486	1.3331	214	GLTP
ITIH2	5	3	0.0022155	0.0097163	0.857486	0.8164	215	ITIH2
TBXA2R	5	5	0.0022398	0.0098302	0.857486	0.81304	216	TBXA2R
EEA1	5	4	0.0022403	0.0098332	0.857486	1.453	217	EEA1
HSPA6	5	5	0.0022666	0.0099328	0.857486	1.0628	218	HSPA6
MADD	5	4	0.0022778	0.0099861	0.857486	1.4227	219	MADD
ABCA12	5	3	0.0022815	0.010002	0.857486	1.1247	220	NA
ZNF225	5	4	0.0022834	0.010009	0.857486	1.6514	221	NA
C10orf95	5	4	0.0022846	0.010016	0.857486	1.7866	222	NA
POLR3D	5	5	0.0023104	0.010131	0.857486	1.1317	223	NA
EBI3	5	5	0.002312	0.010134	0.857486	0.82526	224	NA
UBE2W	5	3	0.0023316	0.010212	0.857486	1.522	225	NA
NKIRAS2	7	6	0.0023342	0.01241	0.879753	1.6226	226	NA
PPP6R2	5	5	0.0023462	0.010268	0.857486	1.308	227	NA
CMTM8	5	5	0.002364	0.010349	0.857486	0.88962	228	NA
WNT3A	5	4	0.0023687	0.010371	0.857486	1.1575	229	NA
ANKS1B	16	9	0.0023814	0.017536	0.89084	0.81705	230	NA
FAM104B	5	1	0.0023817	0.010423	0.857486	0.27323	231	NA
ANGPTL5	4	2	0.0023869	0.0085446	0.857486	0.4513	232	ANGPTL5
PSMF1	5	4	0.0023921	0.010462	0.857486	1.9229	233	NA
ARHGEF4	5	2	0.0023927	0.010463	0.857486	0.2179	234	NA
LMBRD2	5	1	0.0024318	0.010606	0.865673	-0.54071	235	NA
MDK	9	7	0.0024419	0.014318	0.879753	1.0863	236	NA
TYK2	5	5	0.0024459	0.010671	0.866317	1.5156	237	NA
PABPC5	5	5	0.0024536	0.010701	0.866317	0.81389	238	NA
BRF1	13	9	0.0024606	0.016803	0.890143	1.0379	239	NA
PRB1	3	1	0.0024823	0.0069346	0.823862	-0.28741	240	PRB1
SARDH	5	5	0.0024903	0.010845	0.872115	0.75872	241	NA
H2AFB3	5	5	0.0025086	0.010914	0.872115	0.80563	242	NA
SUN2	5	5	0.0025304	0.011005	0.872115	1.0751	243	NA
CLHC1	5	1	0.002532	0.01101	0.872115	0.17577	244	NA
SLC2A10	5	2	0.0025516	0.011099	0.872115	-0.31139	245	NA
ACVRL1	5	3	0.0025641	0.011151	0.872115	0.73096	246	NA
SYVN1	5	5	0.0025671	0.011163	0.872115	1.3795	247	NA
HAT1	5	2	0.0025821	0.011236	0.872506	0.19422	248	NA
GTF2A1	5	5	0.0025888	0.011271	0.872506	1.1622	249	NA
POMZP3	4	2	0.0026003	0.009275	0.857486	1.2339	250	POMZP3
TARS	5	2	0.0026235	0.011406	0.872506	0.31894	251	NA
C1orf56	5	2	0.0026322	0.011439	0.872506	-0.07575	252	NA
C10orf113	5	4	0.0026329	0.011442	0.872506	1.1742	253	NA
ZFR2	8	7	0.0026434	0.014585	0.879753	0.99691	254	NA
MAGEA9	3	2	0.0026615	0.0074198	0.827827	1.8977	255	ENSG00000123584
STAG1	5	5	0.0026953	0.011696	0.878078	1.1287	256	NA
SLC25A24	5	3	0.0026968	0.011703	0.878078	1.2761	257	NA
GNB1L	5	4	0.0027083	0.011749	0.878078	1.0804	258	NA
NUP93	5	5	0.0027108	0.01176	0.878078	0.88159	259	NA
RNF39	5	5	0.0027123	0.011764	0.878078	1.1691	260	NA
SH3BGRL3	5	4	0.002729	0.011833	0.878137	1.0923	261	NA
PCDHA4	4	2	0.0027476	0.0097558	0.857486	0.53275	262	PCDHA4
AK8	5	2	0.0027701	0.011999	0.879753	0.4607	263	NA
C14orf177	5	3	0.0027824	0.012045	0.879753	0.4117	264	NA
ANXA8	3	2	0.0028094	0.0078178	0.851669	2.5748	265	ANXA8
AK6	3	3	0.002813	0.0078286	0.851669	2.7347	266	AK6
OSBP	5	4	0.0028265	0.012228	0.879753	1.6722	267	NA
PCYT2	5	5	0.0028305	0.012243	0.879753	0.68188	268	NA
HABP2	5	3	0.0028508	0.012329	0.879753	1.4182	269	NA
HAS2	5	2	0.0028575	0.012356	0.879753	0.36739	270	NA
PBRM1	5	4	0.0028575	0.012356	0.879753	0.82173	271	NA
EIF4G2	5	5	0.0028629	0.012376	0.879753	1.2663	272	NA
COL8A1	5	3	0.0028908	0.01249	0.879753	1.2241	273	NA
PDCD10	5	3	0.0029007	0.012531	0.879753	1.4108	274	NA
ADAMTS17	5	3	0.0029131	0.01258	0.879753	1.7724	275	NA
F8A3	5	4	0.0029249	0.01262	0.879753	1.13	276	NA
PLEKHA1	5	2	0.0029272	0.012625	0.879753	0.18665	277	NA
EPB41L3	5	4	0.0029306	0.012636	0.879753	1.3614	278	NA
PCBP1	5	4	0.002956	0.012746	0.879753	1.4708	279	NA
TMEM184A	5	5	0.0029925	0.012879	0.879753	0.86736	280	NA
NMU	3	2	0.0029933	0.0083218	0.857486	1.1946	281	NMU
STARD3	5	4	0.0030014	0.012916	0.879753	1.613	282	NA
ADPRH	5	4	0.0030188	0.012992	0.879753	1.608	283	NA
CHST1	5	4	0.003065	0.013173	0.879753	1.0417	284	NA
LRRC46	5	4	0.0030723	0.013204	0.879753	1.149	285	NA
SAMD9	5	2	0.0030829	0.01324	0.879753	0.22763	286	NA
SLC27A4	5	4	0.0030832	0.013241	0.879753	1.0422	287	NA
ADCK5	5	5	0.0030903	0.013271	0.879753	0.74009	288	NA
H6PD	4	4	0.0031019	0.010957	0.872115	1.8062	289	NA
KIN	5	4	0.0031295	0.013427	0.879753	1.8581	290	NA
HIF1A	5	3	0.0031329	0.01344	0.879753	0.88851	291	NA
UBE3C	5	5	0.0031354	0.013453	0.879753	1.1861	292	NA
KIAA1147	5	4	0.0031376	0.013461	0.879753	1.4187	293	NA
DDX28	5	5	0.0031404	0.013474	0.879753	0.81951	294	NA
SLC5A1	5	5	0.0031444	0.013488	0.879753	1.0839	295	NA
EMC6	5	3	0.0031534	0.013523	0.879753	1.0084	296	NA
MAATS1	5	5	0.0031725	0.0136	0.879753	1.3531	297	NA
DENND5B	5	2	0.003183	0.013647	0.879753	-0.017788	298	NA
NOC4L	5	3	0.0031896	0.013673	0.879753	1.0691	299	NA
NEURL4	5	2	0.0032156	0.013773	0.879753	0.41493	300	NA
LDLR	5	3	0.0032315	0.013849	0.879753	1.4737	301	NA
ANO6	5	1	0.003233	0.013855	0.879753	-0.013178	302	NA
ZSWIM4	5	4	0.0032394	0.013887	0.879753	0.95678	303	NA
MMP14	5	5	0.0032644	0.013988	0.879753	1.3536	304	NA
TRMT112	5	4	0.0032713	0.014013	0.879753	1.5301	305	NA
AOAH	5	2	0.0032818	0.014048	0.879753	-0.18849	306	NA
PI3	5	2	0.0032831	0.01405	0.879753	-0.5154	307	NA
PRAMEF12	5	3	0.0032991	0.014111	0.879753	1.8043	308	NA
MESDC2	5	4	0.0033134	0.014175	0.879753	1.1961	309	NA
MFSD8	5	1	0.0033332	0.014249	0.879753	-1.2017	310	NA
STARD7	5	3	0.0033743	0.014413	0.879753	1.457	311	NA
ERCC6L2	5	2	0.0033832	0.014447	0.879753	0.28263	312	NA
POLD3	5	2	0.0033913	0.01448	0.879753	0.38671	313	NA
PRSS16	5	3	0.0034014	0.014523	0.879753	1.4263	314	NA
BBX	5	5	0.0034108	0.014559	0.879753	0.77361	315	NA
BIN1	5	3	0.0034127	0.014568	0.879753	0.493	316	NA
DOK1	5	3	0.0034164	0.01458	0.879753	1.4406	317	NA
C9orf9	5	5	0.0034418	0.014679	0.879753	1.1605	318	NA
ZNF71	5	5	0.0034553	0.014739	0.879753	0.85385	319	NA
DENND1C	5	5	0.0034569	0.014744	0.879753	1.0691	320	NA
ISCA1	3	2	0.0034741	0.0096103	0.857486	1.1613	321	ISCA1
TRIM42	5	5	0.0034807	0.014851	0.879753	1.1524	322	NA
PBX1	5	3	0.0034833	0.014862	0.879753	0.65635	323	NA
PTTG2	5	4	0.0034922	0.014895	0.879753	1.8161	324	NA
CALML4	10	3	0.0035189	0.02066	0.89084	0.13188	325	NA
ZFP57	5	5	0.0035199	0.014998	0.879753	0.92631	326	NA
TPST2	5	3	0.0035252	0.015014	0.879753	1.4183	327	NA
FAM71A	5	3	0.0035278	0.015026	0.879753	0.35616	328	NA
TMEM27	5	2	0.0035334	0.015054	0.879753	-0.25696	329	NA
CALM2	3	2	0.0035342	0.0097932	0.857486	1.7997	330	ENSG00000143933
TAF15	5	5	0.0035423	0.015085	0.879753	1.2209	331	NA
PPRC1	5	5	0.0035448	0.015094	0.879753	1.5247	332	NA
PEX3	5	4	0.0035533	0.015127	0.879753	1.4202	333	NA
UBE2L6	9	8	0.0035779	0.020396	0.89084	0.70869	334	NA
ANKLE2	5	3	0.0035834	0.015251	0.879753	0.87212	335	NA
C16orf91	5	5	0.0035952	0.015298	0.879753	1.4026	336	NA
ZNF699	5	4	0.0036108	0.015354	0.879753	1.5253	337	NA
CDK2	5	5	0.003616	0.015369	0.879753	1.0853	338	NA
PHF3	5	2	0.0036335	0.015438	0.879753	0.43382	339	NA
COG5	5	4	0.0036523	0.015513	0.879753	1.5299	340	NA
LHX3	5	4	0.0036744	0.0156	0.879753	0.9422	341	NA
C5orf54	5	2	0.0036835	0.015637	0.879753	0.0069303	342	NA
CTTN	5	5	0.0037006	0.015701	0.879753	1.0826	343	NA
CNOT6	5	5	0.0037018	0.015705	0.879753	1.5709	344	NA
TAF12	5	4	0.0037046	0.015714	0.879753	1.3498	345	NA
COL4A5	5	3	0.0037091	0.015737	0.879753	1.4519	346	NA
CD38	5	4	0.0037138	0.015755	0.879753	1.08	347	NA
PCSK5	5	2	0.0037335	0.01583	0.879753	-0.65309	348	NA
OTUD1	5	4	0.0037394	0.015846	0.879753	1.2098	349	NA
CSTF2T	5	4	0.0037575	0.015917	0.879753	1.0575	350	NA
C1GALT1	5	4	0.0037824	0.016018	0.879753	1.28	351	NA
HS1BP3	5	3	0.0037829	0.016019	0.879753	1.6077	352	NA
BTG2	5	3	0.0037836	0.016022	0.879753	1.5253	353	NA
RPN1	5	2	0.0037899	0.016052	0.879753	0.27647	354	NA
RAB6A	13	5	0.0038068	0.024385	0.89084	0.056956	355	NA
FCGRT	5	4	0.0038164	0.016151	0.879753	1.7856	356	NA
RNF180	5	3	0.00382	0.016163	0.879753	0.67409	357	NA
GPT	5	4	0.0038208	0.016168	0.879753	1.4402	358	NA
GATAD1	5	2	0.0038336	0.016222	0.880292	0.082729	359	NA
JAZF1	5	5	0.003874	0.016396	0.886844	1.2494	360	NA
C11orf30	5	4	0.0038837	0.016431	0.886844	1.2062	361	NA
SCARA3	4	4	0.0038868	0.013621	0.879753	0.80663	362	NA
SMAD1	5	4	0.003896	0.016486	0.887439	1.4185	363	NA
ATPAF1	13	8	0.0039218	0.025026	0.89084	0.7262	364	NA
RFC1	5	3	0.0039337	0.016643	0.890143	0.60211	365	NA
ARSI	5	4	0.0039393	0.01666	0.890143	1.2263	366	NA
KCNE3	5	4	0.0039472	0.016693	0.890143	1.5126	367	NA
UPRT	5	3	0.0039606	0.016744	0.890143	0.75844	368	NA
ZC3H18	5	5	0.0039778	0.016812	0.890143	0.84965	369	NA
EXTL3	5	3	0.0040022	0.016908	0.890143	1.7609	370	NA
BMP2K	5	3	0.0040087	0.016936	0.890143	0.79968	371	NA
HIST1H4D	5	3	0.0040087	0.016936	0.890143	0.43388	372	NA
OBP2B	4	3	0.0040269	0.014101	0.879753	1.2568	373	NA
TSPYL2	5	5	0.0040678	0.017181	0.89084	0.7733	374	NA
JAG2	5	3	0.0040888	0.017256	0.89084	1.6779	375	NA
SCGB3A1	5	4	0.0041077	0.017324	0.89084	1.1078	376	NA
MPLKIP	5	3	0.0041193	0.017373	0.89084	0.94979	377	NA
GPR176	5	4	0.0041194	0.017373	0.89084	1.6625	378	NA
KIF13A	7	6	0.0041247	0.019938	0.89084	0.93322	379	NA
OSBPL5	5	3	0.0041286	0.017408	0.89084	1.4318	380	NA
SLITRK3	5	4	0.0041333	0.017423	0.89084	1.5017	381	NA
FAM49B	5	5	0.0041601	0.017533	0.89084	0.97588	382	NA
SPEG	6	3	0.004161	0.019961	0.89084	-0.48195	383	NA
CCNH	5	3	0.0041703	0.017583	0.89084	0.64693	384	NA
BRWD1	5	1	0.0041838	0.017639	0.89084	-0.45625	385	NA
CYP2D6	6	6	0.0042213	0.020234	0.89084	0.60716	386	NA
KPNA5	5	1	0.0042338	0.01784	0.89084	-0.015528	387	NA
INSRR	5	4	0.004247	0.017889	0.89084	1.0198	388	NA
C12orf5	5	3	0.0042839	0.018034	0.89084	1.9995	389	NA
COX17	3	1	0.0042851	0.011853	0.878137	0.040364	390	NA
KEL	5	4	0.0042858	0.018041	0.89084	1.2786	391	NA
MRPS6	5	4	0.0043203	0.018167	0.89084	1.2242	392	NA
VEGFA	17	12	0.004324	0.030293	0.89084	0.7834	393	NA
HN1L	5	4	0.0043334	0.018223	0.89084	1.3991	394	NA
LMLN	5	1	0.0043339	0.018226	0.89084	-0.72479	395	NA
GLI3	5	5	0.0043349	0.018231	0.89084	0.90988	396	NA
ARID5B	5	4	0.0043636	0.018354	0.89084	1.6058	397	NA
LIX1	5	4	0.0043716	0.018381	0.89084	1.4876	398	NA
LCE2B	2	2	0.0044606	0.0086615	0.857486	2.0388	399	LCE2B
HEATR2	5	4	0.0044664	0.018754	0.89084	1.2286	400	NA
FBXO21	5	4	0.0044676	0.018758	0.89084	1.3153	401	NA
CCDC124	5	5	0.0044815	0.018819	0.89084	0.68424	402	NA
UFL1	5	5	0.0044822	0.018821	0.89084	0.91294	403	NA
SLFN13	5	2	0.0044839	0.01883	0.89084	0.11005	404	NA
SUV420H2	5	4	0.0044935	0.018868	0.89084	1.1755	405	NA
MAP3K10	5	5	0.0045035	0.018902	0.89084	0.62862	406	NA
HDGF	5	4	0.0045107	0.018928	0.89084	1.9446	407	NA
ZNF185	10	5	0.0045136	0.025551	0.89084	0.24497	408	NA
SLC10A6	5	4	0.0045175	0.018958	0.89084	1.3118	409	NA
CYB5D2	7	4	0.0045185	0.021613	0.89084	0.64859	410	NA
CETN2	5	2	0.0045339	0.019019	0.89084	0.1693	411	NA
CIB2	8	6	0.0045423	0.023663	0.89084	1.133	412	NA
ZNF484	5	3	0.0045475	0.019077	0.89084	1.701	413	NA
RPH3AL	5	4	0.004569	0.019158	0.89084	1.4575	414	NA
ARSB	5	3	0.004597	0.019277	0.89084	1.6975	415	NA
SCO2	5	4	0.0046019	0.019298	0.89084	1.3483	416	NA
PRKX	5	5	0.0046137	0.019342	0.89084	1.1719	417	NA
HOXB8	5	5	0.0046157	0.019352	0.89084	1.7553	418	NA
ASUN	5	3	0.0046339	0.019423	0.89084	1.125	419	NA
GJD2	4	4	0.0046549	0.016167	0.879753	1.6377	420	NA
SLURP1	5	4	0.0046599	0.019541	0.89084	0.73725	421	NA
ZNF749	5	4	0.0046782	0.019623	0.89084	1.2268	422	NA
FAM222B	5	5	0.0046836	0.019639	0.89084	1.0023	423	NA
CYYR1	5	4	0.0046855	0.019649	0.89084	1.5641	424	NA
WDR7	5	4	0.0046961	0.01969	0.89084	1.0559	425	NA
CHD7	5	4	0.0047014	0.019712	0.89084	1.036	426	NA
TMEM39A	5	4	0.0047173	0.019776	0.89084	1.1821	427	NA
KCTD17	5	4	0.0047203	0.01979	0.89084	1.1186	428	NA
TIMP1	5	3	0.0047266	0.019811	0.89084	1.3417	429	NA
RNASEH2A	5	4	0.0047322	0.01983	0.89084	1.3894	430	NA
SPG11	5	4	0.0047762	0.019993	0.89084	1.1279	431	NA
INHBE	5	2	0.0047839	0.020026	0.89084	0.23932	432	NA
GIPC1	5	4	0.0047994	0.020083	0.89084	1.1564	433	NA
ITGB8	5	3	0.0048339	0.020233	0.89084	0.73257	434	NA
AOC3	10	5	0.0048356	0.027137	0.89084	0.33894	435	NA
TBKBP1	5	4	0.0048367	0.020245	0.89084	1.1373	436	NA
SRSF6	5	4	0.0048469	0.020284	0.89084	1.5318	437	NA
IFT27	5	5	0.0048549	0.020318	0.89084	1.2728	438	NA
RPL12	5	3	0.0048637	0.02035	0.89084	1.9137	439	NA
ZNF317	5	4	0.0048654	0.020357	0.89084	1.1891	440	NA
PYGO2	5	3	0.0048723	0.02038	0.89084	1.5154	441	NA
DVL2	5	5	0.0048726	0.020382	0.89084	0.88786	442	NA
CRYAB	5	3	0.0048839	0.020431	0.89084	1.1041	443	NA
CUX2	5	3	0.0048935	0.02047	0.89084	0.52908	444	NA
PPM1E	5	4	0.0049039	0.020512	0.89084	1.2299	445	NA
ATIC	5	4	0.0049275	0.020611	0.89084	1.3745	446	NA
CATSPER3	5	4	0.0049339	0.020634	0.89084	0.64584	447	NA
STK31	5	5	0.0049526	0.020715	0.89084	0.83099	448	NA
STK11	5	4	0.0049769	0.020815	0.89084	1.0976	449	NA
CHIC1	5	4	0.0050112	0.020945	0.89084	1.4071	450	NA
MIA3	5	4	0.0050339	0.021041	0.89084	0.76147	451	NA
KIAA1211	5	3	0.0050345	0.021042	0.89084	1.2732	452	NA
TPM2	7	5	0.0050436	0.023809	0.89084	1.2105	453	NA
SAMD3	5	4	0.0050497	0.021097	0.89084	1.8413	454	NA
ZNRD1	5	5	0.0050525	0.021106	0.89084	1.1577	455	NA
MYO1A	5	5	0.0050906	0.021251	0.89084	0.75818	456	NA
ZNF786	5	4	0.0050958	0.021269	0.89084	1.0214	457	NA
ABHD3	5	3	0.0051339	0.02143	0.89084	0.45339	458	NA
TPM1	5	5	0.0051454	0.021466	0.89084	1.3307	459	NA
C9orf37	5	3	0.0051729	0.021575	0.89084	0.8158	460	NA
ODF4	5	2	0.0051839	0.021618	0.89084	0.15311	461	NA
PSMB3	5	4	0.005186	0.021627	0.89084	1.2426	462	NA
NRAS	4	3	0.0051895	0.017951	0.89084	0.97525	463	NA
EGFL8	5	5	0.005195	0.021659	0.89084	1.0909	464	NA
MYOM2	5	4	0.0052018	0.021681	0.89084	1.5291	465	NA
AP5Z1	5	5	0.0052235	0.021769	0.89084	0.98379	466	NA
ARL5B	5	2	0.0052338	0.021809	0.89084	-5.6752	467	NA
AHCY	5	4	0.0052813	0.021987	0.89084	1.1101	468	NA
FAM111B	5	3	0.0052868	0.022007	0.89084	1.1674	469	NA
ANXA5	5	5	0.005289	0.022017	0.89084	1.4956	470	NA
SLC26A4	5	3	0.00529	0.022019	0.89084	1.4161	471	NA
DAK	5	5	0.0053225	0.022154	0.89084	1.0345	472	NA
RBM44	5	3	0.0053338	0.022209	0.89084	0.99152	473	NA
SLC19A2	5	3	0.0053587	0.022314	0.89084	1.6482	474	NA
SELV	5	3	0.0053642	0.022335	0.89084	0.89879	475	NA
ULK2	5	3	0.0053751	0.022376	0.89084	1.4048	476	NA
CHST4	5	4	0.0053834	0.022406	0.89084	1.1572	477	NA
RTN4R	5	3	0.005384	0.02241	0.89084	0.87683	478	NA
PACRGL	7	2	0.0054024	0.02528	0.89084	-0.19522	479	NA
C1QC	5	3	0.0054062	0.022497	0.89084	0.32722	480	NA
CCL11	5	3	0.0054152	0.022527	0.89084	1.5252	481	NA
ZNF70	5	4	0.0054335	0.022601	0.89084	1.453	482	NA
APBB3	5	3	0.0054445	0.022641	0.89084	1.7047	483	NA
ERBB2	5	5	0.0054555	0.022673	0.89084	0.5648	484	NA
UBE2C	10	5	0.0054572	0.030047	0.89084	0.54736	485	NA
TIMM17A	5	5	0.0054578	0.022686	0.89084	0.86187	486	NA
AGL	5	2	0.0054587	0.02269	0.89084	-2.4016	487	NA
NDUFAF5	5	2	0.0054587	0.02269	0.89084	-0.42608	488	NA
KATNAL1	5	3	0.0054597	0.022693	0.89084	1.1702	489	NA
NCK2	5	2	0.0054821	0.022795	0.89084	-0.091786	490	NA
RNF7	6	3	0.0054982	0.025168	0.89084	0.33093	491	NA
CLEC3B	5	4	0.0055115	0.022908	0.89084	1.0514	492	NA
ACADM	5	5	0.0055139	0.022915	0.89084	1.5146	493	NA
CARM1	5	5	0.0055159	0.02292	0.89084	0.81993	494	NA
TRMT10A	5	1	0.0055337	0.022995	0.89084	-1.2717	495	NA
CSNK1A1	5	5	0.0055382	0.023011	0.89084	1.1342	496	NA
C19orf60	5	4	0.0055441	0.023039	0.89084	1.502	497	NA
ARL4C	5	2	0.0055584	0.023092	0.89084	0.34497	498	NA
PPCDC	5	5	0.0055784	0.023173	0.89084	1.2198	499	NA
DEPDC1	5	1	0.0055836	0.023189	0.89084	-0.41448	500	NA
RFX8	4	3	0.0056294	0.01941	0.89084	1.426	501	NA
TMEM183A	5	2	0.0056336	0.023396	0.89084	-0.3833	502	NA
ABCF1	5	3	0.0056505	0.023453	0.89084	1.325	503	NA
CATSPERG	5	5	0.0056539	0.023467	0.89084	0.67463	504	NA
WDFY1	5	4	0.0056917	0.023605	0.89084	1.1428	505	NA
HADH	5	3	0.0057035	0.023653	0.89084	0.663	506	NA
MUM1	5	3	0.0057085	0.023666	0.89084	0.82551	507	NA
FAM9A	5	5	0.0057085	0.023666	0.89084	0.7936	508	NA
BTK	5	3	0.0057165	0.023697	0.89084	1.6684	509	NA
MYO5C	5	5	0.0057181	0.023702	0.89084	0.98011	510	NA
ANKRD13B	5	5	0.0057343	0.023765	0.89084	1.16	511	NA
MOCS1	5	5	0.0057496	0.023832	0.89084	0.79711	512	NA
UBA52	5	3	0.0057722	0.023927	0.89084	0.99939	513	NA
CAMSAP3	5	5	0.005774	0.023935	0.89084	0.9398	514	NA
TGFBR2	5	4	0.0058043	0.024054	0.89084	0.89216	515	NA
STUB1	5	4	0.0058273	0.024142	0.89084	0.60614	516	NA
LRRC73	5	5	0.0058294	0.024148	0.89084	0.94611	517	NA
NR1H4	5	3	0.0058334	0.024166	0.89084	0.94833	518	NA
UNC93A	5	2	0.0058366	0.024178	0.89084	-0.21977	519	NA
RPS20	5	2	0.0058458	0.024222	0.89084	0.044085	520	NA
DNMT3B	5	3	0.005855	0.024255	0.89084	0.53321	521	NA
LRP1	5	4	0.0058598	0.024275	0.89084	1.2654	522	NA
L3MBTL1	5	4	0.0058634	0.024288	0.89084	1.3436	523	NA
GALP	5	4	0.0059057	0.024452	0.89084	1.2677	524	NA
KLHL22	5	2	0.0059059	0.024453	0.89084	0.3991	525	NA
NAT1	5	2	0.0059106	0.024476	0.89084	0.28962	526	NA
KCNH3	5	5	0.0059134	0.024484	0.89084	1.2402	527	NA
CCZ1	2	1	0.0059236	0.011431	0.872506	3.1751	528	NA
ATXN7L3B	5	5	0.005925	0.024532	0.89084	0.85725	529	NA
SLC22A16	5	3	0.0059333	0.024558	0.89084	0.5071	530	NA
RPL15	2	2	0.0059436	0.011472	0.872506	2.8357	531	NA
PLA2G1B	5	3	0.0059697	0.024703	0.89084	1.6522	532	NA
LARS2	5	3	0.005971	0.024708	0.89084	0.56211	533	NA
PLS1	5	3	0.0059833	0.024751	0.89084	0.43562	534	NA
FBRSL1	5	4	0.006038	0.024953	0.89084	1.4279	535	NA
ARHGAP31	5	3	0.0060439	0.024976	0.89084	1.4509	536	NA
TMEM156	5	3	0.0060832	0.025119	0.89084	0.59432	537	NA
CHMP2A	5	4	0.0060864	0.025135	0.89084	1.1361	538	NA
NXN	5	5	0.0061123	0.025238	0.89084	1.1014	539	NA
TTF1	5	1	0.0061331	0.025317	0.89084	-1.1205	540	NA
CBX8	5	5	0.0061361	0.025328	0.89084	0.85627	541	NA
DCAF8	5	3	0.0061831	0.025495	0.89084	0.43056	542	NA
SCML2	5	4	0.0061939	0.02554	0.89084	1.8948	543	NA
SQSTM1	5	3	0.0062015	0.025564	0.89084	0.83829	544	NA
COX7B2	4	1	0.006209	0.021343	0.89084	-3.4293	545	NA
SLC12A3	5	5	0.006209	0.025594	0.89084	0.66145	546	NA
RINL	5	2	0.0062348	0.02569	0.89084	0.20516	547	NA
MYH14	5	5	0.0062435	0.025717	0.89084	0.69909	548	NA
NAA50	5	5	0.0062522	0.025753	0.89084	1.4176	549	NA
UGT3A1	5	2	0.006258	0.025773	0.89084	-0.35794	550	NA
BUB1B	5	3	0.006258	0.025773	0.89084	0.88949	551	NA
THAP8	5	3	0.0062968	0.025924	0.89084	0.37307	552	NA
EDIL3	5	4	0.0063064	0.025959	0.89084	1.0981	553	NA
NDNL2	4	2	0.0063089	0.021658	0.89084	0.12691	554	NA
DENR	3	2	0.0063106	0.017277	0.89084	1.3214	555	NA
PTK2B	5	4	0.0063121	0.025978	0.89084	1.5795	556	NA
ZNF75D	5	4	0.0063167	0.025998	0.89084	1.4004	557	NA
RAVER2	5	4	0.0063329	0.02606	0.89084	0.68851	558	NA
C3	5	5	0.0063489	0.026119	0.89084	0.70931	559	NA
NSG1	5	5	0.0063664	0.026186	0.89084	1.1553	560	NA
TESK1	5	5	0.0063673	0.026189	0.89084	0.90181	561	NA
HSF2BP	5	3	0.0063828	0.026244	0.89084	0.88675	562	NA
EDN2	5	4	0.006388	0.026264	0.89084	1.2476	563	NA
BLVRA	5	5	0.0063933	0.026283	0.89084	1.4999	564	NA
NAA30	5	4	0.0064133	0.026353	0.89084	1.4598	565	NA
ADAMTSL5	5	3	0.0064169	0.026365	0.89084	0.49717	566	NA
SSH2	5	5	0.0064237	0.026388	0.89084	0.76989	567	NA
DDX10	5	3	0.0064328	0.026417	0.89084	0.46819	568	NA
TAF10	5	4	0.0064829	0.026614	0.89084	1.0518	569	NA
SGIP1	5	3	0.006497	0.026671	0.89084	1.1962	570	NA
SSSCA1	5	3	0.0065283	0.026787	0.89084	0.77714	571	NA
M6PR	5	4	0.0065326	0.026802	0.89084	1.0414	572	NA
CUBN	5	4	0.0065794	0.026979	0.89084	1.4184	573	NA
UGT2B7	4	4	0.0065856	0.022546	0.89084	0.97099	574	NA
BIRC2	4	1	0.0065886	0.022555	0.89084	0.42013	575	NA
SMR3B	5	3	0.0066167	0.027114	0.89084	1.0768	576	NA
DDX19A	5	3	0.0066479	0.027229	0.89084	1.274	577	NA
SERPINA1	5	4	0.0066497	0.027236	0.89084	1.2772	578	NA
SIRT6	5	4	0.0066574	0.027267	0.89084	0.8973	579	NA
PSIP1	5	3	0.0066574	0.027268	0.89084	0.8536	580	NA
STK17B	5	5	0.0066735	0.027327	0.89084	0.95291	581	NA
TMTC4	5	4	0.0066765	0.027343	0.89084	1.291	582	NA
ALDH1A2	5	2	0.0066848	0.027368	0.89084	-0.26135	583	NA
NFKBIZ	5	3	0.0066937	0.027403	0.89084	1.4661	584	NA
GRAPL	4	4	0.0066968	0.022929	0.89084	1.3278	585	NA
ACTL6A	5	2	0.0066995	0.027423	0.89084	0.011301	586	NA
FA2H	5	3	0.0067323	0.027528	0.89084	1.1186	587	NA
TMEM18	5	4	0.0067497	0.027598	0.89084	0.85357	588	NA
CTSK	5	4	0.0067822	0.027721	0.89084	1.3153	589	NA
VPS37A	5	3	0.0067882	0.027742	0.89084	1.448	590	NA
ITSN1	5	4	0.0068105	0.027827	0.89084	1.0458	591	NA
SLC22A1	5	2	0.0068182	0.027855	0.89084	0.17171	592	NA
ATXN10	5	3	0.0068321	0.027907	0.89084	0.56753	593	NA
NEUROG3	5	3	0.0068432	0.027959	0.89084	1.21	594	NA
C19orf26	5	5	0.0068468	0.027974	0.89084	0.83756	595	NA
MCL1	5	5	0.0068542	0.028004	0.89084	1.0668	596	NA
EPHB2	5	5	0.0068691	0.028069	0.89084	0.82224	597	NA
DNAJB11	5	1	0.0068821	0.028112	0.89084	0.090996	598	NA
KCTD20	5	5	0.0069169	0.028251	0.89084	0.66017	599	NA
TBX21	5	3	0.0069219	0.028267	0.89084	1.1979	600	NA
B3GALT1	5	3	0.006932	0.028294	0.89084	0.99518	601	NA
PTGS1	5	3	0.0069478	0.028355	0.89084	1.1836	602	NA
BEST2	5	2	0.0069628	0.028417	0.89084	0.4162	603	NA
ERCC6L	5	3	0.0069819	0.028487	0.89084	0.86144	604	NA
SCN3B	5	4	0.0069853	0.028501	0.89084	1.0904	605	NA
ZMAT2	5	5	0.0069923	0.028522	0.89084	0.82801	606	NA
SEC31A	5	3	0.0070181	0.028622	0.89084	1.4884	607	NA
IL6	5	5	0.0070274	0.028658	0.89084	1.1389	608	NA
MKL1	5	4	0.0070332	0.028678	0.89084	1.0652	609	NA
RGS19	5	5	0.007036	0.028693	0.89084	0.94263	610	NA
SNCG	5	4	0.0070696	0.028824	0.89084	0.97381	611	NA
BCKDK	5	4	0.0070709	0.028829	0.89084	1.0267	612	NA
HERC6	5	5	0.0070713	0.02883	0.89084	0.91952	613	NA
SPINK14	5	3	0.0070745	0.02884	0.89084	1.7269	614	NA
SETD6	5	5	0.0070779	0.028858	0.89084	0.76805	615	NA
RAD1	5	2	0.0070817	0.028873	0.89084	0.22755	616	NA
AATK	5	4	0.0070976	0.028935	0.89084	1.0624	617	NA
MAPK3	5	4	0.0071222	0.029031	0.89084	1.9381	618	NA
VPS13D	5	4	0.0071257	0.029042	0.89084	1.2904	619	NA
DEFB107A	1	1	0.007147	0.0071096	0.826275	5.0155	620	ENSG00000186572
USP47	5	5	0.0071509	0.029134	0.89084	1.2418	621	NA
EEF2K	5	4	0.0071552	0.029147	0.89084	1.2247	622	NA
IDI1	5	5	0.0071808	0.029231	0.89084	1.566	623	NA
KIAA1551	5	4	0.0071815	0.029233	0.89084	1.9293	624	NA
SBNO1	5	3	0.0071901	0.029264	0.89084	1.1398	625	NA
TAGLN3	5	4	0.0072003	0.029307	0.89084	0.7466	626	NA
ZNF397	5	5	0.00722	0.029368	0.89084	1.2349	627	NA
SH3BGRL2	5	3	0.0072423	0.029445	0.89084	1.4804	628	NA
POLK	4	2	0.0072519	0.02471	0.89084	1.1556	629	NA
SLC25A34	5	3	0.0072555	0.0295	0.89084	1.0452	630	NA
GPR182	5	4	0.007277	0.029583	0.89084	1.1689	631	NA
CUL3	5	2	0.0072813	0.029598	0.89084	0.038736	632	NA
PXT1	5	3	0.0072871	0.029621	0.89084	1.6369	633	NA
MYBPC3	5	4	0.007296	0.029657	0.89084	1.0831	634	NA
STK36	5	5	0.0073222	0.029757	0.89084	0.94701	635	NA
SIK2	5	5	0.0073281	0.029779	0.89084	0.71116	636	NA
STYK1	5	4	0.0073282	0.029779	0.89084	0.89987	637	NA
AKIP1	5	3	0.0073312	0.02979	0.89084	0.9111	638	NA
MACROD2	7	6	0.007349	0.033159	0.89607	1.4726	639	NA
LIME1	5	5	0.0073527	0.02987	0.89084	0.81818	640	NA
SIL1	5	5	0.0073537	0.029873	0.89084	0.93905	641	NA
NAIP	5	4	0.0073539	0.029875	0.89084	1.5343	642	NA
PBX2	5	5	0.0073695	0.029936	0.89084	1.0338	643	NA
MED27	8	3	0.0073783	0.036554	0.89607	-0.20637	644	NA
PCDHGA11	5	3	0.0073793	0.029974	0.89084	1.584	645	NA
GAL	5	2	0.0074209	0.030139	0.89084	0.41879	646	NA
PPWD1	5	1	0.007431	0.030179	0.89084	-0.95959	647	NA
CC2D2B	5	4	0.007443	0.030221	0.89084	1.5851	648	NA
ZNF844	5	2	0.0075058	0.030453	0.89084	-0.30885	649	NA
ZNF236	5	2	0.0075058	0.030453	0.89084	-0.16327	650	NA
TRIM65	4	4	0.0075384	0.025612	0.89084	0.8384	651	NA
NUP85	5	2	0.0075401	0.030592	0.89084	0.58191	652	NA
TEP1	5	3	0.0075453	0.030616	0.89084	0.41164	653	NA
TMEM120B	5	5	0.007555	0.03064	0.89084	0.6053	654	NA
FSTL1	5	5	0.007557	0.030649	0.89084	1.0101	655	NA
TJAP1	5	3	0.0075975	0.030801	0.89084	0.69497	656	NA
CP	5	3	0.0076056	0.03083	0.89084	0.72748	657	NA
RUVBL1	5	4	0.0076079	0.030836	0.89084	0.99944	658	NA
CLSTN3	5	5	0.0076685	0.031054	0.895848	0.67306	659	NA
ZNF181	5	2	0.0076804	0.031101	0.895898	0.0087671	660	NA
ATP2B1	4	3	0.0076929	0.026068	0.89084	2.0692	661	NA
RARG	5	4	0.0077128	0.031229	0.89607	1.2662	662	NA
SDHA	5	4	0.0077151	0.031236	0.89607	1.1795	663	NA
STOM	8	7	0.0077179	0.038079	0.897235	0.80903	664	NA
ZNF479	5	4	0.0077243	0.031272	0.89607	1.2462	665	NA
IGFL3	5	2	0.0077552	0.031385	0.89607	-0.16388	666	NA
FN3K	5	5	0.007771	0.031434	0.89607	0.69157	667	NA
NUFIP2	5	4	0.0077903	0.031502	0.89607	1.5351	668	NA
ISM1	5	3	0.0078236	0.031628	0.89607	1.4391	669	NA
SVIL	5	4	0.0078275	0.031642	0.89607	0.89162	670	NA
ZNF790	5	2	0.0078289	0.031649	0.89607	-0.72797	671	NA
MGMT	5	2	0.0078301	0.031651	0.89607	0.0085962	672	NA
CXCR1	5	4	0.0078534	0.031729	0.89607	0.83739	673	NA
SRPK1	5	4	0.0078591	0.031752	0.89607	1.4137	674	NA
C21orf2	5	5	0.0078788	0.03183	0.89607	0.66517	675	NA
ADA	5	4	0.0078836	0.031851	0.89607	1.1808	676	NA
SUGT1	6	3	0.0078938	0.033627	0.89607	0.29199	677	NA
FAM153A	2	2	0.0078998	0.015033	0.879753	1.5444	678	NA
HNRNPA3	3	2	0.0079027	0.021432	0.89084	2.1282	679	NA
RPS23	5	4	0.0079086	0.03195	0.89607	1.2958	680	NA
CDV3	9	5	0.0079193	0.039512	0.906489	1.0303	681	NA
KIAA0907	5	5	0.0079331	0.032052	0.89607	1.0197	682	NA
KIAA1199	5	4	0.0079574	0.032141	0.89607	1.1381	683	NA
TOR1AIP2	5	2	0.0079672	0.032174	0.89607	-0.21985	684	NA
DDB1	5	2	0.0079797	0.032217	0.89607	-0.026887	685	NA
RREB1	4	4	0.0079856	0.027006	0.89084	0.91501	686	NA
FTSJ2	5	3	0.0080047	0.03232	0.89607	0.55333	687	NA
MTUS1	11	5	0.0080272	0.044113	0.915993	0.086586	688	NA
TCP11L1	5	3	0.0080545	0.032516	0.89607	0.4242	689	NA
SLCO2B1	5	4	0.0080638	0.032554	0.89607	1.102	690	NA
GLP1R	4	3	0.008073	0.027287	0.89084	1.3614	691	NA
TAF1	5	5	0.0080787	0.032605	0.89607	0.96961	692	NA
IPO11	4	3	0.008086	0.027331	0.89084	0.93266	693	NA
ZNRF2	5	4	0.0081108	0.032717	0.89607	1.2715	694	NA
SNRPF	5	4	0.0081182	0.032741	0.89607	1.7114	695	NA
PIBF1	5	3	0.0081293	0.032782	0.89607	0.43994	696	NA
CCDC51	5	4	0.0081506	0.032866	0.89607	1.1478	697	NA
SS18L2	4	3	0.0081575	0.027555	0.89084	1.3163	698	NA
TDRP	5	3	0.008176	0.032957	0.89607	1.5066	699	NA
KAT5	5	3	0.0081791	0.032972	0.89607	0.52016	700	NA
BTAF1	5	3	0.0081807	0.032977	0.89607	1.3074	701	NA
CALML3	5	4	0.0081935	0.03303	0.89607	1.0347	702	NA
GIMAP1	5	4	0.0081965	0.033041	0.89607	1.3336	703	NA
WIPF2	5	3	0.0082092	0.033081	0.89607	1.2848	704	NA
SLC9A5	5	3	0.0082783	0.033333	0.89607	1.1737	705	NA
PCMTD1	5	1	0.0082788	0.033334	0.89607	-0.27568	706	NA
MOB3B	5	4	0.0082902	0.033383	0.89607	1.4327	707	NA
TRHDE	5	3	0.0082961	0.033409	0.89607	0.49459	708	NA
NSUN6	5	3	0.0083287	0.033537	0.89607	0.94248	709	NA
AKAP12	5	3	0.0083397	0.033578	0.89607	1.266	710	NA
GRM1	5	4	0.0083427	0.033591	0.89607	0.99337	711	NA
DLGAP2	5	5	0.0083589	0.033654	0.89607	0.7307	712	NA
PSMA3	5	5	0.0083785	0.033721	0.89607	0.8814	713	NA
CERS1	5	5	0.0083884	0.033764	0.89607	0.84986	714	NA
KRT78	5	4	0.008391	0.033775	0.89607	1.5083	715	NA
ORC5	5	3	0.0083944	0.033789	0.89607	1.6211	716	NA
TFAP4	5	4	0.0084014	0.033815	0.89607	1.2018	717	NA
BRMS1L	5	2	0.0084035	0.033825	0.89607	0.77823	718	NA
C11orf54	5	2	0.0084035	0.033825	0.89607	0.79359	719	NA
SSNA1	5	4	0.0084256	0.033908	0.89607	0.88447	720	NA
FANCM	4	3	0.0084382	0.028457	0.89084	1.311	721	NA
GRB2	5	4	0.0084969	0.034165	0.89607	1.1755	722	NA
TAF9	5	4	0.008506	0.034198	0.89607	1.2163	723	NA
PIH1D1	5	4	0.008535	0.034298	0.89607	1.3041	724	NA
C5orf45	5	5	0.0085418	0.034319	0.89607	1.0148	725	NA
N4BP2L1	4	1	0.0085449	0.028793	0.89084	-0.19116	726	NA
IMP4	5	3	0.0085583	0.034394	0.89607	1.2075	727	NA
BSPH1	5	1	0.008578	0.034463	0.89607	-2.5295	728	NA
XPO1	5	3	0.008578	0.034463	0.89607	0.81672	729	NA
CBX5	5	1	0.008578	0.034463	0.89607	0.14169	730	NA
FOXC1	5	5	0.0085785	0.034464	0.89607	0.85301	731	NA
PRPF40B	5	5	0.0085897	0.034509	0.89607	0.89024	732	NA
RBM26	5	3	0.008598	0.034553	0.89607	0.61261	733	NA
ZNF865	5	4	0.0086054	0.034581	0.89607	0.96828	734	NA
GRM6	5	4	0.0086646	0.034803	0.89607	0.9326	735	NA
AKR1B15	5	4	0.0086776	0.034846	0.89607	1.5713	736	NA
CRYGD	4	4	0.0086785	0.029247	0.89084	0.94657	737	NA
SHC4	5	5	0.0086805	0.034858	0.89607	0.71803	738	NA
TMEM194A	5	2	0.0086868	0.034877	0.89607	-1.2284	739	NA
GTPBP1	5	5	0.0086929	0.034897	0.89607	0.61072	740	NA
RHOG	5	4	0.0087054	0.034947	0.89607	1.4838	741	NA
RBBP7	5	3	0.0087079	0.034956	0.89607	1.4526	742	NA
TTC30B	5	5	0.0087086	0.034959	0.89607	1.0346	743	NA
ETV2	5	5	0.0087165	0.034984	0.89607	0.91757	744	NA
CDC37	5	4	0.0087599	0.035146	0.89607	1.2282	745	NA
CLU	5	4	0.0087677	0.035171	0.89607	1.1113	746	NA
SFTPB	5	4	0.0087802	0.035213	0.89607	1.2408	747	NA
SHISA5	5	3	0.0088208	0.035351	0.89607	0.79567	748	NA
DUSP4	5	5	0.0088244	0.035362	0.89607	1.4636	749	NA
DDX52	5	1	0.0088272	0.035377	0.89607	-0.05919	750	NA
GPD1	5	2	0.0088376	0.035417	0.89607	-0.076735	751	NA
CXCL12	10	5	0.0088482	0.04591	0.919947	0.38873	752	NA
ATP6V1C2	5	4	0.0088646	0.035517	0.89607	1.1347	753	NA
ZNF135	5	4	0.0089268	0.035748	0.89607	0.90872	754	NA
C15orf57	5	5	0.0089367	0.035793	0.89607	0.60927	755	NA
SLC9C1	5	3	0.0089388	0.035801	0.89607	0.81066	756	NA
B4GALT7	5	3	0.0089616	0.035886	0.89607	1.3313	757	NA
SETD1A	5	2	0.0089726	0.035932	0.89607	-0.75171	758	NA
SPDYE4	4	3	0.0089931	0.030229	0.89084	1.1868	759	NA
RBX1	5	4	0.0089943	0.035997	0.89607	2.7661	760	NA
USP46	5	5	0.0090084	0.036047	0.89607	0.67422	761	NA
SERTAD1	5	5	0.0090177	0.036083	0.89607	0.73714	762	NA
STT3A	5	4	0.009024	0.036105	0.89607	1.1998	763	NA
RCN1	5	2	0.0090265	0.036113	0.89607	-0.75266	764	NA
C7orf43	5	5	0.0090328	0.03613	0.89607	0.60982	765	NA
ACBD7	4	3	0.0090364	0.030374	0.89084	1.8369	766	NA
RNF17	5	2	0.0090405	0.036156	0.89607	0.060183	767	NA
DDX42	5	2	0.0090575	0.036218	0.89607	-0.10576	768	NA
CD160	5	4	0.009059	0.036225	0.89607	0.97472	769	NA
ATOH8	5	3	0.0090763	0.036283	0.89607	0.80226	770	NA
NIM1	5	4	0.0090766	0.036283	0.89607	0.97969	771	NA
ZNF575	5	5	0.009077	0.036283	0.89607	0.91133	772	NA
ALG2	5	3	0.0090826	0.036298	0.89607	1.5456	773	NA
FAM98C	5	4	0.0090972	0.036342	0.89607	1.4556	774	NA
LYN	4	4	0.009104	0.030587	0.89084	0.91737	775	NA
PLK5	5	5	0.0091074	0.036386	0.89607	0.89397	776	NA
TULP1	5	5	0.0091133	0.036402	0.89607	0.69264	777	NA
C16orf78	5	5	0.0091144	0.036408	0.89607	0.76927	778	NA
CFDP1	5	1	0.0091261	0.036451	0.89607	0.38151	779	NA
TP53INP2	5	4	0.0091261	0.036451	0.89607	1.1148	780	NA
HIST1H2AB	3	2	0.0091323	0.024563	0.89084	1.7729	781	NA
MGARP	5	4	0.0091406	0.036505	0.89607	1.2316	782	NA
MPP7	5	3	0.0091484	0.036536	0.89607	0.71706	783	NA
PAQR7	5	5	0.0091637	0.036593	0.89607	0.9969	784	NA
HAX1	4	2	0.0091741	0.030815	0.89084	0.64506	785	NA
FBLN7	5	3	0.0091769	0.036649	0.89607	0.49694	786	NA
FAM43B	5	5	0.0091802	0.036657	0.89607	0.92537	787	NA
PROX2	5	4	0.0092047	0.036742	0.896253	1.4661	788	NA
AGR2	5	4	0.0092258	0.036829	0.896253	1.1929	789	NA
PXMP4	5	4	0.0092323	0.036849	0.896253	1.1942	790	NA
CELF6	5	5	0.0092688	0.036984	0.896253	0.78814	791	NA
C11orf40	5	4	0.0092712	0.036997	0.896253	1.5506	792	NA
DNAJC28	5	2	0.0092756	0.037015	0.896253	0.38618	793	NA
SLC25A17	5	5	0.0092765	0.037019	0.896253	1.1031	794	NA
KCNJ6	5	5	0.0092937	0.037087	0.896253	1.0811	795	NA
KMT2B	5	5	0.0093033	0.03712	0.896253	0.53533	796	NA
CDKN2AIP	5	4	0.0093201	0.037193	0.896253	0.70069	797	NA
DCP2	5	2	0.0093254	0.037215	0.896253	-0.22064	798	NA
SNX3	5	3	0.0093316	0.037235	0.896253	0.40367	799	NA
MINA	5	4	0.0093431	0.037273	0.896253	1.4111	800	NA
FZD2	5	4	0.0093638	0.037346	0.896347	1.3956	801	NA
HTR3B	5	5	0.0093701	0.037366	0.896347	0.5168	802	NA
FLT3	5	4	0.0093997	0.037475	0.896974	0.90637	803	NA
CYP39A1	5	1	0.009425	0.037566	0.896974	-1.0073	804	NA
TSSK6	5	4	0.0094292	0.037582	0.896974	0.99027	805	NA
NEDD4	5	4	0.0094374	0.037616	0.896974	1.0064	806	NA
ZNF689	5	3	0.0094748	0.037771	0.897235	0.55173	807	NA
ZNF396	5	5	0.0094807	0.037794	0.897235	0.98328	808	NA
SNX20	5	5	0.0094855	0.037813	0.897235	1.2503	809	NA
LCP2	5	3	0.0095107	0.037899	0.897235	0.89536	810	NA
MRPS14	5	3	0.0095246	0.037948	0.897235	1.2219	811	NA
CLK4	5	3	0.0095428	0.038012	0.897235	1.4515	812	NA
PDE6A	5	4	0.0095544	0.038052	0.897235	1.4271	813	NA
VWA3A	5	5	0.0095583	0.038068	0.897235	0.73602	814	NA
FOSL2	5	3	0.009563	0.038082	0.897235	1.2099	815	NA
CA14	5	4	0.0095743	0.038118	0.897235	1.1613	816	NA
ESF1	5	2	0.0096243	0.038313	0.900012	-0.31459	817	NA
PCNXL3	5	5	0.0096278	0.038326	0.900012	0.83379	818	NA
MRPL21	8	3	0.0096357	0.04647	0.926317	0.16112	819	NA
DCTN1	4	2	0.0096387	0.032307	0.89607	0.86977	820	NA
TRABD	5	3	0.0096424	0.038381	0.900256	1.1657	821	NA
CAMKMT	5	4	0.0097277	0.038685	0.904553	1.2099	822	NA
LRP8	5	4	0.0097411	0.038734	0.904553	0.88531	823	NA
NYAP2	5	5	0.0097433	0.038741	0.904553	0.74477	824	NA
WDR83	5	4	0.0097452	0.038745	0.904553	1.3206	825	NA
GPR75-ASB3	2	2	0.0097473	0.018456	0.89084	1.6558	826	NA
PCGF5	5	3	0.0098087	0.038975	0.906489	0.82476	827	NA
KATNB1	5	5	0.0098201	0.039021	0.906489	0.8769	828	NA
TMED7	5	4	0.0098514	0.039142	0.906489	1.4406	829	NA
TMEM244	5	3	0.009854	0.03915	0.906489	1.3724	830	NA
DESI2	5	3	0.0098732	0.039218	0.906489	0.50778	831	NA
LRP6	5	4	0.0099083	0.039342	0.906489	1.1832	832	NA
NXNL1	5	4	0.0099208	0.039381	0.906489	1.188	833	NA
IL3RA	5	4	0.0099372	0.039441	0.906489	0.99538	834	NA
ORC4	4	2	0.0099404	0.033263	0.89607	0.019806	835	NA
SLIT2	5	5	0.009945	0.039479	0.906489	0.87522	836	NA
UPK1A	5	3	0.0099623	0.039537	0.906489	0.71044	837	NA
RSBN1L	5	4	0.0099663	0.039553	0.906489	1.1993	838	NA
EMX1	5	4	0.0099728	0.039575	0.906489	0.7825	839	NA
ISY1	5	3	0.010023	0.039774	0.906489	0.59897	840	NA
IGFL2	6	5	0.010036	0.040948	0.906489	0.81975	841	NA
PAPPA2	5	4	0.010039	0.039827	0.906489	0.9968	842	NA
CARD14	5	5	0.010043	0.039843	0.906489	1.0038	843	NA
HUWE1	5	4	0.010064	0.039922	0.906489	0.86351	844	NA
ZNF827	5	3	0.010081	0.039986	0.906489	1.0881	845	NA
BGN	5	4	0.010101	0.040064	0.906489	1.5719	846	NA
CDC40	5	4	0.010112	0.040104	0.906489	0.94598	847	NA
SETD4	5	5	0.010139	0.040195	0.906489	0.77657	848	NA
TAF11	5	3	0.010147	0.040229	0.906489	0.53688	849	NA
PRKRA	5	3	0.01015	0.040239	0.906489	1.4048	850	NA
TNFSF15	5	3	0.010153	0.040253	0.906489	1.2762	851	NA
PPAPDC2	5	4	0.01016	0.040281	0.906489	1.0386	852	NA
SCUBE3	5	5	0.010168	0.040313	0.906489	0.65263	853	NA
PDE2A	5	3	0.010169	0.040319	0.906489	1.5598	854	NA
CTHRC1	5	3	0.010172	0.04033	0.906489	0.96505	855	NA
FAM160A2	5	3	0.01018	0.040362	0.906489	1.1662	856	NA
ARL14EPL	4	3	0.01018	0.034033	0.89607	0.83223	857	NA
CDC34	5	5	0.010196	0.040417	0.906489	0.62598	858	NA
HDHD3	5	5	0.010214	0.040495	0.906489	0.7873	859	NA
MICU3	5	4	0.010222	0.040517	0.906489	0.77622	860	NA
BMF	5	2	0.010243	0.040607	0.906489	-0.71406	861	NA
GTF3A	5	4	0.010247	0.040624	0.906489	1.0418	862	NA
AMMECR1	5	4	0.010263	0.040678	0.906489	0.94531	863	NA
CD244	5	1	0.010272	0.040707	0.906489	-0.13665	864	NA
CR2	5	4	0.010278	0.040732	0.906489	1.1647	865	NA
ZNF800	5	5	0.010281	0.040741	0.906489	1.2968	866	NA
LMX1B	5	5	0.01034	0.040946	0.906489	0.96848	867	NA
COX10	5	3	0.010341	0.04095	0.906489	1.4019	868	NA
C1QTNF7	5	3	0.010346	0.040968	0.906489	1.2833	869	NA
HCCS	5	4	0.010374	0.041067	0.906489	1.4005	870	NA
NPAP1	5	4	0.010391	0.041126	0.906489	1.0484	871	NA
COX4I2	5	3	0.010393	0.041141	0.906489	1.0641	872	NA
RCBTB2	5	4	0.010405	0.041191	0.906489	0.80479	873	NA
GML	4	2	0.01041	0.0348	0.89607	0.94578	874	NA
POLR2C	5	4	0.010412	0.041211	0.906489	0.63406	875	NA
ZCWPW2	5	3	0.010421	0.041243	0.906489	1.4206	876	NA
ZMYND10	5	4	0.010424	0.041253	0.906489	1.0698	877	NA
PSMG3	5	5	0.010449	0.041342	0.906489	0.85573	878	NA
MRPL50	5	5	0.010469	0.041422	0.906489	1.0517	879	NA
ZNF449	5	4	0.01049	0.041501	0.906489	1.216	880	NA
POM121L2	5	3	0.010504	0.041546	0.906489	1.2025	881	NA
ZMAT4	5	4	0.010505	0.041555	0.906489	0.87723	882	NA
C9orf47	5	5	0.010508	0.041566	0.906489	0.80687	883	NA
NR4A2	5	5	0.010516	0.041597	0.906489	0.91144	884	NA
DFFB	5	4	0.010521	0.041615	0.906489	1.4754	885	NA
RRAS2	6	3	0.010524	0.042558	0.909703	0.53193	886	NA
SETD8	5	2	0.010539	0.041687	0.906489	-0.042451	887	NA
ZKSCAN3	5	5	0.010552	0.041725	0.906489	1.2247	888	NA
GOLGA4	5	5	0.01056	0.041753	0.906489	0.87318	889	NA
RIOK1	5	3	0.01057	0.041793	0.906489	0.55213	890	NA
TTC39B	4	4	0.010604	0.03541	0.89607	1.0199	891	NA
GLRA4	5	3	0.010612	0.04194	0.906489	1.0527	892	NA
TMX3	5	3	0.010618	0.041964	0.906489	0.64941	893	NA
KCNK9	5	4	0.01062	0.041971	0.906489	0.67024	894	NA
C11orf44	5	4	0.010626	0.041988	0.906489	1.4114	895	NA
WDFY3	5	5	0.010643	0.042043	0.906696	0.55077	896	NA
GZMA	5	4	0.01066	0.042096	0.906821	1.2853	897	NA
BIN2	5	3	0.010673	0.042139	0.906821	0.88646	898	NA
TMEM202	5	3	0.010719	0.042302	0.909349	0.99999	899	NA
ARIH1	5	2	0.010769	0.042463	0.909703	0.40227	900	NA
EXOC7	5	4	0.010772	0.042472	0.909703	1.3223	901	NA
CD14	5	5	0.010787	0.04253	0.909703	1.05	902	NA
ZNF607	5	5	0.010826	0.042674	0.909703	0.94232	903	NA
C1orf68	5	3	0.010839	0.042711	0.909703	1.0742	904	NA
TNKS2	5	2	0.010844	0.042726	0.909703	-0.428	905	NA
FAM76A	5	3	0.010856	0.042772	0.909703	1.6088	906	NA
BST2	5	3	0.010862	0.042794	0.909703	1.4841	907	NA
GRIK4	5	4	0.01087	0.042826	0.909703	0.89746	908	NA
IWS1	5	3	0.010895	0.042907	0.909703	0.6875	909	NA
BBS2	5	3	0.010902	0.042934	0.909703	1.3012	910	NA
ZNF467	5	5	0.010928	0.043045	0.909703	0.60751	911	NA
SLC9C2	5	3	0.010959	0.043158	0.909703	1.2722	912	NA
SLC2A4	5	3	0.010967	0.043193	0.909703	1.4052	913	NA
PCDHGA1	5	2	0.010968	0.043198	0.909703	0.011955	914	NA
CAPN5	5	3	0.010975	0.043224	0.909703	0.7805	915	NA
CRTC1	5	5	0.011018	0.043379	0.911995	1.1913	916	NA
2004-09-01	8	4	0.011036	0.051455	0.940671	0.63208	917	NA
C2orf15	5	1	0.011068	0.043559	0.914837	-0.81334	918	NA
WDFY4	5	5	0.011114	0.04374	0.915993	0.59416	919	NA
PJA2	5	1	0.011117	0.043755	0.915993	0.2358	920	NA
FBLN2	5	3	0.011143	0.043847	0.915993	0.44774	921	NA
C17orf74	5	4	0.011168	0.043941	0.915993	0.91301	922	NA
KHDC1L	5	4	0.011177	0.043971	0.915993	1.3438	923	NA
KLHL13	5	3	0.011199	0.044045	0.915993	1.4678	924	NA
LMNB1	5	5	0.011211	0.044085	0.915993	0.57137	925	NA
MACROD1	5	2	0.011212	0.044086	0.915993	0.32925	926	NA
ZNF319	5	4	0.011237	0.04417	0.915993	1.2678	927	NA
TMEM9B	7	3	0.011258	0.04844	0.932453	-0.33152	928	NA
HLA-DQA2	5	2	0.011267	0.044257	0.915993	0.18595	929	NA
CKS2	4	1	0.011295	0.037529	0.896974	-0.5184	930	NA
PLEKHD1	5	4	0.011303	0.044354	0.915993	1.3239	931	NA
RHPN2	5	4	0.011338	0.044453	0.915993	0.91711	932	NA
IL17C	5	4	0.011356	0.044501	0.915993	1.0252	933	NA
MFSD10	5	3	0.011366	0.04453	0.915993	0.69544	934	NA
SPNS3	5	4	0.01137	0.044538	0.915993	1.2495	935	NA
ITIH6	5	4	0.011394	0.044601	0.915993	0.8486	936	NA
P2RX7	5	4	0.011415	0.044661	0.915993	1.3288	937	NA
FCF1	5	3	0.011416	0.044664	0.915993	1.4578	938	NA
MBD1	5	2	0.011489	0.044867	0.917353	0.28586	939	NA
RHOU	5	4	0.011519	0.044952	0.917353	1.2605	940	NA
UBN1	5	4	0.011558	0.045051	0.917353	1.0427	941	NA
EXOC5	5	4	0.011568	0.045075	0.917353	1.189	942	NA
DERL1	5	3	0.011578	0.0451	0.917353	0.54419	943	NA
SSX3	3	2	0.011586	0.03082	0.89084	1.4493	944	NA
SCAMP4	5	4	0.011606	0.045168	0.917353	0.80224	945	NA
UBE2D2	5	1	0.011615	0.045187	0.917353	-0.34889	946	NA
CSGALNACT2	5	4	0.011657	0.045303	0.918787	1.3352	947	NA
CAPRIN1	5	4	0.011677	0.045356	0.918919	1.0096	948	NA
CCL20	4	4	0.011704	0.038793	0.904618	1.2674	949	NA
SGCD	5	4	0.011726	0.045501	0.919117	1.613	950	NA
YARS2	5	3	0.011756	0.045574	0.919117	0.79974	951	NA
ZNF302	5	3	0.011764	0.045594	0.919117	0.80552	952	NA
GNA14	5	4	0.011764	0.045594	0.919117	1.1778	953	NA
NGFRAP1	6	4	0.011807	0.046797	0.926584	0.7691	954	NA
ZNF423	5	4	0.011828	0.045777	0.919767	0.91928	955	NA
C14orf39	5	2	0.011839	0.04581	0.919767	-0.0042335	956	NA
WNT6	5	3	0.011839	0.04581	0.919767	0.67576	957	NA
EGLN2	5	4	0.01187	0.045901	0.919947	1.079	958	NA
AP1AR	4	3	0.011905	0.039416	0.906489	1.3628	959	NA
CC2D1A	5	4	0.011944	0.046097	0.922097	0.85737	960	NA
AAK1	5	3	0.011963	0.046146	0.922097	0.59903	961	NA
STXBP2	5	3	0.011968	0.046155	0.922097	1.0062	962	NA
SPIN2A	2	1	0.011999	0.022589	0.89084	1.4334	963	NA
SLC6A3	5	2	0.012062	0.046418	0.926317	-0.31685	964	NA
POLR1B	5	3	0.012091	0.046505	0.926317	1.6238	965	NA
KRTAP5-11	3	2	0.012132	0.032202	0.89607	0.49886	966	NA
PSMD12	5	4	0.012143	0.046637	0.926584	1.2186	967	NA
PRDM15	5	4	0.012157	0.04668	0.926584	0.82629	968	NA
ZNF367	5	4	0.012212	0.046822	0.926584	0.74544	969	NA
SCUBE2	5	4	0.012222	0.046849	0.926584	0.96689	970	NA
LTB4R	5	2	0.012261	0.046956	0.926584	0.23305	971	NA
ZNF234	5	4	0.01227	0.04698	0.926584	0.82195	972	NA
ATP6V1H	4	2	0.01229	0.040618	0.906489	0.87538	973	NA
ACVR2B	5	4	0.012303	0.047074	0.927521	1.0785	974	NA
TPCN1	5	4	0.012338	0.047162	0.928215	1.3131	975	NA
BRF2	5	2	0.012352	0.047201	0.928215	-1.1324	976	NA
TOR2A	6	4	0.01237	0.048612	0.932453	0.8059	977	NA
KDM4A	5	2	0.012391	0.047308	0.929409	0.30539	978	NA
IMPG1	5	3	0.012421	0.047399	0.930272	1.3383	979	NA
AVP	5	1	0.01246	0.047506	0.930553	0.010298	980	NA
RCOR3	5	2	0.012509	0.04763	0.93133	0.45069	981	NA
SDHAF2	5	4	0.012529	0.047677	0.93133	0.9888	982	NA
THBS4	5	4	0.012571	0.047782	0.93133	0.98049	983	NA
TMEM158	5	4	0.012575	0.047795	0.93133	0.75496	984	NA
POLR3H	5	4	0.012606	0.047879	0.93133	1.3174	985	NA
APH1B	5	1	0.012609	0.04789	0.93133	-0.36724	986	NA
PSMB2	5	3	0.012609	0.047894	0.93133	1.2487	987	NA
CBWD1	2	2	0.01262	0.023724	0.89084	1.821	988	NA
INTS1	5	4	0.012634	0.047963	0.93133	1.2554	989	NA
OMG	5	3	0.012659	0.048033	0.931798	1.1534	990	NA
SST	5	4	0.012728	0.048219	0.932453	0.8326	991	NA
LIMD1	5	3	0.012753	0.048275	0.932453	1.4819	992	NA
SUZ12	5	3	0.012759	0.048292	0.932453	1.5414	993	NA
PSMA4	5	3	0.012787	0.048367	0.932453	1.5783	994	NA
PRKD3	5	2	0.012801	0.048407	0.932453	-0.049002	995	NA
PIP5KL1	5	3	0.012808	0.048423	0.932453	1.072	996	NA
SIVA1	7	6	0.012835	0.054423	0.946065	0.5827	997	NA
SFT2D1	5	3	0.012882	0.048639	0.932453	1.3067	998	NA
GALNT3	5	3	0.012888	0.048648	0.932453	0.51427	999	NA
NLRP6	5	4	0.012914	0.048708	0.932453	0.57309	1000	NA
PGAM1	3	3	0.012942	0.034226	0.89607	1.3655	1001	NA
ZWINT	5	4	0.012954	0.048818	0.932453	0.9423	1002	NA
C2orf50	5	4	0.012981	0.048897	0.932453	0.53015	1003	NA
NDUFS2	5	3	0.013001	0.048945	0.932453	1.2986	1004	NA
ALKBH7	5	4	0.013007	0.048962	0.932453	1.2328	1005	NA
FBXL5	5	3	0.013023	0.049003	0.932453	1.7434	1006	NA
HIST1H2BG	5	3	0.013028	0.049016	0.932453	0.44291	1007	NA
BLK	5	4	0.013052	0.049078	0.932453	1.4773	1008	NA
ARHGEF25	5	4	0.013056	0.04909	0.932453	1.1076	1009	NA
SUMF2	11	6	0.013056	0.065025	0.961216	0.91503	1010	NA
RSPH9	5	4	0.01307	0.049125	0.932453	0.91062	1011	NA
ACP2	4	2	0.013079	0.043013	0.909703	0.69184	1012	NA
DAZL	4	1	0.013085	0.043027	0.909703	-0.25016	1013	NA
TRIM6-TRIM34	3	3	0.013088	0.034575	0.89607	1.0421	1014	NA
ALAS2	5	3	0.013089	0.049171	0.932453	0.71776	1015	NA
SCML4	5	4	0.013095	0.049188	0.932453	1.1428	1016	NA
TINAGL1	5	4	0.013126	0.049277	0.932453	0.97818	1017	NA
FGFR3	5	3	0.013155	0.049365	0.932453	0.7642	1018	NA
C2orf44	5	4	0.013165	0.049387	0.932453	1.1198	1019	NA
TRIT1	5	3	0.013198	0.049479	0.932453	1.1677	1020	NA
CLTCL1	5	3	0.013205	0.049505	0.932453	0.53621	1021	NA
ERBB3	5	4	0.013255	0.049647	0.933468	0.81115	1022	NA
CRELD1	5	4	0.013269	0.049679	0.933468	0.98586	1023	NA
SLC24A4	5	4	0.013284	0.049719	0.933468	0.88746	1024	NA
SUN3	5	2	0.013304	0.049757	0.933468	-0.079048	1025	NA
PPM1H	5	3	0.013318	0.049794	0.933468	0.82019	1026	NA
LNX2	5	4	0.013335	0.04984	0.933468	1.2706	1027	NA
PCSK9	5	3	0.013354	0.049895	0.933632	0.44245	1028	NA
C2orf72	4	3	0.01336	0.043846	0.915993	1.0707	1029	NA
AP4S1	6	2	0.013386	0.051968	0.943011	-0.33706	1030	NA
UTP14A	5	2	0.013393	0.049996	0.934653	0.16526	1031	NA
CALHM3	5	4	0.013427	0.050076	0.934839	0.64415	1032	NA
SLMAP	5	3	0.013453	0.050162	0.934839	0.48013	1033	NA
DCAF4	4	3	0.013479	0.044206	0.915993	0.93039	1034	NA
NWD1	5	3	0.013491	0.050257	0.934839	1.2287	1035	NA
ERI3	5	4	0.013502	0.050286	0.934839	0.86844	1036	NA
TRMT1L	5	4	0.013512	0.050312	0.934839	1.0143	1037	NA
TYROBP	6	4	0.013535	0.052461	0.944683	0.90841	1038	NA
CAP1	5	4	0.013535	0.050383	0.934839	0.98219	1039	NA
PGC	5	3	0.013546	0.050408	0.934839	1.3599	1040	NA
CTDP1	5	2	0.013552	0.050425	0.934839	-0.11056	1041	NA
PPP1R17	7	3	0.013587	0.057222	0.946431	-0.056626	1042	NA
DMGDH	5	2	0.013602	0.050555	0.936379	0.32286	1043	NA
BAMBI	4	3	0.013605	0.044609	0.915993	1.4141	1044	NA
CMBL	5	4	0.01371	0.050847	0.940671	0.88343	1045	NA
PYGB	5	2	0.013721	0.050885	0.940671	0.32682	1046	NA
PSMD6	4	3	0.013761	0.0451	0.917353	1.1942	1047	NA
SPSB2	5	4	0.01379	0.051086	0.940671	0.84981	1048	NA
PAPOLA	5	2	0.013801	0.051116	0.940671	-0.012789	1049	NA
AGAP1	5	4	0.013811	0.051137	0.940671	1.3253	1050	NA
C12orf71	5	2	0.01385	0.051241	0.940671	0.35123	1051	NA
C11orf65	4	1	0.01386	0.045409	0.91908	-1.4305	1052	NA
NAP1L1	5	3	0.013879	0.051321	0.940671	1.2036	1053	NA
TCEA1	5	3	0.013893	0.051353	0.940671	1.3462	1054	NA
DSN1	5	3	0.0139	0.051374	0.940671	0.80281	1055	NA
ERCC2	5	2	0.013907	0.05139	0.940671	0.28738	1056	NA
NAGS	5	4	0.013911	0.051397	0.940671	1.1137	1057	NA
APOC1	5	3	0.013921	0.051426	0.940671	1.7	1058	NA
ADSS	3	2	0.013923	0.036685	0.89607	1.4214	1059	NA
CBY1	5	2	0.013949	0.051486	0.940671	0.33916	1060	NA
CDCA2	5	3	0.01395	0.051489	0.940671	0.58827	1061	NA
INPPL1	5	4	0.013998	0.051621	0.941741	0.90344	1062	NA
ZNF804A	5	4	0.014006	0.051641	0.941741	0.92205	1063	NA
FNBP4	5	2	0.014049	0.051754	0.942059	0.14783	1064	NA
COG6	5	4	0.014061	0.051789	0.942059	1.6607	1065	NA
KCNG4	5	4	0.014074	0.051822	0.942059	1.0344	1066	NA
PLAA	5	3	0.014081	0.051847	0.942059	1.4405	1067	NA
LIPM	5	1	0.014148	0.052035	0.943011	-0.55763	1068	NA
ZMYM6NB	5	4	0.014181	0.052133	0.943011	1.0226	1069	NA
WDR61	5	3	0.014192	0.052161	0.943011	1.0914	1070	NA
DYTN	5	3	0.014198	0.052174	0.943011	1.1728	1071	NA
ACSM3	5	3	0.014213	0.052218	0.943011	1.7439	1072	NA
TICAM1	5	3	0.014218	0.052228	0.943011	1.158	1073	NA
ELSPBP1	5	2	0.014247	0.052308	0.943451	0.056504	1074	NA
LEPREL4	5	4	0.014261	0.052346	0.943451	1.0689	1075	NA
GDPD2	4	1	0.014317	0.046818	0.926584	-0.17055	1076	NA
PWWP2B	5	2	0.014325	0.052518	0.944848	-0.53923	1077	NA
RAPGEF1	5	3	0.014359	0.052612	0.944885	1.1235	1078	NA
ELOVL6	5	3	0.01436	0.052614	0.944885	0.81238	1079	NA
OXSM	5	4	0.014391	0.052693	0.944977	1.1599	1080	NA
CYP4A22	5	3	0.014416	0.052762	0.944977	0.43797	1081	NA
RPA2	5	3	0.014458	0.052877	0.944977	0.67588	1082	NA
NRSN1	5	4	0.01448	0.052932	0.944977	1.3641	1083	NA
STAG3	5	4	0.014489	0.052954	0.944977	1.0191	1084	NA
CCL23	7	5	0.014492	0.060605	0.953538	1.1061	1085	NA
PRKAR2A	5	2	0.014495	0.05297	0.944977	0.20806	1086	NA
MED24	5	4	0.014504	0.052996	0.944977	0.86114	1087	NA
PAK1IP1	4	3	0.014515	0.047445	0.930272	0.6192	1088	NA
DUSP18	5	4	0.014542	0.053095	0.945672	0.83232	1089	NA
KNCN	5	4	0.014554	0.053129	0.945672	1.0345	1090	NA
RGS4	11	5	0.014588	0.071257	0.967829	-0.20037	1091	NA
CENPL	5	2	0.014595	0.05324	0.945772	-1.4672	1092	NA
SIMC1	5	3	0.014606	0.053273	0.945772	1.1324	1093	NA
DHX16	5	4	0.014607	0.053276	0.945772	1.0332	1094	NA
PIF1	5	4	0.014634	0.053337	0.946021	0.78557	1095	NA
IL17RE	4	2	0.014675	0.047919	0.93133	0.82089	1096	NA
UBA3	5	4	0.014691	0.053486	0.946065	0.99591	1097	NA
EXTL2	5	1	0.014694	0.053491	0.946065	-1.0057	1098	NA
EVPL	5	4	0.014717	0.053557	0.946065	0.87479	1099	NA
RBBP9	5	4	0.014745	0.053633	0.946065	1.5976	1100	NA
FAM166B	5	3	0.014783	0.053738	0.946065	1.4654	1101	NA
MXRA5	5	4	0.014809	0.053816	0.946065	1.014	1102	NA
RB1	5	3	0.014848	0.053925	0.946065	1.2118	1103	NA
PIGW	4	4	0.014882	0.048573	0.932453	0.90155	1104	NA
POU6F2	5	4	0.014903	0.05408	0.946065	1.2606	1105	NA
TM4SF1	5	4	0.014914	0.054106	0.946065	1.1071	1106	NA
EFHD1	9	7	0.014924	0.067648	0.966627	0.55811	1107	NA
ELP2	5	4	0.014946	0.054191	0.946065	1.3564	1108	NA
NPFFR1	5	3	0.014955	0.054216	0.946065	1.2437	1109	NA
CNR2	5	4	0.014981	0.054284	0.946065	0.92107	1110	NA
EBF4	5	3	0.014991	0.054319	0.946065	0.73827	1111	NA
UCK2	5	4	0.015013	0.054379	0.946065	0.91212	1112	NA
AKR1C4	5	2	0.015019	0.054395	0.946065	0.036756	1113	NA
KLK7	5	3	0.015024	0.054404	0.946065	1.2394	1114	NA
POMT2	5	2	0.015041	0.054459	0.946065	0.23099	1115	NA
EXOSC4	5	4	0.015042	0.054463	0.946065	1.2068	1116	NA
FAR1	5	4	0.015063	0.054523	0.946065	1.1389	1117	NA
DDAH1	6	4	0.015063	0.057463	0.946431	0.96869	1118	NA
CPEB2	5	2	0.015069	0.054536	0.946065	0.33667	1119	NA
FUT2	5	4	0.015107	0.054636	0.946065	0.97683	1120	NA
PLA2G7	5	2	0.015115	0.054672	0.946065	0.32283	1121	NA
NR1I2	4	3	0.015123	0.049329	0.932453	1.5744	1122	NA
C17orf102	5	4	0.01513	0.054706	0.946065	1.126	1123	NA
ZNF148	4	3	0.015184	0.049489	0.932453	1.4983	1124	NA
ACTR3	4	2	0.01519	0.049507	0.932453	-2.0316	1125	NA
RNF126	5	3	0.015194	0.054876	0.946431	1.2418	1126	NA
BEST1	5	4	0.015229	0.054986	0.946431	1.0954	1127	NA
MKRN1	5	3	0.015232	0.054994	0.946431	1.5961	1128	NA
MYBL2	5	2	0.015239	0.055013	0.946431	0.29595	1129	NA
H1FOO	5	4	0.015323	0.055251	0.946431	1.1024	1130	NA
ELP3	5	3	0.015329	0.055263	0.946431	0.56659	1131	NA
C8B	5	4	0.015336	0.055282	0.946431	0.85906	1132	NA
ASB18	5	4	0.015358	0.055338	0.946431	1.2488	1133	NA
CNPY1	2	1	0.015369	0.028686	0.89084	1.6568	1134	NA
DDX53	5	3	0.015388	0.055432	0.946431	0.76793	1135	NA
ALX1	5	3	0.015425	0.055539	0.946431	1.313	1136	NA
NUP155	5	2	0.015437	0.055576	0.946431	0.44781	1137	NA
SCGB2A2	3	3	0.015449	0.040457	0.906489	0.99798	1138	NA
DSCAM	5	4	0.015466	0.055651	0.946431	1.094	1139	NA
VANGL2	5	4	0.015473	0.055674	0.946431	1.2744	1140	NA
CCT4	5	2	0.015487	0.055705	0.946431	-0.16764	1141	NA
POLR2E	5	3	0.015517	0.055794	0.946431	0.85652	1142	NA
RAB1A	6	5	0.015531	0.05893	0.946431	1.2036	1143	NA
TK2	5	3	0.015546	0.055877	0.946431	1.2838	1144	NA
IRGC	5	3	0.015568	0.055928	0.946431	0.89663	1145	NA
RNF123	5	4	0.015583	0.055973	0.946431	0.94007	1146	NA
TMEM201	5	3	0.015591	0.055996	0.946431	0.92115	1147	NA
CNGA4	5	3	0.015604	0.056034	0.946431	0.61586	1148	NA
TRIM44	5	4	0.015625	0.056095	0.946431	0.91801	1149	NA
IL4I1	5	2	0.015636	0.05612	0.946431	0.13421	1150	NA
JAK1	5	2	0.01567	0.056215	0.946431	0.050514	1151	NA
THRAP3	5	4	0.015677	0.056231	0.946431	1.0583	1152	NA
TECRL	5	2	0.015677	0.056233	0.946431	-0.29466	1153	NA
WBP2	5	3	0.015685	0.056256	0.946431	0.74317	1154	NA
FLAD1	5	3	0.015685	0.056253	0.946431	0.38968	1155	NA
GRB10	5	4	0.015729	0.056374	0.946431	0.66849	1156	NA
RBPJL	5	3	0.015772	0.056491	0.946431	1.4237	1157	NA
WNT9B	5	4	0.015775	0.056504	0.946431	1.0827	1158	NA
MTR	5	2	0.015787	0.056534	0.946431	0.0017457	1159	NA
GARS	5	2	0.015834	0.056656	0.946431	-0.11088	1160	NA
IFI35	5	4	0.01584	0.056674	0.946431	1.0167	1161	NA
PMP22	5	4	0.015883	0.056786	0.946431	1.1548	1162	NA
METTL17	5	2	0.015884	0.056789	0.946431	0.28269	1163	NA
ACAA2	5	3	0.015919	0.056879	0.946431	1.0251	1164	NA
PIGF	5	3	0.015933	0.056922	0.946431	0.7948	1165	NA
CRYGN	5	3	0.015934	0.056925	0.946431	0.84872	1166	NA
TCP11X2	5	3	0.015951	0.056972	0.946431	1.2181	1167	NA
PROM2	5	3	0.015965	0.057004	0.946431	1.2084	1168	NA
POGK	5	4	0.015983	0.057054	0.946431	1.3994	1169	NA
SLC37A3	5	1	0.015983	0.057054	0.946431	0.037744	1170	NA
TAF3	5	4	0.016015	0.057143	0.946431	0.74924	1171	NA
CSN1S1	5	1	0.016032	0.05719	0.946431	-0.57731	1172	NA
ZNF141	3	3	0.016035	0.041882	0.906489	1.7345	1173	NA
SNRPD1	5	4	0.016057	0.057265	0.946431	1.015	1174	NA
SEBOX	5	4	0.016101	0.057385	0.946431	1.1305	1175	NA
UNC13C	5	4	0.016131	0.05747	0.946431	0.73832	1176	NA
PSTK	5	3	0.016155	0.057533	0.946431	0.4525	1177	NA
TES	5	4	0.016156	0.057533	0.946431	0.96662	1178	NA
LTV1	5	3	0.01617	0.057571	0.946431	1.6315	1179	NA
LCE4A	5	3	0.01617	0.057571	0.946431	0.38109	1180	NA
CIB1	5	3	0.016181	0.057606	0.946431	0.73002	1181	NA
RAB40A	3	2	0.016219	0.04235	0.909424	1.4559	1182	NA
DEFB4B	2	2	0.016245	0.030204	0.89084	1.6954	1183	NA
NUP153	5	2	0.016255	0.05781	0.946431	-0.92593	1184	NA
SLC25A21	5	2	0.016255	0.05781	0.946431	0.47718	1185	NA
EIF3D	5	4	0.016279	0.057873	0.946431	1.145	1186	NA
SPRY3	5	3	0.016287	0.057899	0.946431	1.3265	1187	NA
KLB	5	4	0.016312	0.057962	0.946431	1.1556	1188	NA
IQCJ	9	4	0.016322	0.072931	0.967829	0.41952	1189	NA
ATOH7	5	4	0.016326	0.058	0.946431	1.3411	1190	NA
MAPRE2	5	4	0.016374	0.058127	0.946431	1.0084	1191	NA
TNNI3K	5	2	0.016378	0.058139	0.946431	0.36945	1192	NA
UTRN	5	3	0.016385	0.058162	0.946431	1.0625	1193	NA
SRPK2	5	4	0.016403	0.058215	0.946431	1.0788	1194	NA
UBASH3B	5	4	0.016421	0.058265	0.946431	1.0181	1195	NA
ARPC2	5	3	0.016478	0.058432	0.946431	0.81528	1196	NA
LANCL1	5	4	0.016518	0.058532	0.946431	0.96555	1197	NA
C2orf62	5	4	0.016525	0.058555	0.946431	0.99802	1198	NA
SLC35D2	5	1	0.016528	0.058561	0.946431	-0.37766	1199	NA
BIRC7	5	3	0.016535	0.058587	0.946431	1.1938	1200	NA
PRDM11	5	4	0.016542	0.05861	0.946431	1.012	1201	NA
CLIP1	5	3	0.01659	0.058735	0.946431	1.0567	1202	NA
GAPVD1	5	4	0.016599	0.058756	0.946431	0.90314	1203	NA
HIST1H2BC	4	4	0.0166	0.053789	0.946065	1.1854	1204	NA
LZIC	5	2	0.016602	0.058762	0.946431	-0.003206	1205	NA
CRNKL1	5	3	0.016602	0.058762	0.946431	0.62312	1206	NA
TERF2	5	3	0.016616	0.058802	0.946431	1.3799	1207	NA
TIMM44	5	2	0.01664	0.058873	0.946431	-0.1068	1208	NA
UBD	5	4	0.016675	0.058965	0.946431	1.1684	1209	NA
ADAM30	5	1	0.016676	0.058969	0.946431	-0.44844	1210	NA
MACC1	5	2	0.016726	0.059098	0.947115	0.19642	1211	NA
EVX1	5	4	0.016763	0.0592	0.947115	1.2574	1212	NA
TNP2	5	4	0.016764	0.059201	0.947115	0.79505	1213	NA
ABHD5	4	2	0.016807	0.054399	0.946065	0.80755	1214	NA
TAB2	5	4	0.016825	0.059372	0.948087	0.74339	1215	NA
FAM50B	5	4	0.016831	0.059389	0.948087	1.077	1216	NA
C5orf24	5	4	0.016835	0.059403	0.948087	0.70115	1217	NA
HPCAL1	4	4	0.016857	0.054545	0.946065	0.77506	1218	NA
FER1L6	5	4	0.016865	0.059482	0.948142	0.94583	1219	NA
EBAG9	5	3	0.016874	0.059501	0.948142	0.89076	1220	NA
KRTAP5-9	4	3	0.016901	0.05467	0.946065	1.2023	1221	NA
TRMT61A	5	3	0.016918	0.05962	0.948628	1.0639	1222	NA
ARHGAP21	5	3	0.016924	0.059635	0.948628	0.4493	1223	NA
PSD3	5	3	0.016956	0.059717	0.948628	1.1873	1224	NA
SDC1	5	3	0.016967	0.059748	0.948628	0.96399	1225	NA
RALY	5	2	0.016973	0.059768	0.948628	-0.1593	1226	NA
PSG2	3	3	0.017014	0.044308	0.915993	2.0835	1227	NA
GOLGA3	5	4	0.017045	0.059958	0.950686	0.82862	1228	NA
GYG1	5	4	0.01707	0.06002	0.950686	0.62574	1229	NA
CNOT4	5	4	0.017076	0.060039	0.950686	1.4779	1230	NA
TRAPPC6B	5	3	0.017122	0.060147	0.951638	0.95013	1231	NA
PTH2R	4	3	0.017241	0.055699	0.946431	1.2026	1232	NA
SLC22A11	5	4	0.017248	0.060506	0.953538	0.80838	1233	NA
TBX15	5	3	0.017295	0.060613	0.953538	0.38631	1234	NA
C14orf180	5	4	0.017309	0.06065	0.953538	1.5484	1235	NA
ZNF688	5	3	0.017312	0.060662	0.953538	1.075	1236	NA
SLAMF6	5	4	0.017337	0.060739	0.953538	0.76132	1237	NA
CTGF	5	3	0.017344	0.060761	0.953538	1.0567	1238	NA
LONRF1	5	3	0.017359	0.060807	0.953538	1.151	1239	NA
NMBR	5	3	0.017398	0.060909	0.953538	0.512	1240	NA
NPHS1	5	2	0.017405	0.060923	0.953538	-0.029523	1241	NA
TAF4	5	4	0.017437	0.061003	0.953538	1.1834	1242	NA
NME1	6	5	0.017447	0.064968	0.961216	0.81799	1243	NA
SDCBP2	5	3	0.017482	0.061138	0.953538	0.56645	1244	NA
GRK6	5	3	0.01749	0.061156	0.953538	1.3822	1245	NA
DNAJC24	5	4	0.0175	0.06118	0.953538	1.0377	1246	NA
DBF4B	5	4	0.017513	0.06122	0.953538	1.3044	1247	NA
C15orf40	5	3	0.017518	0.061234	0.953538	0.51115	1248	NA
CD79B	8	6	0.017521	0.073698	0.967829	0.48246	1249	NA
MAGIX	5	4	0.017523	0.06125	0.953538	0.93432	1250	NA
NABP2	5	2	0.017528	0.061264	0.953538	-1.0059	1251	NA
ANKRD40	5	1	0.017567	0.061375	0.954518	0.38097	1252	NA
UGT1A5	3	1	0.017588	0.045733	0.919767	-0.05371	1253	NA
PTPN11	5	2	0.017617	0.061501	0.954988	-1.0317	1254	NA
BET1L	5	4	0.01765	0.061587	0.954988	1.1418	1255	NA
PUM2	5	3	0.017666	0.061633	0.954988	0.68393	1256	NA
CHD4	5	4	0.017686	0.061688	0.954988	1.0767	1257	NA
SLC45A3	5	4	0.017692	0.061703	0.954988	0.88852	1258	NA
FAM200B	5	2	0.017716	0.061749	0.954988	-0.25667	1259	NA
FUBP3	5	2	0.017728	0.061786	0.954988	-0.4183	1260	NA
MKI67	5	4	0.017765	0.06189	0.955442	1.0725	1261	NA
FAM155A	5	4	0.017774	0.06192	0.955442	1.0473	1262	NA
TNFRSF1A	5	4	0.017787	0.061958	0.955442	0.90852	1263	NA
ZSCAN5B	5	2	0.017815	0.062018	0.955643	0.035069	1264	NA
WRNIP1	5	4	0.017846	0.062105	0.955798	1.0189	1265	NA
SERINC5	5	3	0.01786	0.062152	0.955798	0.79107	1266	NA
ITGA7	5	4	0.017868	0.062171	0.955798	0.87967	1267	NA
EPGN	7	2	0.017885	0.072943	0.967829	-0.20922	1268	NA
SMARCD3	5	3	0.017945	0.062394	0.957193	0.59806	1269	NA
BRICD5	5	3	0.01795	0.062405	0.957193	1.691	1270	NA
BAZ2B	5	2	0.018012	0.062556	0.957426	-5.5412	1271	NA
GFI1B	5	2	0.018015	0.062563	0.957426	-0.44308	1272	NA
LRRC32	5	2	0.018062	0.06268	0.957633	-0.050718	1273	NA
FADD	5	3	0.018062	0.06268	0.957633	0.58308	1274	NA
TSSK4	5	3	0.018089	0.062768	0.957633	1.1665	1275	NA
COL12A1	4	3	0.018092	0.058147	0.946431	1.3131	1276	NA
ENPP5	5	4	0.018109	0.062815	0.957633	0.80675	1277	NA
MTMR4	5	4	0.01813	0.062869	0.957733	0.87366	1278	NA
CSDC2	5	4	0.018164	0.062954	0.958248	0.65859	1279	NA
FAM228A	5	2	0.01821	0.063082	0.958248	0.47328	1280	NA
MX1	5	4	0.018229	0.063135	0.958248	1.2593	1281	NA
POLR2I	5	3	0.01826	0.063206	0.958248	0.59212	1282	NA
WEE2	5	3	0.018273	0.063237	0.958248	1.1124	1283	NA
SKIV2L	5	3	0.018291	0.063289	0.958302	1.086	1284	NA
ST14	4	3	0.018338	0.058872	0.946431	0.84351	1285	NA
PCP4	2	2	0.018355	0.033953	0.89607	2.3053	1286	NA
PKD2	5	1	0.018359	0.063463	0.958702	-0.18334	1287	NA
TBL1Y	5	4	0.018374	0.063506	0.958702	1.0339	1288	NA
PRSS46	5	4	0.018393	0.063554	0.958711	1.1548	1289	NA
HLA-DQB2	5	4	0.018437	0.063669	0.959703	1.1697	1290	NA
VMA21	4	3	0.018441	0.059201	0.947115	1.1917	1291	NA
IL19	5	2	0.018457	0.063718	0.959703	-0.05899	1292	NA
KIFC3	5	3	0.018475	0.063774	0.959703	0.93828	1293	NA
LBX1	5	3	0.018503	0.063848	0.959703	1.2188	1294	NA
XPO5	5	3	0.018507	0.063859	0.959703	0.46234	1295	NA
IL1F10	5	3	0.01855	0.063985	0.960459	1.0679	1296	NA
PCDHGA8	5	1	0.018556	0.064005	0.960459	-2.2728	1297	NA
BRD4	5	4	0.018589	0.06409	0.960768	0.96996	1298	NA
MRPL10	5	2	0.018606	0.064137	0.960768	-0.58067	1299	NA
TMEM88B	5	4	0.018648	0.064259	0.960768	0.97212	1300	NA
MAPKBP1	5	4	0.018658	0.064282	0.960768	0.8473	1301	NA
MRPS18A	5	4	0.018666	0.064302	0.960768	1.4923	1302	NA
MEP1B	5	4	0.018671	0.064313	0.960768	1.3154	1303	NA
TMLHE	5	3	0.018721	0.064448	0.961216	0.53763	1304	NA
ATP9B	5	3	0.018759	0.06454	0.961216	1.3655	1305	NA
KRTAP25-1	5	2	0.018804	0.064656	0.961216	-0.66315	1306	NA
VTCN1	8	4	0.018817	0.077976	0.967829	0.46267	1307	NA
APEX2	5	4	0.01883	0.06472	0.961216	1.1992	1308	NA
CDC73	5	4	0.01884	0.064743	0.961216	1.3196	1309	NA
MARK3	5	4	0.018851	0.06477	0.961216	1.1173	1310	NA
EMC2	4	3	0.018867	0.060397	0.953538	1.2745	1311	NA
MAPT	5	2	0.018902	0.064904	0.961216	-0.63948	1312	NA
TUBB4A	5	4	0.018913	0.064934	0.961216	0.82358	1313	NA
AZGP1	5	2	0.018943	0.065011	0.961216	-0.13183	1314	NA
BAZ2A	5	4	0.018948	0.065021	0.961216	1.3549	1315	NA
SOX18	5	2	0.018991	0.065146	0.96139	-0.05111	1316	NA
PPIL2	5	3	0.019001	0.06518	0.96139	0.73793	1317	NA
SIM1	5	3	0.019051	0.065309	0.96139	0.93106	1318	NA
ZNF568	10	3	0.019057	0.086185	0.973518	-0.19352	1319	NA
POLDIP3	5	4	0.019079	0.065374	0.96139	0.78945	1320	NA
MRPL12	5	3	0.01909	0.065404	0.96139	1.1295	1321	NA
NOL11	5	3	0.019103	0.065436	0.96139	1.7183	1322	NA
RPS5	5	4	0.019121	0.065486	0.96139	0.77293	1323	NA
CENPN	5	4	0.01914	0.065536	0.96139	1.066	1324	NA
KIAA0195	5	4	0.019145	0.065552	0.96139	0.87124	1325	NA
SHISA3	5	4	0.01917	0.06561	0.961549	0.71975	1326	NA
TM4SF19	5	2	0.019223	0.06575	0.962527	0.16376	1327	NA
EIF4A2	5	3	0.019248	0.065821	0.962527	0.72963	1328	NA
STK3	5	3	0.019248	0.065821	0.962527	1.0717	1329	NA
C8orf44	1	1	0.019258	0.019244	0.89084	2.0112	1330	NA
ARHGEF18	5	3	0.019295	0.065943	0.962859	0.82906	1331	NA
TXNL1	4	4	0.0193	0.061681	0.954988	1.0402	1332	NA
TRIP11	5	4	0.019303	0.065967	0.962859	1.0126	1333	NA
KRT80	5	3	0.019347	0.066084	0.962859	0.68853	1334	NA
CCDC47	5	4	0.019358	0.066117	0.962859	0.94005	1335	NA
YIF1A	5	4	0.019369	0.066145	0.962859	0.76876	1336	NA
RNF43	5	3	0.019391	0.066199	0.962859	1.1424	1337	NA
DHX8	5	4	0.019396	0.066207	0.962859	1.5151	1338	NA
TRPC4	5	4	0.019405	0.066227	0.962859	1.0746	1339	NA
LMAN1L	5	4	0.019446	0.066337	0.963184	1.0442	1340	NA
TSPYL6	5	4	0.019449	0.066345	0.963184	0.86051	1341	NA
SNRNP35	5	4	0.019501	0.066504	0.963688	0.8318	1342	NA
PIP4K2A	5	4	0.019512	0.066536	0.963688	1.0211	1343	NA
PANK3	5	4	0.019525	0.066565	0.963688	1.1346	1344	NA
TGFB2	5	3	0.019537	0.066594	0.963688	1.6208	1345	NA
FAM50A	5	4	0.019548	0.06662	0.963688	1.1423	1346	NA
ACADSB	4	2	0.019589	0.062487	0.957426	1.0828	1347	NA
VPS25	5	3	0.019594	0.066748	0.964168	0.83592	1348	NA
BAP1	5	3	0.019647	0.066876	0.964168	1.4516	1349	NA
TAL2	5	3	0.019673	0.066941	0.964168	0.43057	1350	NA
KRTAP20-2	4	4	0.019687	0.06277	0.957633	0.71408	1351	NA
ZCCHC12	5	2	0.01969	0.066983	0.964168	0.24291	1352	NA
HIRA	5	2	0.019693	0.066989	0.964168	0.3662	1353	NA
SLC25A26	5	2	0.019693	0.066989	0.964168	0.11984	1354	NA
TMEM81	5	3	0.019693	0.066989	0.964168	0.76448	1355	NA
VPREB3	5	4	0.019722	0.067065	0.964514	0.74506	1356	NA
DROSHA	5	2	0.019792	0.067254	0.965212	0.39599	1357	NA
TGM5	5	4	0.01986	0.067433	0.965915	1.2182	1358	NA
ANGPTL1	5	1	0.019866	0.067448	0.965915	-1.2556	1359	NA
ZNF706	5	1	0.019866	0.067448	0.965915	-0.11169	1360	NA
FXYD3	13	9	0.019906	0.097126	0.974979	0.6612	1361	NA
KRT81	1	1	0.01997	0.019963	0.89084	2.2691	1362	NA
FAM83B	5	4	0.019978	0.067726	0.966627	1.0082	1363	NA
B3GALT2	5	4	0.019981	0.067738	0.966627	1.2291	1364	NA
CYP1A2	5	4	0.020096	0.068039	0.966961	1.1734	1365	NA
SLC35A1	5	3	0.020112	0.068083	0.966961	0.58068	1366	NA
APOM	9	5	0.020133	0.087121	0.973518	0.46633	1367	NA
PCOLCE2	5	3	0.020169	0.068225	0.966961	1.0796	1368	NA
SRR	5	3	0.020187	0.068284	0.966961	0.82394	1369	NA
SMARCC2	5	4	0.020236	0.068404	0.966961	0.599	1370	NA
DDX20	5	4	0.020254	0.068446	0.966961	1.0351	1371	NA
COMMD9	5	3	0.02026	0.068464	0.966961	0.50704	1372	NA
CHD5	5	2	0.020284	0.068524	0.966961	0.2252	1373	NA
SHROOM2	5	3	0.020285	0.068525	0.966961	1.0833	1374	NA
GPN2	5	2	0.020286	0.068526	0.966961	-0.0093129	1375	NA
PLXNB2	5	3	0.020293	0.068545	0.966961	1.0136	1376	NA
SMG9	5	4	0.020306	0.068575	0.966961	1.1059	1377	NA
NDUFB5	5	4	0.020314	0.068604	0.966961	1.1391	1378	NA
COMMD2	5	4	0.020325	0.068637	0.966961	0.89969	1379	NA
ZNF705A	1	1	0.020372	0.02036	0.89084	2.5883	1380	NA
RPL35	5	2	0.020375	0.068775	0.967044	-1.1978	1381	NA
TOMM40	5	2	0.020384	0.068802	0.967044	-0.14789	1382	NA
RP1	4	3	0.020386	0.06478	0.961216	1.2719	1383	NA
SIX2	5	4	0.020393	0.068827	0.967044	0.78767	1384	NA
C4orf22	5	3	0.020465	0.069004	0.967829	0.6548	1385	NA
TPTE2	4	4	0.020482	0.065061	0.961216	0.70345	1386	NA
ASGR2	5	4	0.020499	0.069096	0.967829	0.96812	1387	NA
CSF2	5	3	0.020515	0.06914	0.967829	0.70428	1388	NA
F8	10	7	0.020519	0.091165	0.974979	0.75794	1389	NA
THTPA	8	6	0.020566	0.08369	0.973518	0.79315	1390	NA
NUPL2	4	3	0.020617	0.06546	0.96139	0.58048	1391	NA
RNASEL	5	3	0.020631	0.069438	0.967829	0.96976	1392	NA
MAP3K4	5	4	0.020653	0.069499	0.967829	1.2597	1393	NA
MROH1	5	3	0.020674	0.069553	0.967829	1.2274	1394	NA
SIGLEC15	5	4	0.020705	0.069628	0.967829	0.78938	1395	NA
MFSD5	5	4	0.02073	0.069705	0.967829	0.61278	1396	NA
PINK1	5	4	0.020733	0.069714	0.967829	1.0331	1397	NA
FAM57B	5	4	0.020751	0.06976	0.967829	0.9334	1398	NA
PFKP	5	4	0.020771	0.069815	0.967829	1.2592	1399	NA
DMRTC2	5	3	0.020779	0.069835	0.967829	0.60155	1400	NA
TNFRSF14	5	4	0.020788	0.069856	0.967829	0.6982	1401	NA
FH	5	4	0.020791	0.069864	0.967829	1.028	1402	NA
MAP1LC3A	5	3	0.020796	0.069877	0.967829	0.56311	1403	NA
LRP4	5	4	0.020821	0.069948	0.967829	1.3332	1404	NA
RTEL1	5	3	0.020829	0.069968	0.967829	0.64581	1405	NA
CSTF2	5	2	0.020862	0.070052	0.967829	0.42785	1406	NA
C7orf10	5	2	0.020927	0.070226	0.967829	0.31303	1407	NA
EIF2AK4	5	4	0.020936	0.070252	0.967829	1.2228	1408	NA
HARBI1	5	4	0.020937	0.070257	0.967829	1.1047	1409	NA
C16orf54	5	3	0.020944	0.070273	0.967829	0.89547	1410	NA
C1orf233	5	3	0.020974	0.070354	0.967829	1.0765	1411	NA
USP18	5	1	0.020977	0.070361	0.967829	-1.2498	1412	NA
CERK	5	3	0.020995	0.070403	0.967829	1.2343	1413	NA
MUSTN1	5	3	0.021012	0.070455	0.967829	1.208	1414	NA
ARCN1	5	1	0.021026	0.070498	0.967829	0.27884	1415	NA
TSR1	5	3	0.021088	0.070663	0.967829	0.9841	1416	NA
LRRC4B	5	3	0.021093	0.07068	0.967829	1.2255	1417	NA
EIF3J	7	2	0.021097	0.084136	0.973518	-0.069267	1418	NA
CIITA	5	4	0.021101	0.070699	0.967829	0.88578	1419	NA
RAB35	5	2	0.021125	0.070773	0.967829	0.4029	1420	NA
NRIP1	5	4	0.021141	0.070825	0.967829	1.1383	1421	NA
DMPK	5	4	0.02115	0.070852	0.967829	0.96928	1422	NA
SH3TC1	5	3	0.021162	0.070883	0.967829	0.79511	1423	NA
ARIH2OS	5	1	0.021174	0.070911	0.967829	-0.32646	1424	NA
MIOS	5	3	0.021182	0.07093	0.967829	1.3765	1425	NA
ERGIC2	4	2	0.02121	0.067157	0.964514	-2.2333	1426	NA
COX8C	4	4	0.021211	0.067158	0.964514	0.84159	1427	NA
ISOC2	5	2	0.021223	0.071036	0.967829	-0.017785	1428	NA
PPP1R2	5	3	0.021273	0.071169	0.967829	0.74856	1429	NA
SF3B4	5	4	0.021314	0.071258	0.967829	0.70941	1430	NA
SLC9A3R2	5	4	0.021317	0.071264	0.967829	0.7402	1431	NA
BAG4	5	3	0.021319	0.071271	0.967829	1.1914	1432	NA
PEX13	4	2	0.021408	0.067691	0.966627	0.014511	1433	NA
AXL	5	4	0.021414	0.071518	0.967829	1.0317	1434	NA
ASPA	5	2	0.02147	0.071664	0.967829	0.16361	1435	NA
TIFA	5	3	0.021519	0.071793	0.967829	0.73604	1436	NA
EDA	5	4	0.021535	0.071832	0.967829	0.80318	1437	NA
ABRACL	4	3	0.021566	0.068152	0.966961	1.9361	1438	NA
KDM5B	5	3	0.021569	0.071923	0.967829	0.94652	1439	NA
SNX19	5	4	0.02162	0.072057	0.967829	0.80496	1440	NA
PAN3	4	4	0.021645	0.068376	0.966961	0.72569	1441	NA
CYorf17	5	4	0.021659	0.072149	0.967829	0.72744	1442	NA
PSMD3	5	3	0.021667	0.072172	0.967829	0.97634	1443	NA
SMIM17	4	3	0.021703	0.068545	0.966961	0.9085	1444	NA
MAPRE1	5	1	0.021717	0.072305	0.967829	-0.39424	1445	NA
ZBTB16	5	4	0.021737	0.072349	0.967829	1.1084	1446	NA
FBXO40	5	1	0.021766	0.07243	0.967829	0.078876	1447	NA
RFFL	5	4	0.021799	0.072499	0.967829	0.9919	1448	NA
GPC1	5	3	0.021815	0.072545	0.967829	0.64686	1449	NA
CYP11B1	6	3	0.021816	0.078666	0.967829	0.19012	1450	NA
DKC1	5	3	0.021819	0.072557	0.967829	0.45637	1451	NA
GRK7	5	1	0.021865	0.072695	0.967829	0.053392	1452	NA
FAM13B	5	4	0.02187	0.072711	0.967829	0.7703	1453	NA
CAMTA1	9	3	0.021873	0.093493	0.974979	0.31703	1454	NA
NTN4	5	4	0.021918	0.072838	0.967829	1.2936	1455	NA
MESP2	5	4	0.021999	0.07305	0.967829	0.99449	1456	NA
GAP43	5	2	0.022006	0.073072	0.967829	0.35962	1457	NA
C17orf49	6	5	0.022033	0.079348	0.967829	0.85913	1458	NA
VCPKMT	5	4	0.022038	0.073155	0.967829	0.91744	1459	NA
APBA3	5	2	0.02204	0.073157	0.967829	0.073457	1460	NA
CXCL1	4	4	0.022046	0.069527	0.967829	0.75165	1461	NA
GLE1	5	3	0.022062	0.073227	0.967829	0.97457	1462	NA
ZBTB38	5	4	0.022092	0.07329	0.967829	0.83953	1463	NA
MBP	13	6	0.022123	0.10577	0.976163	0.3573	1464	NA
POP1	5	3	0.022142	0.073417	0.967829	1.0603	1465	NA
SLC35A2	5	4	0.022155	0.07345	0.967829	0.72195	1466	NA
TCF19	5	2	0.02216	0.073463	0.967829	0.29404	1467	NA
DIP2C	5	4	0.022212	0.07359	0.967829	0.99085	1468	NA
SLC35B2	5	4	0.022243	0.073666	0.967829	0.81651	1469	NA
WNK3	5	3	0.022247	0.073673	0.967829	0.84004	1470	NA
FZD9	5	1	0.022259	0.073701	0.967829	-0.5793	1471	NA
SPIRE1	5	4	0.022276	0.073756	0.967829	1.1636	1472	NA
XPO7	5	3	0.022296	0.073799	0.967829	0.71816	1473	NA
KSR2	5	4	0.022296	0.073799	0.967829	0.72224	1474	NA
PLG	8	4	0.022304	0.08924	0.974979	0.43987	1475	NA
PPIL3	6	4	0.022353	0.080321	0.967829	0.85806	1476	NA
FAM46C	5	3	0.022402	0.07407	0.967829	1.3645	1477	NA
ATP5A1	5	4	0.022409	0.074096	0.967829	0.96879	1478	NA
VWC2L	5	3	0.022456	0.074229	0.967829	0.7105	1479	NA
BAG2	5	4	0.022476	0.074287	0.967829	1.1594	1480	NA
CBLN4	5	3	0.022505	0.074365	0.967829	0.65107	1481	NA
ATXN7L2	5	2	0.02251	0.074378	0.967829	0.44904	1482	NA
RASL10A	5	4	0.022516	0.074393	0.967829	0.76715	1483	NA
RASL10B	5	4	0.022525	0.074409	0.967829	0.75923	1484	NA
NEK8	5	2	0.022555	0.074488	0.967829	-0.047111	1485	NA
JAK3	5	4	0.022587	0.074577	0.967829	0.66317	1486	NA
IL1A	4	3	0.022588	0.071048	0.967829	1.7401	1487	NA
KLRB1	5	2	0.022604	0.07462	0.967829	0.3237	1488	NA
ZNF853	5	3	0.022648	0.074742	0.967829	0.53173	1489	NA
HEG1	5	2	0.022653	0.074754	0.967829	0.25898	1490	NA
PGLYRP2	5	4	0.022693	0.074831	0.967829	0.68826	1491	NA
RNMT	5	2	0.022703	0.074857	0.967829	-0.24235	1492	NA
GPR25	5	3	0.022721	0.074902	0.967829	0.93196	1493	NA
TIMMDC1	5	2	0.022768	0.075013	0.967829	0.72578	1494	NA
TIGD5	5	4	0.022797	0.075092	0.967829	1.0438	1495	NA
ZNF628	5	4	0.022822	0.075157	0.967829	0.84981	1496	NA
ZNF346	5	3	0.022837	0.075198	0.967829	1.1754	1497	NA
STAMBP	5	3	0.022838	0.075203	0.967829	1.1216	1498	NA
IZUMO1	5	3	0.022846	0.075232	0.967829	0.86241	1499	NA
DNAJB4	5	3	0.022881	0.075332	0.967829	1.0108	1500	NA
ABCB5	4	4	0.022918	0.07197	0.967829	1.2032	1501	NA
ANKRD50	5	3	0.022922	0.07544	0.967829	1.6897	1502	NA
ANP32A	4	2	0.022967	0.072097	0.967829	-0.2859	1503	NA
TNFSF12	5	3	0.022975	0.075593	0.967829	1.0346	1504	NA
WDR96	5	4	0.023019	0.075714	0.967829	0.91701	1505	NA
ACTA1	5	4	0.023041	0.075778	0.967829	0.85571	1506	NA
GPR63	5	2	0.023047	0.075796	0.967829	-0.061304	1507	NA
TOB2	5	3	0.023092	0.075916	0.967829	0.9699	1508	NA
GCKR	5	4	0.023118	0.075975	0.967829	0.82115	1509	NA
FAM149A	4	3	0.023118	0.072535	0.967829	0.96268	1510	NA
KALRN	10	5	0.023166	0.10013	0.976163	0.52715	1511	NA
LRRC20	10	4	0.023181	0.10019	0.976163	0.23009	1512	NA
PSG8	4	3	0.023184	0.072734	0.967829	0.8998	1513	NA
NQO2	5	4	0.023184	0.076121	0.967829	0.95283	1514	NA
URB2	5	4	0.023232	0.076245	0.967829	1.3749	1515	NA
SEMA4B	5	3	0.023272	0.076349	0.967829	1.1578	1516	NA
XPO4	5	4	0.023331	0.076498	0.967829	1.3032	1517	NA
CPA6	5	4	0.023342	0.076522	0.967829	0.49484	1518	NA
CCDC121	5	3	0.023343	0.076526	0.967829	0.7934	1519	NA
C19orf12	5	2	0.023368	0.07659	0.967829	-0.28773	1520	NA
SRSF1	5	3	0.023392	0.076654	0.967829	0.8625	1521	NA
GPR82	5	3	0.023411	0.076701	0.967829	1.3405	1522	NA
NAA60	5	4	0.023412	0.076706	0.967829	1.3076	1523	NA
ALK	5	3	0.023417	0.076719	0.967829	1.2633	1524	NA
FXYD7	5	3	0.023429	0.07675	0.967829	0.46698	1525	NA
PIK3R5	5	1	0.023442	0.07678	0.967829	-1.1235	1526	NA
U2AF1L4	5	3	0.023449	0.076799	0.967829	0.95955	1527	NA
ATP1A3	5	3	0.023455	0.076815	0.967829	0.62345	1528	NA
CAMLG	5	3	0.02349	0.076912	0.967829	0.80573	1529	NA
NADK	5	2	0.023491	0.076915	0.967829	0.04201	1530	NA
ZBTB20	5	3	0.023553	0.077077	0.967829	1.122	1531	NA
ZSWIM6	5	3	0.02356	0.077092	0.967829	0.73944	1532	NA
DACT3	5	4	0.023571	0.077129	0.967829	0.95309	1533	NA
GUCY1B3	5	4	0.023576	0.077137	0.967829	0.92335	1534	NA
IL4R	5	3	0.023608	0.077202	0.967829	1.3067	1535	NA
FAM120C	5	4	0.023628	0.077254	0.967829	1.0301	1536	NA
ACYP1	5	4	0.023631	0.077261	0.967829	1.3793	1537	NA
UAP1L1	5	3	0.023638	0.077279	0.967829	1.1734	1538	NA
FAM150B	5	4	0.023658	0.077335	0.967829	0.94932	1539	NA
RNF183	5	4	0.023663	0.077345	0.967829	1.5224	1540	NA
KRTAP19-5	3	2	0.023665	0.060496	0.953538	1.1564	1541	NA
UCHL5	5	2	0.023674	0.077373	0.967829	-0.1648	1542	NA
IER2	5	4	0.023676	0.077376	0.967829	1.0098	1543	NA
KISS1	5	3	0.023688	0.077411	0.967829	0.80056	1544	NA
PRKRIR	5	4	0.023695	0.077427	0.967829	1.4368	1545	NA
MTMR1	5	2	0.023718	0.077481	0.967829	-0.088986	1546	NA
RPS7	3	3	0.02373	0.06066	0.953538	1.6067	1547	NA
SUPT5H	5	3	0.023736	0.077524	0.967829	0.42998	1548	NA
N4BP1	5	1	0.023737	0.077525	0.967829	-1.3607	1549	NA
GBP3	5	2	0.02378	0.077639	0.967829	0.27843	1550	NA
CSNK2A3	5	3	0.023786	0.07766	0.967829	0.95699	1551	NA
NR6A1	5	4	0.023804	0.077705	0.967829	0.93232	1552	NA
ZNF468	7	5	0.023819	0.09167	0.974979	0.64241	1553	NA
ZNF658	5	3	0.023835	0.077785	0.967829	1.0279	1554	NA
TPSAB1	4	2	0.023841	0.074583	0.967829	0.90995	1555	NA
SEMA4F	5	4	0.023842	0.077799	0.967829	0.74849	1556	NA
COASY	5	4	0.023885	0.077899	0.967829	0.63042	1557	NA
IRF7	5	2	0.023886	0.077903	0.967829	0.12705	1558	NA
MFSD6	5	3	0.023912	0.077976	0.967829	1.0293	1559	NA
ZNF629	5	4	0.023916	0.077989	0.967829	0.82463	1560	NA
CTNS	5	4	0.02392	0.077997	0.967829	0.8465	1561	NA
OFD1	5	4	0.023929	0.078021	0.967829	1.0295	1562	NA
HADHB	5	3	0.023934	0.078033	0.967829	0.64115	1563	NA
TAOK1	5	4	0.023951	0.078082	0.967829	1.0271	1564	NA
AFAP1L1	4	3	0.023967	0.074947	0.967829	1.1655	1565	NA
MCM3	5	3	0.023983	0.078151	0.967829	1.2478	1566	NA
SMG1	5	3	0.023992	0.07817	0.967829	1.1228	1567	NA
TMEM260	5	4	0.024012	0.078224	0.967829	0.87226	1568	NA
CRYBB1	5	4	0.024025	0.078252	0.967829	0.88846	1569	NA
RPL17	5	2	0.024032	0.078273	0.967829	-0.0085818	1570	NA
SLC22A10	5	4	0.024041	0.078296	0.967829	1.3284	1571	NA
SLA2	5	4	0.024057	0.078336	0.967829	0.71874	1572	NA
TNRC6B	5	4	0.024071	0.078371	0.967829	1.131	1573	NA
MRPL32	5	1	0.024082	0.078398	0.967829	-1.4585	1574	NA
CCKBR	5	3	0.024112	0.078475	0.967829	1.2084	1575	NA
ECHDC2	4	2	0.024131	0.075393	0.967829	0.68153	1576	NA
COL5A3	5	3	0.024209	0.078731	0.967829	1.1468	1577	NA
SPINK7	5	4	0.024217	0.078748	0.967829	0.74181	1578	NA
TTC31	5	2	0.024222	0.078761	0.967829	-0.013429	1579	NA
DDX60L	5	2	0.024229	0.078781	0.967829	-0.77181	1580	NA
TMEM150B	5	4	0.02426	0.07886	0.967829	1.3288	1581	NA
PARP1	5	3	0.024278	0.078906	0.967829	0.40632	1582	NA
SSX4B	1	1	0.024297	0.024201	0.89084	2.1396	1583	NA
PARP2	5	4	0.024316	0.078995	0.967829	1.1673	1584	NA
PRMT3	5	2	0.024328	0.079028	0.967829	-0.53196	1585	NA
ARHGEF3	5	3	0.02433	0.079031	0.967829	1.2568	1586	NA
HSPA12B	5	3	0.024337	0.079051	0.967829	0.53525	1587	NA
KRTAP6-2	2	2	0.024341	0.044737	0.916564	1.5439	1588	NA
CAST	4	3	0.024346	0.076007	0.967829	1.5724	1589	NA
CCT5	5	4	0.024348	0.07908	0.967829	1.1499	1590	NA
C19orf54	4	2	0.024384	0.076127	0.967829	0.84995	1591	NA
CDH3	5	3	0.024395	0.079208	0.967829	0.86927	1592	NA
PRR23B	3	2	0.024433	0.062312	0.957193	1.1466	1593	NA
CHN1	5	2	0.024444	0.079328	0.967829	0.45328	1594	NA
DLG1	5	2	0.024462	0.079372	0.967829	0.47241	1595	NA
TYMP	5	3	0.024475	0.079408	0.967829	0.45091	1596	NA
POTEJ	4	3	0.024498	0.076414	0.967829	1.2253	1597	NA
VPS37B	5	4	0.024516	0.079523	0.967829	0.78473	1598	NA
FAM129B	5	3	0.024543	0.079591	0.967829	0.88144	1599	NA
CLDN20	5	4	0.024562	0.079636	0.967829	1.0502	1600	NA
NKRF	5	3	0.024581	0.07969	0.967829	1.1722	1601	NA
PHACTR3	5	1	0.024623	0.079796	0.967829	0.24836	1602	NA
CILP2	5	3	0.024659	0.079882	0.967829	0.37394	1603	NA
MAP3K19	5	2	0.024672	0.079918	0.967829	-0.017945	1604	NA
VPS53	5	4	0.024682	0.079945	0.967829	0.7881	1605	NA
SGPL1	5	3	0.024703	0.079999	0.967829	0.51852	1606	NA
TMEM117	5	3	0.024739	0.080083	0.967829	0.76015	1607	NA
HIST1H2BL	3	2	0.024742	0.063049	0.958248	1.8009	1608	NA
ADRBK1	5	4	0.02477	0.080158	0.967829	0.9404	1609	NA
COTL1	5	3	0.024777	0.080175	0.967829	1.0057	1610	NA
RUNX3	5	4	0.024799	0.080232	0.967829	0.68337	1611	NA
TMEM253	5	4	0.024858	0.08038	0.967829	0.82972	1612	NA
KRTAP19-4	3	2	0.024898	0.063421	0.958702	1.4016	1613	NA
HOMER2	5	2	0.024901	0.080499	0.967829	0.3543	1614	NA
HIST1H1A	5	3	0.024909	0.080518	0.967829	1.2285	1615	NA
NOMO2	5	4	0.024918	0.080536	0.967829	0.96775	1616	NA
TRIM56	5	3	0.024937	0.080578	0.967829	0.78577	1617	NA
GATSL3	5	2	0.024967	0.080649	0.967829	0.1318	1618	NA
RPS13	5	2	0.024981	0.080688	0.967829	-6.8362	1619	NA
GFM2	5	4	0.024984	0.080699	0.967829	1.156	1620	NA
TREML1	11	8	0.024985	0.11115	0.976163	0.54208	1621	NA
MAPK15	5	4	0.025002	0.080743	0.967829	1.1686	1622	NA
SLC12A2	5	3	0.025016	0.080785	0.967829	0.74518	1623	NA
2014-09-01	5	3	0.025017	0.080789	0.967829	1.5125	1624	NA
ZFYVE9	5	3	0.025022	0.080797	0.967829	1.2148	1625	NA
MAP3K8	5	4	0.025025	0.080802	0.967829	1.3191	1626	NA
CSRP2BP	5	4	0.025066	0.080907	0.967829	0.87089	1627	NA
DNHD1	5	4	0.025107	0.080998	0.967829	1.1983	1628	NA
TSPO	5	3	0.025116	0.081025	0.967829	1.0535	1629	NA
UNC13D	5	4	0.02514	0.081081	0.967829	0.87798	1630	NA
HPCA	5	2	0.025164	0.081142	0.967829	-0.15344	1631	NA
SLC1A6	4	4	0.025198	0.078388	0.967829	1.0383	1632	NA
TMEM101	5	4	0.025301	0.081487	0.967829	0.80667	1633	NA
CA1	5	3	0.025315	0.081529	0.967829	0.61336	1634	NA
STK10	5	3	0.02533	0.081562	0.967829	1.4036	1635	NA
PTPN12	4	3	0.025345	0.0788	0.967829	1.4823	1636	NA
POLR2A	5	3	0.025352	0.08162	0.967829	0.994	1637	NA
DCTN2	5	3	0.025361	0.081644	0.967829	1.0529	1638	NA
ANK1	13	7	0.025392	0.11818	0.98038	0.53589	1639	NA
IFRD2	5	4	0.025396	0.081744	0.967829	1.2086	1640	NA
UBE3B	5	4	0.025404	0.081767	0.967829	1.0875	1641	NA
2012-09-01	5	2	0.02541	0.081778	0.967829	0.25024	1642	NA
SLC43A2	5	4	0.025453	0.081903	0.967829	0.9633	1643	NA
SEC23IP	5	2	0.025459	0.081913	0.967829	-0.29638	1644	NA
ACE	5	3	0.02546	0.081919	0.967829	0.63982	1645	NA
FAM124B	5	3	0.025496	0.082025	0.967829	1.0716	1646	NA
TTC26	5	4	0.025497	0.082026	0.967829	0.93706	1647	NA
LCE3D	2	2	0.025497	0.04679	0.926584	1.696	1648	NA
SH2D1B	5	3	0.025506	0.082052	0.967829	1.153	1649	NA
DNMT1	5	3	0.025508	0.082062	0.967829	0.46037	1650	NA
PROX1	5	3	0.02552	0.082096	0.967829	1.5317	1651	NA
FLRT3	5	3	0.02553	0.082116	0.967829	1.5301	1652	NA
LRRC14	5	4	0.02554	0.082138	0.967829	0.81249	1653	NA
SP140L	5	4	0.025544	0.082149	0.967829	0.97937	1654	NA
KCTD12	5	3	0.025557	0.08218	0.967829	0.52718	1655	NA
SUCLG2	5	4	0.025563	0.082196	0.967829	1.134	1656	NA
RB1CC1	5	2	0.025569	0.082214	0.967829	0.32812	1657	NA
CNTN3	5	3	0.025578	0.082241	0.967829	1.2688	1658	NA
PGF	5	4	0.025587	0.082262	0.967829	0.70782	1659	NA
CCDC50	5	3	0.025597	0.082283	0.967829	1.0162	1660	NA
ADAMTS10	5	2	0.025656	0.082435	0.968875	-1.0768	1661	NA
SLC45A1	5	2	0.025669	0.082469	0.968875	0.17428	1662	NA
CTSO	4	3	0.025674	0.079717	0.967829	1.0981	1663	NA
RBM19	5	4	0.02569	0.082525	0.968974	0.89065	1664	NA
KIAA1009	4	2	0.02573	0.079864	0.967829	1.0333	1665	NA
FOXH1	5	3	0.025733	0.082643	0.969224	0.78023	1666	NA
CRYZ	9	4	0.025748	0.10742	0.976163	0.32601	1667	NA
KRTAP9-9	4	4	0.025834	0.080158	0.967829	0.81073	1668	NA
ZNF177	5	3	0.025897	0.083026	0.971564	0.97807	1669	NA
POLH	5	1	0.025901	0.083036	0.971564	0.20668	1670	NA
LRRC72	4	4	0.025919	0.080373	0.967829	0.98866	1671	NA
PCDHAC1	5	2	0.025952	0.083166	0.97246	-1.1695	1672	NA
MCPH1	4	2	0.025967	0.080505	0.967829	0.42859	1673	NA
TP73	5	3	0.025981	0.083241	0.97246	1.4937	1674	NA
DMBX1	5	4	0.025989	0.083258	0.97246	0.82738	1675	NA
WWP2	14	6	0.026023	0.12405	0.98038	0.10895	1676	NA
GLRA2	4	3	0.026033	0.080682	0.967829	1.1235	1677	NA
LRRIQ3	5	1	0.026049	0.083405	0.973518	-0.61887	1678	NA
NEFH	5	3	0.026102	0.083546	0.973518	1.1346	1679	NA
OTUD6B	5	3	0.026136	0.083637	0.973518	1.2286	1680	NA
INS	4	2	0.026147	0.081013	0.967829	0.63634	1681	NA
REN	5	2	0.026147	0.083664	0.973518	0.35069	1682	NA
HFE	17	10	0.026155	0.13171	0.98038	0.62691	1683	NA
LACC1	5	2	0.026182	0.083753	0.973518	-3.1245	1684	NA
MRPS35	5	3	0.026228	0.083883	0.973518	1.5026	1685	NA
PACSIN1	5	2	0.026246	0.08393	0.973518	0.1517	1686	NA
MFSD2B	5	3	0.026315	0.084103	0.973518	1.0294	1687	NA
URI1	5	2	0.026344	0.084171	0.973518	0.1701	1688	NA
UBE2G2	5	4	0.026358	0.084212	0.973518	1.2023	1689	NA
TRPM6	5	1	0.026393	0.084293	0.973518	0.061601	1690	NA
GPR27	5	4	0.026406	0.084332	0.973518	1.0042	1691	NA
ZP3	5	4	0.026421	0.084369	0.973518	0.95263	1692	NA
STK19	5	4	0.02644	0.084428	0.973518	0.57934	1693	NA
PCDHGA5	5	2	0.026458	0.084465	0.973518	0.010353	1694	NA
ADCK3	5	3	0.02653	0.084668	0.973518	1.2615	1695	NA
PLCD4	5	4	0.026535	0.084678	0.973518	1.2826	1696	NA
LRRC29	5	1	0.02654	0.084693	0.973518	0.052198	1697	NA
ZIM2	4	3	0.026542	0.082112	0.967829	1.1271	1698	NA
NUDT5	5	4	0.02657	0.084768	0.973518	1.5563	1699	NA
CHRNA9	5	3	0.026587	0.084809	0.973518	0.46861	1700	NA
MGAT4C	5	2	0.026589	0.084813	0.973518	0.88994	1701	NA
OTP	5	3	0.026598	0.084841	0.973518	0.87874	1702	NA
UBTD1	5	2	0.026638	0.084947	0.973518	0.27729	1703	NA
FMN1	10	7	0.026651	0.11165	0.976163	0.68983	1704	NA
PKM	5	3	0.026652	0.084977	0.973518	0.86154	1705	NA
PLEKHA3	5	4	0.026672	0.085024	0.973518	1.5526	1706	NA
SRRM1	5	3	0.026698	0.085102	0.973518	0.70832	1707	NA
SLC22A3	5	4	0.026759	0.085257	0.973518	0.85556	1708	NA
SYK	5	4	0.026772	0.085289	0.973518	1.2702	1709	NA
SRSF7	5	2	0.026786	0.085325	0.973518	0.40296	1710	NA
PSMD4	5	4	0.026817	0.085412	0.973518	0.92957	1711	NA
CDK4	5	3	0.026819	0.085417	0.973518	0.9669	1712	NA
MRPL23	5	2	0.026837	0.085465	0.973518	-1.4201	1713	NA
SLC35G5	3	2	0.026847	0.067985	0.966961	1.1425	1714	NA
C12orf79	8	5	0.026856	0.10376	0.976163	1.1602	1715	NA
NUDT13	11	5	0.02692	0.11821	0.98038	0.42397	1716	NA
RNASE1	5	2	0.026933	0.085709	0.973518	0.3299	1717	NA
NOTCH1	5	4	0.026938	0.085724	0.973518	0.66311	1718	NA
API5	5	3	0.026939	0.085728	0.973518	0.91222	1719	NA
TNFAIP8	5	3	0.026982	0.085832	0.973518	0.97403	1720	NA
LYG2	5	3	0.027021	0.085945	0.973518	1.5854	1721	NA
LRFN3	5	4	0.027039	0.085984	0.973518	1.0696	1722	NA
CCSER1	5	4	0.027063	0.086042	0.973518	1.1493	1723	NA
FBXO31	5	4	0.027077	0.086075	0.973518	0.77887	1724	NA
YRDC	5	3	0.027088	0.086103	0.973518	1.0005	1725	NA
PLXNA2	5	4	0.027108	0.086158	0.973518	1.1005	1726	NA
ALDH7A1	5	4	0.027115	0.086177	0.973518	1.5545	1727	NA
ECEL1	5	2	0.027129	0.08621	0.973518	-0.4052	1728	NA
ZC3HC1	5	3	0.027135	0.086224	0.973518	1.0441	1729	NA
CPB1	5	2	0.027178	0.086334	0.973518	-1.6454	1730	NA
SHPRH	5	3	0.027182	0.08634	0.973518	0.6543	1731	NA
CLNK	5	2	0.027191	0.086365	0.973518	0.31134	1732	NA
LGI4	5	4	0.027202	0.086388	0.973518	0.9348	1733	NA
WDR74	5	4	0.027209	0.086411	0.973518	0.85106	1734	NA
MYEOV	5	3	0.027219	0.086434	0.973518	0.83684	1735	NA
ACAD11	5	3	0.027219	0.086434	0.973518	1.2986	1736	NA
ARL1	5	1	0.027228	0.086456	0.973518	-1.9433	1737	NA
LZTFL1	5	3	0.027234	0.086469	0.973518	1.52	1738	NA
TMEM258	5	2	0.027256	0.086525	0.973518	-0.65429	1739	NA
CHRM1	5	4	0.027271	0.086562	0.973518	0.70735	1740	NA
VKORC1	6	3	0.027278	0.095244	0.974979	0.038324	1741	NA
TUBAL3	5	3	0.027289	0.086603	0.973518	1.029	1742	NA
C8orf46	5	4	0.027317	0.086671	0.973518	0.68872	1743	NA
TRIM62	5	4	0.027327	0.086699	0.973518	0.76736	1744	NA
ZBTB41	3	2	0.027381	0.069253	0.967829	1.3187	1745	NA
DYNC1I2	5	4	0.027387	0.086842	0.973518	1.4311	1746	NA
DNAJC8	4	4	0.027419	0.084553	0.973518	0.89608	1747	NA
GRM4	5	4	0.027424	0.08694	0.973518	0.53676	1748	NA
C16orf86	5	4	0.02746	0.087022	0.973518	1.0394	1749	NA
ACBD3	5	2	0.027473	0.087047	0.973518	0.47993	1750	NA
SAMD13	6	3	0.027475	0.095849	0.974979	0.44045	1751	NA
DYNLRB1	5	4	0.027481	0.087068	0.973518	1.1276	1752	NA
ZNHIT1	5	4	0.0275	0.087112	0.973518	0.67267	1753	NA
S100A7	4	2	0.027506	0.084805	0.973518	0.46389	1754	NA
KIF2A	5	2	0.027522	0.087167	0.973518	-0.22468	1755	NA
TRA2A	5	3	0.027543	0.087227	0.973518	1.5902	1756	NA
NLRP11	5	4	0.027571	0.087296	0.973518	0.60872	1757	NA
MX2	5	3	0.027603	0.087371	0.973518	0.88646	1758	NA
C1orf228	5	2	0.02762	0.087417	0.973518	0.15248	1759	NA
BEX5	4	2	0.027634	0.085144	0.973518	0.45433	1760	NA
PPP4R4	7	3	0.027658	0.10228	0.976163	-0.1012	1761	NA
NTRK2	5	4	0.02771	0.087642	0.974151	1.0873	1762	NA
TCEAL7	5	1	0.027718	0.087661	0.974151	-0.13009	1763	NA
ATHL1	5	4	0.027734	0.087705	0.974151	1.1054	1764	NA
AURKA	5	2	0.027767	0.087782	0.974151	-0.40972	1765	NA
MAPK7	5	4	0.027782	0.087815	0.974151	0.61741	1766	NA
CSHL1	6	2	0.027828	0.096904	0.974979	0.19392	1767	NA
ELP4	5	4	0.027833	0.087953	0.974769	0.68555	1768	NA
SLFN12	5	3	0.027839	0.087971	0.974769	1.0714	1769	NA
AVIL	5	1	0.027915	0.088166	0.974979	-0.16998	1770	NA
GPI	5	4	0.027929	0.088198	0.974979	0.76297	1771	NA
SMAD3	5	3	0.027954	0.088263	0.974979	1.0018	1772	NA
LIPT2	5	3	0.02799	0.08835	0.974979	0.46348	1773	NA
ZNF497	5	4	0.02801	0.088405	0.974979	0.71984	1774	NA
NUPR1	7	4	0.028068	0.10343	0.976163	0.80458	1775	NA
SLC22A13	5	2	0.028113	0.088676	0.974979	0.075623	1776	NA
VRTN	5	4	0.028131	0.088723	0.974979	0.78907	1777	NA
MMRN2	5	2	0.028189	0.088869	0.974979	-0.17918	1778	NA
FRMD7	5	4	0.028192	0.088879	0.974979	1.2494	1779	NA
LEFTY1	3	3	0.028199	0.071134	0.967829	1.4588	1780	NA
PGK2	5	2	0.028209	0.088918	0.974979	-0.36239	1781	NA
PTTG1IP	9	3	0.028232	0.11599	0.976163	-0.093219	1782	NA
PCID2	5	4	0.028258	0.089049	0.974979	0.80495	1783	NA
UGT1A4	4	3	0.028283	0.086415	0.973518	0.53296	1784	NA
SDCCAG3	5	4	0.028296	0.089134	0.974979	0.69226	1785	NA
IFFO1	5	3	0.028307	0.089165	0.974979	0.5696	1786	NA
NPLOC4	5	3	0.028334	0.089228	0.974979	1.4018	1787	NA
VAX1	5	2	0.028356	0.089283	0.974979	-0.11856	1788	NA
SGTB	5	4	0.028357	0.089284	0.974979	0.88668	1789	NA
ENDOG	5	2	0.028405	0.089405	0.974979	-0.075339	1790	NA
ZNF502	5	3	0.028415	0.089431	0.974979	0.99148	1791	NA
GNLY	5	3	0.028454	0.089532	0.974979	0.62524	1792	NA
RHOBTB1	5	4	0.028464	0.089552	0.974979	0.84133	1793	NA
SLC39A14	5	4	0.028487	0.0896	0.974979	0.91763	1794	NA
CACNB3	5	3	0.028512	0.089662	0.974979	0.56594	1795	NA
KCNK12	5	4	0.028518	0.08968	0.974979	1.0989	1796	NA
HSD11B1L	5	4	0.028525	0.089696	0.974979	0.92763	1797	NA
SPIN4	5	3	0.028528	0.089698	0.974979	1.2563	1798	NA
PDHA1	5	4	0.028543	0.089736	0.974979	1.1247	1799	NA
SSBP2	4	3	0.028549	0.086932	0.973518	1.3845	1800	NA
ZNF268	19	10	0.028595	0.1459	0.98038	0.3732	1801	NA
CEP44	5	1	0.028626	0.089952	0.974979	-0.054916	1802	NA
TET2	5	2	0.028699	0.090134	0.974979	-0.81663	1803	NA
TMEM222	5	4	0.028716	0.090181	0.974979	0.84118	1804	NA
DST	5	2	0.028722	0.090191	0.974979	0.042931	1805	NA
VCL	5	4	0.028731	0.090211	0.974979	0.98942	1806	NA
SLC4A8	5	2	0.028741	0.090239	0.974979	2.7711e-06	1807	NA
ZNF665	5	4	0.028782	0.090348	0.974979	0.865	1808	NA
KRT31	4	2	0.028789	0.087422	0.973518	0.82653	1809	NA
PPP1R1A	5	2	0.028798	0.090383	0.974979	0.21759	1810	NA
PRRC2B	5	2	0.028808	0.090408	0.974979	-0.14299	1811	NA
C1QL3	5	2	0.028847	0.090497	0.974979	0.19369	1812	NA
SNX15	5	4	0.028854	0.090521	0.974979	0.69567	1813	NA
CYB561	4	2	0.028857	0.087559	0.974151	0.74818	1814	NA
TNNC2	5	4	0.028923	0.090699	0.974979	0.96901	1815	NA
BIRC6	5	3	0.028945	0.090756	0.974979	0.63416	1816	NA
MYOM3	5	4	0.028945	0.090757	0.974979	0.95512	1817	NA
CEP97	5	2	0.028994	0.090881	0.974979	-0.6205	1818	NA
CAMKK1	5	4	0.028994	0.090883	0.974979	1.0841	1819	NA
PTGR1	5	4	0.029018	0.090933	0.974979	0.98008	1820	NA
JPH3	5	4	0.02909	0.091122	0.974979	0.74125	1821	NA
BAG3	5	3	0.029118	0.091184	0.974979	1.4697	1822	NA
ZNF530	5	4	0.029131	0.091222	0.974979	0.91934	1823	NA
SV2A	5	3	0.029144	0.091253	0.974979	0.60539	1824	NA
YOD1	4	2	0.029145	0.08815	0.974979	0.90525	1825	NA
TMEM72	5	4	0.029212	0.09142	0.974979	1.0708	1826	NA
TRIM5	5	3	0.029227	0.09145	0.974979	1.146	1827	NA
PSEN2	5	3	0.02926	0.09153	0.974979	0.84948	1828	NA
GHRH	5	4	0.029262	0.091535	0.974979	0.60853	1829	NA
CAMKK2	5	4	0.02927	0.091556	0.974979	0.75654	1830	NA
SMOC2	5	4	0.029288	0.091599	0.974979	0.70424	1831	NA
LRRC8A	5	4	0.029332	0.09171	0.974979	0.86319	1832	NA
RPL30	5	2	0.029337	0.091719	0.974979	-1.3232	1833	NA
ADCY10	5	4	0.029339	0.091726	0.974979	0.9334	1834	NA
UTF1	5	4	0.029386	0.091838	0.974979	0.4439	1835	NA
STOML1	5	4	0.029398	0.09186	0.974979	0.88786	1836	NA
LSM1	5	3	0.029435	0.09196	0.974979	1.0493	1837	NA
BMP3	5	2	0.029472	0.092036	0.974979	-0.59448	1838	NA
TIGD2	5	4	0.029481	0.092056	0.974979	1.044	1839	NA
FGF19	5	4	0.02949	0.092082	0.974979	0.80308	1840	NA
SGSM1	5	4	0.029491	0.092089	0.974979	0.90307	1841	NA
FHL1	5	4	0.029501	0.092113	0.974979	0.93202	1842	NA
EXOC3L1	5	4	0.029505	0.092123	0.974979	0.87664	1843	NA
ZNF746	5	4	0.029523	0.092177	0.974979	0.86429	1844	NA
AANAT	5	3	0.029559	0.092265	0.974979	0.87672	1845	NA
PRICKLE4	5	4	0.029582	0.09232	0.974979	0.54618	1846	NA
SLC9A4	5	4	0.029593	0.092346	0.974979	0.69087	1847	NA
ZNF333	5	3	0.029647	0.092473	0.974979	0.44738	1848	NA
LSM4	6	4	0.029648	0.10236	0.976163	0.97631	1849	NA
RTBDN	5	4	0.029685	0.092582	0.974979	1.0406	1850	NA
JMJD1C	5	3	0.029695	0.092608	0.974979	1.1583	1851	NA
ANKRD13C	4	2	0.0297	0.089247	0.974979	0.87005	1852	NA
ABCA7	5	4	0.029719	0.092669	0.974979	0.97274	1853	NA
SIGLEC10	5	4	0.029752	0.092751	0.974979	1.0315	1854	NA
GYS2	5	2	0.029763	0.092777	0.974979	-0.32149	1855	NA
SDPR	5	4	0.029763	0.092778	0.974979	0.87333	1856	NA
MAX	5	4	0.029797	0.092859	0.974979	1.0916	1857	NA
NIT1	5	3	0.029827	0.092931	0.974979	0.89348	1858	NA
ZNF425	5	3	0.029847	0.092981	0.974979	1.0887	1859	NA
SPAG11B	4	2	0.029861	0.08957	0.974979	0.87077	1860	NA
SAMM50	5	3	0.02987	0.093042	0.974979	0.99567	1861	NA
SLC35B3	4	1	0.029874	0.089593	0.974979	-0.14313	1862	NA
NRP1	5	3	0.029876	0.09306	0.974979	0.62726	1863	NA
MVB12B	5	2	0.029899	0.093127	0.974979	0.46314	1864	NA
TBC1D22A	5	2	0.029909	0.09315	0.974979	0.19071	1865	NA
ING5	5	4	0.029916	0.093163	0.974979	0.71392	1866	NA
MED26	5	3	0.029925	0.093184	0.974979	0.9513	1867	NA
EIF3H	5	1	0.029974	0.093315	0.974979	-0.60077	1868	NA
PRMT2	5	4	0.030023	0.093428	0.974979	0.57423	1869	NA
KCTD10	5	4	0.03005	0.093498	0.974979	1.0016	1870	NA
CBX6	5	2	0.030055	0.093512	0.974979	-0.1205	1871	NA
MLANA	4	2	0.030109	0.09007	0.974979	0.024787	1872	NA
CHFR	5	2	0.030123	0.093695	0.974979	0.064479	1873	NA
HHATL	5	3	0.03013	0.093713	0.974979	1.1883	1874	NA
DHX15	5	4	0.03017	0.093809	0.974979	0.77706	1875	NA
UBQLNL	5	3	0.030183	0.093846	0.974979	1.2848	1876	NA
STON1	4	3	0.030183	0.090221	0.974979	0.85685	1877	NA
HMGCLL1	5	2	0.030202	0.093884	0.974979	0.24621	1878	NA
FAM198A	5	2	0.030219	0.093932	0.974979	0.35032	1879	NA
KCNAB2	5	4	0.030248	0.094008	0.974979	0.80435	1880	NA
ATP6AP2	5	3	0.030268	0.094056	0.974979	1.1182	1881	NA
PTGS2	5	3	0.030268	0.094056	0.974979	0.5674	1882	NA
HDLBP	5	4	0.03027	0.094064	0.974979	0.86529	1883	NA
RPL22	2	2	0.03028	0.055222	0.946431	1.3505	1884	NA
KDM8	5	2	0.030317	0.094178	0.974979	0.39615	1885	NA
ZSCAN10	5	3	0.030319	0.094182	0.974979	0.56309	1886	NA
DAD1	5	2	0.030329	0.0942	0.974979	-0.72576	1887	NA
ETNK1	5	3	0.030337	0.094218	0.974979	1.2331	1888	NA
ZNF653	5	4	0.030342	0.094228	0.974979	0.73817	1889	NA
JARID2	5	3	0.030368	0.094295	0.974979	0.52265	1890	NA
NPVF	5	2	0.030414	0.0944	0.974979	0.24212	1891	NA
PLA2G4E	5	4	0.030545	0.094747	0.974979	0.63619	1892	NA
ITGBL1	5	3	0.030565	0.0948	0.974979	1.2794	1893	NA
SMC3	5	3	0.030584	0.094853	0.974979	1.1584	1894	NA
MEAF6	5	4	0.030605	0.094903	0.974979	0.85161	1895	NA
MYL12A	5	3	0.030659	0.095052	0.974979	0.58339	1896	NA
DIO2	5	2	0.030708	0.095171	0.974979	0.30609	1897	NA
CNN2	4	3	0.030737	0.091333	0.974979	1.1176	1898	NA
LCE1F	3	1	0.030742	0.077061	0.967829	0.017386	1899	NA
TADA2B	5	3	0.030746	0.095254	0.974979	0.85395	1900	NA
KLHL42	5	3	0.030767	0.095316	0.974979	1.2092	1901	NA
MARK2	5	2	0.030771	0.095324	0.974979	0.55845	1902	NA
LIMK2	5	4	0.030776	0.095335	0.974979	1.1791	1903	NA
ACSF2	5	4	0.030794	0.095382	0.974979	1.2547	1904	NA
FAM227B	5	2	0.0308	0.095394	0.974979	-0.31297	1905	NA
TMEM221	5	3	0.030804	0.095404	0.974979	0.83184	1906	NA
DSC1	5	2	0.030806	0.095406	0.974979	0.20798	1907	NA
EME1	5	4	0.030821	0.095448	0.974979	0.83143	1908	NA
PIP5K1A	9	5	0.030886	0.12348	0.98038	0.97657	1909	NA
ZNF184	5	3	0.030917	0.095695	0.974979	1.0619	1910	NA
FRZB	5	2	0.030953	0.095792	0.974979	0.11478	1911	NA
SH3D21	5	3	0.031002	0.095904	0.974979	0.44401	1912	NA
UCP1	5	2	0.031028	0.095971	0.974979	0.069535	1913	NA
DHX58	5	3	0.031051	0.096029	0.974979	0.56074	1914	NA
POU2AF1	5	3	0.031087	0.096125	0.974979	0.89153	1915	NA
DEDD	5	2	0.0311	0.096147	0.974979	0.030939	1916	NA
MAD2L1BP	5	4	0.031149	0.096259	0.974979	0.8704	1917	NA
SQLE	5	2	0.031149	0.096259	0.974979	0.2044	1918	NA
LRRC63	5	3	0.031174	0.096324	0.974979	1.2099	1919	NA
EHMT2	5	3	0.031191	0.096367	0.974979	1.049	1920	NA
EIF2S3	5	4	0.031196	0.096377	0.974979	0.69753	1921	NA
PABPC3	5	4	0.031207	0.096404	0.974979	1.3614	1922	NA
ASPHD1	5	3	0.031226	0.096452	0.974979	0.79266	1923	NA
TNS3	5	4	0.03123	0.096461	0.974979	0.69119	1924	NA
FAM83C	5	3	0.031239	0.096482	0.974979	0.90017	1925	NA
MEI1	5	3	0.031245	0.096502	0.974979	0.86518	1926	NA
CD55	5	2	0.031247	0.096505	0.974979	-0.2885	1927	NA
SNF8	5	4	0.031314	0.096676	0.974979	0.63341	1928	NA
GNAL	11	7	0.03134	0.13398	0.98038	0.72097	1929	NA
TTC13	5	3	0.031345	0.096756	0.974979	0.58411	1930	NA
PTPLB	5	2	0.031393	0.096887	0.974979	0.07754	1931	NA
TRPV2	5	3	0.031428	0.096968	0.974979	1.0981	1932	NA
DNTT	5	2	0.031442	0.096996	0.974979	-1.2231	1933	NA
NEURL1	5	4	0.031471	0.097062	0.974979	1.3607	1934	NA
SERPINB10	5	4	0.031491	0.097107	0.974979	0.90627	1935	NA
ABCA2	5	3	0.031494	0.097113	0.974979	1.06	1936	NA
ATF5	5	4	0.031518	0.097169	0.974979	1.21	1937	NA
PRELID1	3	3	0.031545	0.078886	0.967829	0.7071	1938	NA
NCBP2	5	4	0.031553	0.097261	0.974979	1.2348	1939	NA
GPR15	5	4	0.031564	0.097293	0.974979	0.98456	1940	NA
CNPY3	5	3	0.031584	0.097351	0.974979	0.74675	1941	NA
OTX2	5	2	0.031589	0.097363	0.974979	0.1318	1942	NA
MFSD6L	5	4	0.031591	0.097366	0.974979	0.89891	1943	NA
TMIGD1	5	3	0.031633	0.097464	0.974979	1.0454	1944	NA
COQ10A	5	2	0.031638	0.097478	0.974979	0.27731	1945	NA
NCBP1	4	2	0.031639	0.093088	0.974979	0.18933	1946	NA
JSRP1	5	4	0.031639	0.09748	0.974979	1.0474	1947	NA
HMGN2	2	2	0.031644	0.057638	0.946431	1.5927	1948	NA
INTS6	8	3	0.031648	0.11863	0.98038	-4.7327	1949	NA
DENND5A	5	4	0.031649	0.097508	0.974979	0.74654	1950	NA
CDT1	5	3	0.031687	0.097605	0.975132	0.93068	1951	NA
IDH3B	5	3	0.031736	0.097725	0.975132	1.3436	1952	NA
C19orf53	5	4	0.031742	0.097744	0.975132	1.231	1953	NA
TFAP2D	5	3	0.031773	0.097828	0.975132	0.69182	1954	NA
MAP4K2	5	1	0.031785	0.097864	0.975132	0.13621	1955	NA
DYRK4	5	4	0.031785	0.097866	0.975132	0.99417	1956	NA
WFDC1	5	2	0.031793	0.097891	0.975132	-0.63424	1957	NA
TUBB	5	4	0.031843	0.098021	0.975378	1.3053	1958	NA
ZNF419	6	4	0.0319	0.10898	0.976163	0.75671	1959	NA
CD177	5	3	0.031903	0.098178	0.975848	0.32967	1960	NA
PTPRF	5	2	0.031931	0.098244	0.975908	0.3784	1961	NA
TMEM247	5	3	0.031949	0.098286	0.975908	1.1594	1962	NA
ST18	5	3	0.03198	0.098367	0.975908	0.55145	1963	NA
EIF5AL1	4	3	0.031992	0.093736	0.974979	1.1727	1964	NA
FLT1	5	3	0.03202	0.098461	0.975908	1.1883	1965	NA
DGKI	5	2	0.032029	0.098482	0.975908	-0.10595	1966	NA
MED19	5	4	0.032034	0.098499	0.975908	0.73547	1967	NA
TRAPPC12	5	2	0.032078	0.098603	0.975908	0.19683	1968	NA
TMEM165	5	4	0.032085	0.098621	0.975908	0.86935	1969	NA
CARD11	5	3	0.032102	0.098667	0.975908	1.1694	1970	NA
GPS1	5	3	0.032104	0.09867	0.975908	0.73177	1971	NA
BIRC5	5	3	0.032127	0.09873	0.976018	0.46138	1972	NA
MIS18A	4	3	0.032136	0.094028	0.974979	0.97501	1973	NA
RANBP9	5	2	0.032176	0.098844	0.976163	0.33691	1974	NA
L3MBTL2	5	4	0.03221	0.098934	0.976163	0.89989	1975	NA
CKLF	11	6	0.032227	0.13714	0.98038	0.36675	1976	NA
FKBP1B	6	5	0.032239	0.10995	0.976163	0.77623	1977	NA
GPR135	5	4	0.03225	0.099032	0.976163	1.061	1978	NA
STK40	5	3	0.032294	0.099143	0.976163	1.0199	1979	NA
NDP	5	3	0.032323	0.099201	0.976163	0.73577	1980	NA
GIT2	5	4	0.032327	0.099215	0.976163	1.0259	1981	NA
GALC	5	3	0.032355	0.099286	0.976163	1.0589	1982	NA
FADS3	5	2	0.032371	0.099325	0.976163	0.20271	1983	NA
IQSEC1	5	3	0.032385	0.099366	0.976163	0.4175	1984	NA
KAT8	5	4	0.03239	0.099386	0.976163	0.68373	1985	NA
CD1D	5	4	0.032412	0.099439	0.976163	0.81382	1986	NA
FAM168A	5	2	0.03242	0.099453	0.976163	-0.48644	1987	NA
MMD2	5	3	0.032446	0.099519	0.976163	0.38444	1988	NA
TMEM60	5	3	0.032469	0.099579	0.976163	0.45508	1989	NA
WNT4	5	3	0.032481	0.099612	0.976163	1.016	1990	NA
TPD52	5	3	0.032504	0.099679	0.976163	1.3836	1991	NA
RPL6	5	3	0.032518	0.099709	0.976163	0.92883	1992	NA
LMAN1	5	4	0.032686	0.10017	0.976163	0.94621	1993	NA
SLC4A4	5	4	0.032694	0.1002	0.976163	0.92068	1994	NA
GALK1	5	2	0.032809	0.10051	0.976163	-0.62711	1995	NA
ZSCAN18	5	4	0.032837	0.10057	0.976163	0.49935	1996	NA
TNNI2	5	3	0.032847	0.1006	0.976163	0.91916	1997	NA
SLC16A8	5	4	0.032865	0.10064	0.976163	0.81956	1998	NA
GPX6	5	4	0.032909	0.10076	0.976163	1.6157	1999	NA
[truncated: 16,020 more rows]

## Sheet: Monomeric_counts
sgrna	Gene	control_count	treatment_count	control_mean	treat_mean
CACACGAAGACTGCCTTGC	CYHR1	0/0	0/1026	0.49884	513.01
AAGACGCCATTCAGAGCCA	PPAPDC1B	0/0	0/639.02	0.49884	319.51
TATTCATTTTAGATAAGAT	SSBP2	0/0	543.58/0	0.49884	271.79
CTATTTATCTTTTAGAACT	PPP2R1B	0/0	0/501.3	0.49884	250.65
TTCTCTTTAGTTGTAAAGA	TMX1	0/0	0/479.27	0.49884	239.63
ATTGATGCTACTTTATATA	IL15	0/0	0/422.8	0.49884	211.4
TGTTCAGATTACAAAGAAA	OARD1	0/0	0/417.29	0.49884	208.65
AAGACCCTTGCGGCCCTAG	TUBGCP3	0/0	414.96/0	0.49884	207.48
GCGACGAGGGCAATCTCCG	BRF2	0/0	0/406.28	0.49884	203.14
GCGGCTGTAGGGGTCGAGC	CTXN1	632.53/4874	430.27/1.6725e+05	2753.3	83838
GGGGTTATAAGTTTATAGT	RPS25	13.968/7.4608	2895.5/52.334	10.714	1473.9
GCTTTACTCACAAGGCGAT	PM20D1	481.88/6268.2	148.53/1.9173e+05	3375	95938
TATTACCAATTAAAATCAT	RRAS2	0/0	0/364.96	0.49884	182.48
ATTCGCCTGAAGACCCCCG	ACHE	0/0	0/351.19	0.49884	175.59
ATATCTTTGCAGCTAGCTC	CONTROL_68	727.31/6075.2	2341.2/1.632e+05	3401.3	82770
CATATCCTATTATCCAAAA	BRIX1	0/0	328.45/0	0.49884	164.22
TGCTGCGACGAGGCCGACG	ZNF362	14.965/2.1317	0/1915.7	8.5485	957.85
AAAGCATCACCACCGAGAG	KRT75	471.41/357.05	26794/297.48	414.23	13546
TTCACCTTATGGAAGATAC	PHYHIPL	89.792/70.345	7731.1/0	80.068	3865.5
GCCGAGACCGCTCAATACG	LRP1	664.46/2056	5758.1/53666	1360.2	29712
CCTATCTAATATACAATGA	DNASE2B	0/0	234.28/0	0.49884	117.14
TGTTCACGTACTCCGAGCG	LRRK2	490.36/1008.3	425.68/33364	749.32	16895
AGGTTGAAGACGGCGCCGT	DCAF10	0/0	0/209.34	0.49884	104.67
AATGTTGGACCGCTTAACG	AP2M1	646/422.07	10584/15082	534.04	12833
GTATGTTCTATACCTTACA	COMMD10	0/0	203.65/0	0.49884	101.83
CCATTGGAGCCCACGTAAA	ADARB1	201.53/400.75	12217/3056	301.14	7636.4
TTGCTGGTATGTCTTGGGA	ZNF280C	552.72/532.92	23246/206.58	542.82	11726
ATCAAAAGATTCTCCAATA	EIF4E	0/21.317	1362.8/1.3772	10.658	682.08
GCAAAGTAATACTTGAGCT	YIF1B	615.57/199.31	16153/1300.1	407.44	8726.4
TCCAAAGTACTTGTAACCT	ISY1	71.334/91.662	4639.6/616.99	81.498	2628.3
TATTAAATACAATCAACAT	ANP32D	15.963/0	391.99/607.35	7.9815	499.67
TGAAATACGACGTTGGTGG	PTPN11	469.91/350.66	16496/224.48	410.28	8360.1
TTAGCACAGGACATGTCAA	OGFOD1	363.16/932.6	416.49/22972	647.88	11694
AAGATCCCCTTTAAGATGG	GNA12	574.17/167.34	15403/0	370.75	7701.6
ACATACATTAATGAAAACT	MTF2	0/0	159.25/0	0.49884	79.623
GTGATCCTAGAATTGTCCA	sgMED11	142.17/509.47	0/13750	325.82	6875
TAGAAGTGTCCATTAATAG	RASSF6	0/0	0/150.12	0.49884	75.058
GTTAGACGTAGAGAGCCTA	ABCC9	251.92/212.1	10055/0	232.01	5027.4
TCATCCCTGAAGACGTGGC	C11orf80	0/0	0/144.61	0.49884	72.303
TCTGATAAGTAAATTGAGA	CLECL1	20.951/47.962	32.921/2349.5	34.457	1191.2
TTTGGCAACCAGTTCCAAA	IFNA2	460.43/554.23	665.31/15894	507.33	8279.8
GAGGCGCAGGCCCGCTCAA	PRDM6	412.04/1611.5	1434.7/25765	1011.8	13600
ACGTCGAAGACTTCCCAGC	GDF6	0/0	127.09/0	0.49884	63.545
GGACCATACACATCCCATA	PIK3C3	272.87/52.226	5419.7/1287.7	162.55	3353.7
GTAAATTTAGTCCTAATGA	SNX16	86.799/363.45	0/8522.2	225.12	4261.1
AAGACACACTTCCGCGCCG	SDF4	0/0	0/126.7	0.49884	63.352
TTTCCTTAATACTTACAAA	SLIRP	0/8.5267	496.88/0	4.2633	248.44
AGACATTGTATACGAGAAG	sgTBL1Y	15.963/0	755.65/0	7.9815	377.83
TCCTTTGTTTTACGACGGA	RASA1	180.58/394.36	9343.5/622.5	287.47	4983
TTCGAGAGATCTTTCAGAA	TDO2	314.27/103.39	7035.2/552.26	208.83	3793.7
ATCCTTCTCGAAGCTGGCG	ASB1	665.95/593.67	15706/1276.7	629.81	8491.2
AGGTAATAATAGACGTGGA	NUPL2	193.55/201.44	0/7142.2	197.5	3571.1
ACTGGGGCAGGCATTTAGG	LCE2B	432.5/522.26	11354/2159.5	477.38	6756.7
CGTCGAAGTTGAGCCATAC	VHL	275.36/235.55	8174.4/1.3772	255.45	4087.9
GCCAATGTTACCTGGCCCC	FAM71F2	547.23/820.69	16689/355.32	683.96	8522
ACCGACGGTGATGGAGAAG	PPP3R2	552.22/422.07	12431/417.29	487.14	6424.2
GTCTCGATGCGGTCGTAGA	LRP1	318.76/478.56	4811.8/6197.4	398.66	5504.6
ATCTACACCTACATCGGTG	MYO1G	501.34/1086.1	0.76561/18262	793.71	9131.3
GATATTCGATACGAAGTAA	PRSS21	21.45/0	188.34/589.44	10.725	388.89
AATGCTATTACTCCATCCA	SLC9C2	396.08/438.06	9777.6/1099	417.07	5438.3
CGGGTACCTAGCTCGGCCA	SLC25A27	641.01/1026.4	14611/3725.3	833.7	9168.1
AGGCATCGAATTCTTGGAC	ST6GALNAC2	632.03/848.4	12213/4296.9	740.22	8254.9
TCGGTCTCCGAGTCAGATC	AFF3	297.31/159.87	6800.1/15.149	228.59	3407.6
AATCGAGTACCTTGCAAAA	TINAG	350.69/168.4	7445.5/0	259.54	3722.8
CTAGAGCTCTTTCGTGAGC	TRIM7	1166.8/576.62	17055/1378.6	871.7	9216.6
GGATTACTCCAATCCCAAA	NBPF6	391.09/239.81	479.27/8025	315.45	4252.1
TACACAGTCTCGAAGCAGC	LYNX1	665.46/209.97	9981.2/829.08	437.71	5405.1
TACTTACAAGGAATCGCTA	LRRK2	0/29.843	271.79/637.65	14.922	454.72
CGCGACCCAGTCCAAGTAC	STX1B	643.01/262.19	9790.6/1085.2	452.6	5437.9
ATACGGGCAGCACGACGCG	VHL	516.3/667.21	12683/628.01	591.76	6655.5
TGGTAGTAGCGCACCCTGG	FUT6	807.63/733.29	13238/2988.5	770.46	8113.3
AACAAAGTGTCCATTAACG	SEPT11	109.75/131.1	1157.6/2881.1	120.42	2019.4
TGCATCAACAAGTACGCGT	CONTROL_42	463.42/611.79	0/12286	537.61	6143
CTATATACAGTTTATGCAC	IL1RAP	55.372/82.069	2635.2/0	68.72	1317.6
TGGTCCTTATACTTACAAA	MS4A7	25.441/0	0/783.63	12.72	391.82
ACGTGCACTCACCGTAGCA	ALX4	389.1/886.77	493.82/13333	637.93	6913.3
AGACAACGCCCAAATACGC	TCP10L2	569.68/539.31	1036.6/11230	554.49	6133.2
CCTTATTTACCATAATAGA	LY6G5B	4.9884/15.987	0/673.45	10.488	336.73
CATTAAGTTTTATTCTGCA	RDM1	151.65/76.74	210.54/3535.3	114.19	1872.9
AAAGTGAATATAAGCCATG	HSP90B1	15.464/57.555	1255.6/366.34	36.51	810.97
GGCCGTCTCTATGAACTGC	EXOC8	925.85/511.6	13830/855.25	718.73	7342.6
TTAGTATTATGTGTATCAA	NECAB1	31.926/0	505.3/382.86	15.963	444.08
CATCAAGGAATACACAAAT	BMP5	25.441/11.724	486.16/494.42	18.583	490.29
TGACGGATAATAATAAATG	PDS5A	0/26.646	0/771.24	13.323	385.62
ACTAAGATAGCGAAGCCAA	TAS2R5	403.56/439.12	439.46/9165.3	421.34	4802.4
AAGCGTTGACGATAAGCAT	LRRK2	135.19/869.72	2309.8/8582.8	502.45	5446.3
TCCCAAGGACTACAGACTA	DMBT1	766.22/115.11	9218.7/571.54	440.67	4895.1
AACTAGGTATTCCTCACTA	LIPA	28.434/28.777	271.02/1023.3	28.606	647.14
ATCGTCATTTCAAAGCACT	COMMD6	226.97/246.21	4929.7/1141.7	236.59	3035.7
ACCACTTCTCCCTCTGCGG	SLC6A6	1890.1/878.25	21625/1508	1384.2	11567
GTGATTGTAAGCTATACAA	ZNF429	36.914/18.119	0/1245	27.517	622.5
TTGACATTGATGCGGCCTG	MYL10	582.65/496.68	10480/731.3	539.66	5605.8
GCGCTCGCAGTCACGCCCA	DLK2	582.15/493.48	8793/2312.3	537.81	5552.7
TCTGTACTGGACGGACGAT	LRP1	481.88/294.17	4533.9/4115.1	388.03	4324.5
TGATGTAGTCGCGATAGAC	MOGAT3	188.06/60.752	3177.3/509.57	124.41	1843.4
TGGTATACGAGCGTGGCCA	LANCL3	369.14/2970.5	1437.8/24692	1669.8	13065
GGCGTCACCTCCACAAAGT	AP2S1	343.7/1101	2492/11175	722.35	6833.4
AGGACTGAAAGAGCAGCGA	sgMED26	585.64/251.54	7940.1/1071.5	418.59	4505.8
CAAAGTTCATGCAACACGG	TET1	1004.7/754.61	14528/1275.3	879.64	7901.7
TCATCGCGGTTTGCGTACG	CONTROL_41	595.62/2019.8	1740.2/19588	1307.7	10664
GAACAAGCGCCTCACCTCC	SNX17	551.72/390.09	1509.8/8242.6	470.91	4876.2
AGTTTGTACTGACGAGCGT	SLC6A9	675.93/486.02	10969/359.45	580.98	5664.1
AATAGAACTTATATCCTCC	GLOD4	0/19.185	558.13/0	9.5925	279.06
TGGTAGCGCATGAAGTCCC	FKBP10	310.28/458.31	7952.4/278.2	384.29	4115.3
TTGAGATTCTTGGTCCCAG	sgMAPK6	289.33/512.67	1179/7296.4	401	4237.7
CACCTCGGCTACGACCCGA	NR4A3	365.15/822.82	9807.4/1585.2	593.99	5696.3
GGAATCCCTAAATGAGCTG	UVRAG	618.56/425.27	6868.3/3452.7	521.92	5160.5
GTCCATCGGACTTGGTAGA	MBD5	793.66/338.93	9582.3/1396.5	566.3	5489.4
CCCCTCACACAGGTTTACA	AP2S1	760.24/520.13	6265.7/5785.6	640.18	6025.7
CATCAGCTTGCTATGACCG	TNFAIP8	1317.9/561.69	14861/1282.2	939.82	8071.7
CAGATTGGCTGGCGGCGAG	AP2M1	526.78/668.28	2928.4/8443.7	597.53	5686.1
CCGAAAGGATGCAAACTCG	RABGEF1	271.37/590.47	6959.4/1914.3	430.92	4436.8
GAAGGTGTTCATATCCAAT	ABCA9	0/0	0/78.501	0.49884	39.25
AAGCCCCAAGTGAACCAGA	sgMED12	1114.9/1507.1	1362.8/19271	1311	10317
TGTCACATGAAGTATACCC	NFKB1	72.332/36.238	322.32/1556.2	54.285	939.28
CTAGATTTTGGGAACCAGT	SLMO1	553.22/376.24	0/9268.6	464.73	4634.3
TAGGCCTTATATCAAGTGA	PLCB4	38.91/10.658	531.33/528.85	24.784	530.09
CTCATTGGAATCCAGCGGG	MAPKAP1	500.34/522.26	9065.5/886.92	511.3	4976.2
TCCGGACTTCGCTAGGAGT	APOB	624.05/378.37	9786.8/0	501.21	4893.4
ACTAAAAAACTATTATAAG	TTPA	26.439/0	676.03/0	13.219	338.02
ACAGTCTCATGATTATAAC	SPTLC2	142.67/44.765	0/2784.7	93.717	1392.4
ATTAGCCAGCTTGTCACAA	HUS1	1836.7/656.55	18691/925.48	1246.6	9808.1
TATTATCCTACTTAAGGTA	TNPO1	25.441/0	0/655.55	12.72	327.78
TTGTTATAAGATCTCCATC	TFG	75.325/9.5925	215.9/1333.1	42.459	774.52
GTTGGCATTTCTACTGCGA	SERPIND1	655.48/2154	2082.5/19160	1404.8	10621
TTCATTACCTTGTCAATGA	KRT3	160.63/69.279	3192.6/0	114.95	1596.3
GCCCAACAACGCTTCACCC	BCL2L2	417.03/820.69	1194.3/10110	618.86	5652.2
CATCTGCCTACGATGAGAT	MYRIP	428.51/351.72	7963.1/0	390.12	3981.5
TAGCGAAGCGAATCCGTAG	PSPC1	37.912/95.925	878.15/1256	66.918	1067.1
CCTCCAGCGTCAGGCCTCG	PRR15L	961.77/742.88	12389/2002.5	852.33	7195.8
ACCATATTATCCTGAACCA	NXPE2	108.25/130.03	1502.1/1753.2	119.14	1627.7
AAAGGTATATCAGTAACAG	ASAH1	0/22.382	586.45/0	11.191	293.23
CTCGGACGACTGCATGAGC	KLHL26	908.39/432.73	10773/1145.8	670.56	5959.3
TCAGCCGAGAACGTGAACA	ITIH4	944.81/375.17	11352/410.41	659.99	5881
GTACATAAGAGGCCCCATG	CTDNEP1	500.84/519.06	8815.2/819.44	509.95	4817.3
CTACCATTCAACTCCCGAT	FBN1	343.7/614.99	1055/8081.4	479.34	4568.2
CTTTTACTCATCTTTCACA	C11orf74	51.88/56.489	352.94/1436.4	54.184	894.69
GTTGGTCACTTCAACGTAC	CDH3	492.36/301.63	7137/739.56	396.99	3938.3
TCCAAAATCTGGCGCCCTG	CXorf36	696.38/419.94	8957.6/1196.8	558.16	5077.2
TTCTTGTCATAAATAGACT	SCARA3	66.845/14.922	464.72/979.19	40.883	721.96
TACGCGATGGGCGCCAAGT	CCDC115	267.88/465.77	6071.3/1276.7	366.82	3674
TAGAAGTACAAACCTCATA	ZNF322	41.903/17.053	843.7/291.97	29.478	567.83
TGATCGGGAGAATCTACCG	ANKRD28	418.53/182.26	5275/980.57	300.39	3127.8
TTGGATATCTCCGAGAGGC	CCDC140	535.26/648.03	1374.3/8997.3	591.64	5185.8
AGCTGAGACGCCGTGCCGC	SGSM2	1594.8/1027.5	18339/628.01	1311.1	9483.7
TGAGTGCAGTGAGTGTGGG	ZFP41	1086.5/849.47	12849/2152.6	967.97	7500.9
TCCATCGAGCGCGCGCAAC	DDX28	242.44/657.62	1433.2/6919.1	450.03	4176.2
ATGCCTCACCCTGAGACAA	PDRG1	308.78/683.2	8721/239.63	495.99	4480.3
TGACGATTCCTGAACCGCG	DNM2	586.14/948.59	7286.3/5192.1	767.37	6239.2
ACAGGTTTATCACTAATGA	ELTD1	47.39/254.73	0/3633.1	151.06	1816.5
ATGGCAATTCAGACCCTCG	GLO1	164.62/121.5	1685.1/1802.8	143.06	1743.9
CCTGAGAGGTTTAAGGAGA	AADACL3	177.09/165.2	1277/2691.1	171.15	1984
ACTTTCATGATACACAAAC	ADAP2	90.29/245.14	967.73/2939	167.72	1953.3
CTTGTTAGATAATGGAACT	ACVR1C	20.951/88.464	0/1703.6	54.708	851.8
ATAGTATCACATTAAAGGT	ZCWPW2	0/13.856	0/389.75	6.9279	194.87
ATGATGCGACAGTCCGAAA	LRP1B	326.24/214.23	3112.2/2470.7	270.24	2791.5
GTATCTCAACCGGAACTAC	HGS	201.03/166.27	3103.8/1066	183.65	2084.9
CCCACAAATCGCCTCGTGG	GNB2L1	341.21/743.95	622.44/8794.8	542.58	4708.6
TGGATATCTGTAATGTGAT	ARL9	183.57/71.411	1639.2/1519.1	127.49	1579.1
TGATGGAACTTCTGAATGG	sgRPS6KA5	143.67/185.45	2294.5/1521.8	164.56	1908.2
GTCATGTCTCTCATCGTCC	ADRB2	191.06/254.73	4777.4/0	222.9	2388.7
GTATTCGAGCACGAAGACT	TMEM249	68.341/220.63	2637.5/812.55	144.48	1725
TGGCCACAGTTTGTAGGTG	SLC6A8	1003.2/443.39	10597/1041.2	723.28	5819
AGTTGATCTGAGGCACAGC	VIT	689.9/587.27	9597.6/966.8	638.59	5282.2
CCAGCATGTAGAAGACCGA	PTGDR	14.466/55.423	1206.6/0	34.945	603.3
ATCGACGAGTACATCACGC	REEP2	437.48/321.88	7055.1/0	379.68	3527.5
TCAAAACGAATACCCCAAT	MTUS1	135.19/104.45	2013.5/948.9	119.82	1481.2
GAACGTTCCACTCCACAAT	PPP1R21	147.66/167.34	2193.5/1436.4	157.5	1814.9
ATGCAAGTGGCCACAAATA	ENPP4	108.25/286.71	681.39/3612.4	197.48	2146.9
ACCTGGTTTATGATGCTAA	CTNS	293.82/137.49	1492.9/3087.7	215.66	2290.3
ATGGCTCAGATGGCGACCA	CHCHD10	676.93/1110.6	1071.1/12431	893.76	6750.9
TGTGTTGATACCTTCTCCA	BCMO1	221.98/83.135	1945.4/1582.4	152.56	1763.9
AACAATTCTCAGCGCTGAC	BRS3	435.99/428.46	1206.6/6475.6	432.23	3841.1
AGCTGTGTAAAAGACTGGA	GPR15	353.18/278.18	764.84/5277.5	315.68	3021.1
TGGGGCAGGCGGATATCCA	CDK18	545.73/327.21	7726.5/0	436.47	3863.3
CCCATAATGTTGAACGCAC	CONTROL_98	624.05/287.77	6098.8/1863.4	455.91	3981.1
CAGTTGGAACCGTTGCGGA	KRTAP24-1	801.64/674.67	7498.4/3976	738.16	5737.2
TGTTGCACCAACACGTCCC	C1S	342.7/188.65	2283.8/2976.1	265.68	2630
CTGTCAATTGTTCTATATC	C10orf68	25.94/10.658	731.15/0	18.299	365.58
GACGCACTACTATAACTAC	RPP40	46.392/27.712	0/1209.2	37.052	604.59
GCCTTGAGCCCAATGTAGG	KLHL36	571.17/1094.6	1099.4/11334	832.89	6216.9
TGAGTAAGAGACGAACAGC	PRAMEF12	594.62/493.48	692.11/8266	544.05	4479.1
GTGCAGTATGCACAAAATA	C21orf91	480.88/216.36	5857.7/523.34	348.62	3190.5
GTGTACTCCTTCAGACGCG	DAPK3	629.04/737.56	1244.1/9413.2	683.3	5328.7
GGCTGACGAGCTATATGAC	PLEKHG4	162.62/43.699	832.98/1720.1	103.16	1276.6
GCCCGCGAGATCTCCTACC	EXOC8	584.64/243.01	6042.9/1205.1	413.83	3624
GCTGTTTTAAACTGGTCTC	CD160	288.83/182.26	2371.8/2333	235.54	2352.4
AGGGTGGCCGAAGGTAGAA	CRYAB	184.57/382.63	2505.1/2837	283.6	2671.1
TACTTGAGCCGCTGCAACT	CRYGD	238.45/473.23	6327.7/8.2632	355.84	3168
GATGAGGAATATTACCGCA	CPT1B	119.72/139.62	0/2954.1	129.67	1477.1
TATAAGATGTGTGACGTGA	AP2M1	229.97/122.57	584.92/3130.4	176.27	1857.7
ATAATAAGGAAGACTGCCG	SLC43A3	0/13.856	0/355.32	6.9279	177.66
TATCATAGGAACATCGTCA	AK8	103.26/88.464	1434.7/917.22	95.862	1176
ATTAACAAGCATATCCCAT	BLMH	77.819/5.3292	0/1264.3	41.574	632.14
CTTGATGAAAGTGTAGAGC	TBC1D15	938.32/447.65	6464/3971.9	692.99	5217.9
GTAAGCACGGATGGCCGTA	DENND4A	690.9/1024.3	11445/834.59	857.58	6139.8
TAGTGAGGCGCTCCACAAT	RPS5	91.787/93.793	612.49/1665	92.79	1138.8
GATGTCTAGAAGAGCAATC	NUBP1	71.833/123.64	621.67/1744.9	97.735	1183.3
CTGAGCAAGCGGCTCCGCA	sgCBX2	637.02/702.38	179.92/9939.3	669.7	5059.6
GAGATTACCTCGACGCCGG	COL1A1	351.19/324.01	2445.3/3540.8	337.6	2993.1
GTCGTCTGTGATGAATACA	HSP90B1	244.43/206.77	2925.4/1480.5	225.6	2202.9
AACTGAAGCGCATCGTCGA	TCEB2	116.73/593.67	4720/1491.5	355.2	3105.7
AACCCGACGAAGCCCCGGA	C11orf31	275.86/215.3	1096.3/3571.1	245.58	2333.7
TTGAGACGGAACATCTCAA	MEP1A	152.65/241.94	702.06/3253	197.29	1977.5
CGAACGGTGTTGAACGCCC	CCDC115	309.78/175.86	3386.3/1238.1	242.82	2312.2
GACAAGAAAGCCGAGGCTG	sgRPS10	889.94/305.89	9175.8/0	597.91	4587.9
TTCAGTCCTTAAGACCACA	ZNF396	234.46/135.36	2573.2/1181.6	184.91	1877.4
TTTCCTTTCATTCTAGTAC	PAQR3	53.875/38.37	0/1338.6	46.122	669.32
GATGACCCTCCTTCAGCTA	TAF15	390.09/656.55	1826.7/6434.3	523.32	4130.5
ACGACGACATTATCAGGTA	EML6	347.19/529.72	620.91/6584.4	438.46	3602.7
TTAGACCTTGTGAAACCAG	PTPLAD1	673.94/278.18	7587.2/75.746	476.06	3831.5
AGTAAAATTCTATGGTCAC	CHEK1	248.42/171.6	0/4106.8	210.01	2053.4
GAAAATGGACACCAATATA	TMEM41B	188.56/41.567	550.47/2058.9	115.06	1304.7
TACAAAAGCGAATGTAAGG	ZNF800	401.07/151.35	4239.2/794.65	276.21	2516.9
GAAGGATTATCTTACAATG	ADAM10	23.944/22.382	0/802.91	23.163	401.46
TCCACATTAAGAGAAGACT	ZNF891	18.457/0	417.26/0	9.2286	208.63
CGTGCTACAGAAGACCCCA	NLRP7	0/53.292	886.57/0	26.646	443.29
TTCAGGCTACGTTTGCGAG	C12orf49	290.33/787.65	372.08/7974	538.99	4173.1
ACCGTGAGGATCGTCACCA	sgNF2	991.7/1978.2	2197.3/16031	1484.9	9114
GATATAATCTTCTCGAGAT	ART3	102.26/20.251	963.9/658.3	61.257	811.1
ATATTTCTGTATAAAGGTA	TMEM216	24.443/33.041	0/929.61	28.742	464.81
ACCTTAAAGGAGTAGTAGA	NPSR1	105.26/106.58	0/2422.5	105.92	1211.3
TGGGTAAAGACTCACTGTC	MAGEA10	440.48/197.18	0/5552.9	318.83	2776.4
CACATACCTGGCACCTGGC	OBFC1	864.49/732.23	8949.2/2189.8	798.36	5569.5
TATAGAGCAACCCTTAAGA	ZNF134	77.819/66.082	578.8/1224.3	71.951	901.57
GCGTCTCGGACGGTGACCA	AP2S1	416.53/301.63	4317.3/1713.2	359.08	3015.3
CCACTGGCAAACCCACTAG	WAC	450.45/214.23	2444.6/3232.3	332.34	2838.4
CCAACGTATCCGGAAAAAT	SLC1A1	681.42/526.52	8666.7/294.72	603.97	4480.7
TCTATTCCAAGGACAATGA	NIPSNAP1	101.27/164.14	0/2830.2	132.7	1415.1
GAATGGTCAAAGGCAAAGA	sgYEATS2	35.917/181.19	1179/1239.5	108.55	1209.3
ACCGTCGTCACCTAATCCG	DLG2	416.03/230.22	4909.8/592.2	323.13	2751
ATAAAGGGCCGAAAAACAC	DBT	212.51/185.45	3478.2/330.53	198.98	1904.3
ATGTTCATAAACTACGAAC	LCMT1	0/23.448	0/476.51	11.724	238.26
ATTACAACAACCTGCTACG	TMEM173	611.08/272.85	6221.3/680.34	441.97	3450.8
CTGCAATACCTGCTCAGAG	BRD4	318.26/314.42	1902.5/3444.4	316.34	2673.5
CTGATGGAGTTCCAAAAGC	GGPS1	197.04/190.78	2538/1150	193.91	1844
GGCTTATGTATCAAGTCTC	PPP1CB	192.05/139.62	544.35/2732.4	165.84	1638.4
TACACTTTGTTATATGAAG	KCTD1	51.88/41.567	0/1275.3	46.724	637.65
CAGCGGTTAGATGGCGTCA	RNF6	844.04/533.98	2681.2/6990.7	689.01	4835.9
TCGTTACACTTGTAGGGCC	CTCFL	333.23/475.36	2660.5/3758.4	404.29	3209.4
TGACTGCATTCCACTCACG	CD320	456.44/488.15	6345.3/877.28	472.3	3611.3
CCGCTGGCACACCATCTCG	sgULK3	153.14/364.51	521.38/4043.5	258.83	2282.4
CAGACCAGGACGACGAGGA	sgMED17	178.59/133.23	614.02/2494.1	155.91	1554.1
TTCTGCCCCGAGTGCTCGG	sgPOLR2C	305.29/421	4179.4/1713.2	363.15	2946.3
ATACCTTAGAAATATCCAG	TDRD10	0/52.226	562.72/267.18	26.113	414.95
TGATATGGATTTATGGTGG	BCHE	102.26/45.831	389.69/1389.6	74.047	889.65
GTGCGGATCAGCATCGAAT	sgMED17	200.53/1809.8	2866.4/10001	1005.2	6433.9
AACGTACATATAACAAATC	ZFP28	67.843/73.542	1066.5/650.04	70.692	858.27
CAAATAAGAGATCTCAGAT	ZNF248	91.288/124.7	917.96/1426.8	108	1172.4
TGCCGAAGGGACCCAACCG	ATP6V0E2	226.47/397.56	2263.1/2955.5	312.01	2609.3
TTTACTTACATGGTTCAAA	CCNYL1	36.914/0	130.92/510.94	18.457	320.93
AGCGTTTGTTAACTCACAG	ZNF705A	351.19/435.93	2952.9/3262.6	393.56	3107.8
GGAGCAGCAAATCCCATGA	COQ10A	434.99/279.25	4660.2/1108.7	357.12	2884.4
GAAAACCCATATATCCGAA	RBM22	30.429/141.76	1935.5/37.185	86.093	986.32
GACTCCGAATGTCCCGAGC	PRDM15	363.16/393.29	153.89/5868.3	378.22	3011.1
TACCCTGAAGTAGTTAGAA	PPP2R5E	23.446/34.107	253.42/628.01	28.776	440.71
AAGTTCTTGCGCAGCCGCC	SMIM10	1155.8/576.62	1310/10069	866.22	5689.4
CGCCGAATAGATTCAACAA	BCL10	171.6/319.75	3019.6/1311.1	245.68	2165.3
ATTGATTCAGCTACAACCG	KIAA0586	462.93/301.63	5918.9/144.61	382.28	3031.8
AACCTGGCTATGGAGAAGG	sgSIAH2	327.24/107.65	1917.8/2023.1	217.44	1970.5
ATCCGGAATACATTCTGCC	PIK3R4	529.27/424.2	5066.8/2085.1	476.74	3575.9
CAAAGCCAACCCTCACCGC	C16orf91	1258.1/448.72	10794/402.14	853.4	5598.2
ATCCCTAGGACATTCACTC	GAB2	130.2/149.22	825.32/1985.9	139.71	1405.6
AAGGTGAAAACAATTTCAG	RAB18	27.436/0	512.19/0	13.718	256.1
CGATGCGCATAGATGCACT	ATHL1	190.06/185.45	2885.6/603.22	187.76	1744.4
CTGCTCAAAAAATAAGTAA	ZC3H15	141.67/115.11	839.87/1779.4	128.39	1309.6
TTAGATTCCAACATGCCAT	UTP18	413.04/84.201	1490.6/2820.5	248.62	2155.6
GTATAGAGCGTGTCCAGGG	NCKIPSD	414.04/792.98	2015.1/6477	603.51	4246
GGGTATCACATTATCAAAC	ZNF12	40.406/58.621	1289.3/0	49.514	644.64
CCATGTGTCCTCCCCGTGA	sgRBMX	193.05/336.8	3154.3/1360.7	264.93	2257.5
CATTATGCGATGTAGAGAA	NOP58	39.907/0	662.25/1.3772	19.954	331.81
GGCTTGGAGTGATCTGCCA	C1orf162	601.11/423.14	4430.6/3012	512.12	3721.3
CAAGAACGGGGACCTGCCC	sgDHFR	178.09/234.48	2455.3/1264.3	206.28	1859.8
GTTTCGGACGGAGACCAGA	FLAD1	382.11/337.87	5673.9/0	359.99	2837
AATCTTTCTTACCAATCCC	LRRC39	57.866/107.65	343.76/1527.3	82.757	935.54
GAACACGATCAGCCCATAC	OTOP1	77.321/77.806	1151.5/629.38	77.563	890.43
TACAACGTGAGAGATAAGA	GTF2E2	128.2/168.4	1666/1224.3	148.3	1445.1
TGTAGAGTACGAAAATCTA	ZNF433	87.297/108.71	1292.3/826.32	98.006	1059.3
GTCACACGGTCCCGCTCGA	MIEF2	464.42/918.75	633.92/8703.9	691.58	4668.9
GGGTCTAGCACCGACAAAA	ENOX1	233.46/341.07	1780/2977.5	287.26	2378.8
CTCCAGTGCTACTATATCG	MANF	90.789/148.15	0/2447.3	119.47	1223.6
TCTCTCAGGTTTTGAGATC	ZNF449	619.06/939	1136.2/9073	779.03	5104.6
ACGGACACCTCCTGTCAGA	SPC25	787.17/1370.7	5208.4/7935.5	1078.9	6571.9
CTTACTGCGTCAACGGCTA	CCDC135	475.4/380.5	1408/5025.4	427.95	3216.7
GCGTAGTCCTCGTAGTAGG	PYDC1	409.55/46.897	1551.9/2430.8	228.22	1991.3
TGCGAATCAGTCCAGATCA	CLTC	160.13/247.27	3651.9/0	203.7	1826
GAGGGCATTTATCCTGGCA	SPRR2G	1257.1/599	10965/709.26	928.04	5837.1
GCCAACTATTCGAAGGACT	ELMOD3	191.06/237.68	2292.2/1501.2	214.37	1896.7
CAGTTATAGGTTCTGGTCC	DLD	488.37/234.48	663.02/4977.2	361.42	2820.1
AAGTGATATCCACTCGAAC	EMC7	151.65/165.2	932.51/2079.6	158.43	1506
TGTCAACGGAGAATGGTCA	CONTROL_159	578.16/368.78	306.24/6618.9	473.47	3462.5
TGTAATTCCCAATAGCTGA	TAS2R16	507.32/162.01	891.17/4418.1	334.66	2654.6
AATGACTTCCACTTCTAAT	RIMS1	71.334/172.66	837.57/1636.1	122	1236.8
TTAGAACGATAGAACTAGA	RAB8B	15.963/134.29	671.44/1050.8	75.129	861.12
TGATACGGGAGAATACACT	PLA2R1	221.49/104.45	2172.8/900.69	162.97	1536.7
GAGGCCGCAGAAGACAAAC	DNAJC5	0/36.238	608.66/0	18.119	304.33
GAAAGGAATACTTGCTCCC	CALCOCO2	201.53/304.83	1771.6/2505.1	253.18	2138.4
TGAAATTGAACGGCGGCGA	ARNT	366.15/378.37	2419.3/3310.8	372.26	2865.1
GGGACCACTCAAGGAATAC	MGST1	220.49/130.03	2384.9/844.23	175.26	1614.5
CTAAAATCCCATATAAAAG	FOPNL	35.917/73.542	463.19/891.05	54.73	677.12
CATAGTGGTTTATACACAG	sgPOLE2	82.808/44.765	0/1508	63.786	754.02
TAAGTACAGCACTTTCAGT	ZNF280B	184.07/35.172	2255.5/0	109.62	1127.7
TTGTCCCAGACAAACACCC	SLC39A12	373.13/325.08	5210.7/203.83	349.11	2707.3
GCAGCTTACGGCGACACAT	ZNF236	708.36/773.79	1136.2/8522.2	741.08	4829.2
CCGTCGTTGCAGGTCACCG	NOTUM	452.95/750.35	7725/490.29	601.65	4107.6
CGTATTCTGGTTATACGGA	PIK3R4	342.7/332.54	1648.4/3622.1	337.62	2635.2
ACCCTGGATGTTACCAAGA	HSD17B6	267.38/265.39	3988.8/400.77	266.39	2194.8
GCCTGGCCATGAATCAACT	WDR48	340.71/197.18	1430.9/2989.9	268.94	2210.4
GCGGGATACTCACCAAACT	COMMD4	463.92/544.64	5895.9/1253.3	504.28	3574.6
CACTGGAGCTGCTGGGAGG	sgC17orf49	496.85/326.14	4123.6/1990.1	411.5	3056.8
TCAACACTGGTAATCAGAT	ACSL4	122.72/13.856	583.39/992.97	68.286	788.18
TGAGAAGATTGCTCACGTC	ANO10	108.75/66.082	592.58/1300.1	87.415	946.33
TCCTGCATATGACGCACCT	ACYP1	330.73/259	1860.4/2867.3	294.86	2363.9
ACTCTGCACACGTAGATGC	NCR3	478.89/1672.3	1097.1/11704	1075.6	6400.3
TTCTTCCTCATAAAATCCA	ECHDC1	82.808/55.423	1099.4/483.4	69.116	791.41
TGCTTAAGGAGGCAAAACG	sgPOLR1D	569.18/525.46	0/7571.9	547.32	3785.9
TTGTAAAGTATAACCACCA	NXPE1	23.944/0	443.29/0	11.972	221.64
TAAGAAGGCGAAGACATGA	TMEM105	0/0	0/53.711	0.49884	26.856
CACATTCGAGTGCAGCCAC	RTN4R	820.6/729.03	8401.8/1475	774.81	4938.4
TGATGGAATGTCATGAATG	ZNF565	316.27/447.65	0/5723.7	381.96	2861.8
GTGATCGACACAGTGCCCC	ACBD4	615.07/285.64	6257.3/234.13	450.36	3245.7
TGTATGCTGAAATACGGGA	SH3GL3	247.92/185.45	1811.4/1896.4	216.69	1853.9
CTAGAAAGATCATTACTAA	SFXN4	55.87/0	0/808.42	27.935	404.21
GGCCGCACCGGCGCTAAGG	MAPK12	450.95/3698.4	2443.8/18792	2074.7	10618
TTGTGCTGGCATTATACAG	SLC7A5	301.8/227.02	2250.1/2054.8	264.41	2152.5
TCATAGAACCGACACTTGG	OSTC	331.73/137.49	2014.3/1915.7	234.61	1965
TTTAAGAGGTCTCCCAGAA	BBS12	242.94/133.23	1525.9/1795.9	188.08	1660.9
GTAGAAGAAATAACGCAAT	GSK3B	37.912/18.119	0/808.42	28.016	404.21
CGATTGATTCGGGCGCCCC	DNM2	674.44/1415.4	8033.5/4356.1	1044.9	6194.8
TCTAGAGAACAACCAGACG	MPEG1	694.39/431.66	6507.7/1159.6	563.03	3833.6
GACGTCAGAGGTTCTAAAC	MRS2	101.27/232.35	1868.8/1156.9	166.81	1512.8
TACCGCTCCGGCATGCGCG	KLHL42	631.04/771.66	2814.4/6249.8	701.35	4532.1
CCATCTGCAGGGTTCACAT	C11orf54	24.443/28.777	0/775.37	26.61	387.68
GTAGAACAGTTAATCAGTA	YTHDC2	59.861/95.925	548.94/1155.5	77.893	852.21
AACTCTGTGATGTGATATA	ZNF660	137.18/11.724	185.28/1462.6	74.453	823.94
AGAGGATCTTCTTTACATA	PGM1	53.875/0	0/779.5	26.937	389.75
GGTCGATATGTTTCAAGTC	COMMD3	389.1/537.18	336.87/6205.7	463.14	3271.3
TCGTAGAAAGAGAACGTAT	sgWEE1	21.45/0	401.94/0	10.725	200.97
CCTCAAATAATTTTATATC	RAD54B	0/27.712	481.57/0	13.856	240.78
ATCGGAAAAGCCATCGTGA	PECR	201.53/156.68	234.28/2927.9	179.1	1581.1
GACCTCGAGCTCGAAAAAT	COL12A1	405.56/423.14	2493.6/3494	414.35	2993.8
CTTCTAGTTGATCATACCA	PTPN11	236.45/23.448	1999.8/476.51	129.95	1238.1
GAGGTTTCTTACACGATCA	PCDHGC4	175.59/164.14	1617/1410.3	169.87	1513.6
ACAGCAATCCGCCCAAACT	COMMD2	162.62/480.69	2234.8/2681.4	321.66	2458.1
GAACGAATGTGTGGGCGTC	MAP7	385.61/419.94	980.74/4858.8	402.77	2919.8
AGAAACTTTACCCAGCATA	ALG5	63.353/257.93	1283.9/1615.5	160.64	1449.7
AGGTAACCATGAAAGAGAT	FNDC5	48.388/143.89	826.86/1144.5	96.138	985.66
AGGACTCATGTTCAACACG	DIMT1	456.94/421	6229/0	438.97	3114.5
GATGCTGGTTTCTCTGAAA	SFR1	286.34/142.82	327.68/3276.4	214.58	1802
AACTTCAAATCCTATGCTG	sgSMC4	85.302/110.85	1271.7/723.03	98.074	997.35
TTGTGTCTACTGTTCTAGA	KRAS	135.69/213.17	0/3072.5	174.43	1536.3
GGATAGAGACTAGTAGATC	TDRD7	330.73/730.09	1482.2/5686.5	530.41	3584.4
AATGCTTTGTCCTTCCGTA	CYP3A7	131.2/249.4	1450.1/1816.5	190.3	1633.3
CTTTGGAGTATAATTGCAG	C15orf65	288.33/308.03	0/4588.9	298.18	2294.4
TTAATTGATAAAGCCAGAG	PSMA5	125.21/55.423	650/1210.6	90.316	930.28
AATCCTGCCTTACCTTCAG	sgRPL10	289.83/506.27	3503.4/2217.3	398.05	2860.4
GTGGCAGGTACCGACGCCG	MYL5	550.72/371.98	5085.2/1322.1	461.35	3203.6
TATACATAATTCACCCAGA	ANGPTL5	5.9861/51.16	751.06/44.071	28.573	397.57
ACTCAGGGAAGTAGACGTC	CRYAB	430/254.73	3780.6/1307	342.37	2543.8
GTTCGCACCATTTTCTCGG	KMT2B	229.97/152.41	1107.1/2152.6	191.19	1629.8
TTTCTTTTGAAGATAGCGT	REEP1	254.91/439.12	418.79/4710	347.02	2564.4
TCAGCAAGATATTACCAAC	C11orf57	122.72/53.292	1290/526.09	88.003	908.07
TAAATATTTGTCACAGCAA	GTF2F2	107.75/371.98	1280.1/2586.4	239.86	1933.2
TTCACAGTGGATATGACCT	RFPL2	149.65/86.332	319.26/1941.9	117.99	1130.6
TACGTGATTCTTATCGAAA	PHOSPHO2	64.351/51.16	431.8/895.18	57.755	663.49
TACTGAGCGATAATATTCA	HIST1H4G	72.332/68.213	253.42/1278	70.273	765.73
GAACTAACCCGGGCAGTAG	TPR	661.47/2805.3	697.47/17124	1733.4	8910.8
GCAATACACAATCAGTATA	CMTM6	183.57/7.4608	349.12/1574.1	95.517	961.63
TTGTCCTCAGTACACAATA	ATE1	56.868/86.332	748.76/800.16	71.6	774.46
CAGAAGGCGTACCCTCAGA	DDX39A	193.05/164.14	1035.9/2034.1	178.6	1535
TATGTCAGAAGAATGGGGG	SLC6A15	312.77/570.22	3700.9/2417	441.5	3059
GACTTTGTCCACGAGATGC	SPG7	424.51/721.57	5507.8/1962.5	573.04	3735.1
TCGCCATGGAATATGCACC	NEK8	202.03/304.83	3992.6/0	253.43	1996.3
AGGGGGAAACCGAGTCCGC	HRCT1	366.65/746.08	683.69/6610.6	556.37	3647.1
GCCTCCAGAATGACAAGGG	sgMRPL23	317.76/131.1	3072.4/563.28	224.43	1817.8
ATCCACGAAAACTTAAACC	CDC5L	58.365/61.818	414.19/936.5	60.091	675.35
GCCAGTTGATTTTGAGCAA	HSPB11	418.53/352.79	4927.4/566.03	385.66	2746.7
CAAGTGCAACATCTGCCTA	PHF19	407.06/1259.8	655.36/9308.5	833.43	4982
ATGGAGGTCAGAAGTGTGG	sgSLK	259.9/175.86	2471.4/1075.6	217.88	1773.5
CAGTTCGATAGGCAGACCG	PCDHB2	973.24/781.25	9077.8/1282.2	877.25	5180
AGCATTACTTGAAAGAATC	RNLS	31.926/46.897	986.87/0	39.411	493.43
CTACCCCAACAGCGACATG	ATM	542.24/635.24	6800.9/782.25	588.74	3791.6
ATAATCTTTTAGGCACCCC	RNF6	160.63/114.04	794.7/1696.7	137.34	1245.7
TCTCGCTGAGGAATATAAG	MTMR6	78.318/305.89	1399.5/1809.6	192.11	1604.6
ACCGTACACTCAGACCTAA	WBP11	367.15/344.26	666.84/4467.7	355.71	2567.3
TGCAACGAACAATCATTCG	ATP6V1E1	55.372/133.23	1027.4/849.74	94.3	938.59
AACCCTGGCATCACCCCTA	LRRC73	320.26/507.34	1022.9/4737.6	413.8	2880.2
AGTGTCTTAGCTGCACAGC	VAMP7	774.7/645.89	8566.4/165.26	710.3	4365.8
GAACAGGTCAGTTGACTGG	OAS1	1039.6/1299.2	1426.3/11449	1169.4	6437.5
GAACTAGATGAATACACCA	JADE1	110.74/101.25	726.56/1313.9	106	1020.2
TGATCAAGTGAAGAAGTCC	PDE11A	144.17/206.77	1234.9/1747.7	175.47	1491.3
CCGAGCGGCTTACCTAACA	COMMD3	185.57/504.14	779.39/4200.5	344.85	2489.9
GGCATGAGATTTGAAGCCA	EMC2	579.65/548.9	6292.5/980.57	564.28	3636.5
ACATATTTTACCTTACCAT	C2orf50	58.365/26.646	684.45/347.06	42.505	515.75
TCATGAAATTACTAAGTGG	STK39	168.11/110.85	1368.1/1129.3	139.48	1248.7
TATGAAGGATTAAGGCCTC	ANKIB1	99.27/74.608	1507.5/242.39	86.939	874.93
TACGCTGCTATTGTTGCAG	VMA21	911.39/927.27	9000.5/1604.4	919.33	5302.5
TTGAAGGGAGCTCAGCGGT	LAMA4	109.75/166.27	532.1/1941.9	138.01	1237
AGTCCAAATTCTTACTTTA	RPS27L	22.947/205.71	174.56/1972.2	114.33	1073.4
AACCATGAGAAGAATCTAC	ARHGAP11A	0/78.872	0/973.69	39.436	486.84
TCAGGCTATCAATGTTGAC	AMELX	200.04/213.17	3117.6/238.26	206.6	1677.9
CTTGTTGGTAAAGCCTACC	SSR1	306.29/132.16	290.16/3218.5	219.23	1754.3
ATAAAAAATTGAATCCAAC	DERL2	61.856/61.818	1355.1/0	61.837	677.56
ATTAGGATTCTCAAAGACC	HNRNPA1	137.18/89.53	2129.2/0	113.36	1064.6
AGCAAATGTTGTATAACCA	DNAH12	116.73/71.411	1251.8/599.08	94.07	925.43
TTTCAGGTTATGAACTGAC	ATP6V1D	64.85/101.25	1075.7/610.1	83.052	842.89
ATTCAGGAAAACGATGAAG	sgPSMD11	45.395/134.29	552.77/1234	89.845	893.37
GGATGGACCGCCGTCGGAG	ATP5B	259.4/367.71	2647.5/1952.9	313.56	2300.2
TGCGTATTCCATTGGAATA	BAZ2B	128.7/41.567	373.62/1341.4	85.134	857.51
AAGCATATCCCTATATGGA	MRPL1	108.75/85.267	0/1889.5	97.007	944.76
TTCACGATGCATTAAAGGT	CHORDC1	76.323/244.08	664.55/2086.5	160.2	1375.5
TGCGGAGCGTGAAGCCGAG	NUS1	457.44/261.13	4538.5/548.13	359.28	2543.3
CACTTTGTCAAAGGAAGTA	C3orf84	291.32/158.81	1946.9/1594.8	225.07	1770.9
ATGTGGTGGAACAACTGAA	MAD2L1	148.16/112.98	1458.5/885.54	130.57	1172
AGCGACGAGCTGCCGCAGA	ZNF236	156.64/166.27	839.1/1907.4	161.45	1373.3
CCAACCAAAATAATGTCCG	EIF1AX	277.36/321.88	391.99/4002.2	299.62	2197.1
AGTCTTTCCATCTAATCTG	sgSMARCAD1	300.8/148.15	2211.1/1309.7	224.48	1760.4
GTGTATCAAAAGAGACTAA	PBK	78.817/0	957.01/0	39.409	478.5
ACCTGCAATGGCCTCATAG	LEPREL2	357.17/1752.2	104.12/11518	1054.7	5810.9
CATGAAACCACCCGACTGG	MLF2	154.14/259	2246.3/1054.9	206.57	1650.6
CTCGCAGTGACATTAAGAA	ELMO2	239.94/177.99	584.92/2744.8	208.97	1664.8
GTGGGACCGTTACACCTGC	ERBB4	312.77/933.67	4432.9/3270.9	623.22	3851.9
CTACAGTTTGTGAGGAGGT	CCDC53	548.23/310.16	1884.2/3889.2	429.19	2886.7
GTCAACAAAGCGCCCACCG	sgMAPK4	554.71/822.82	5921.2/2392.2	688.77	4156.7
CATGCACTGACTTCTGCAA	CEP57	313.27/562.76	3534.8/2316.5	438.02	2925.6
TATGAATAATCACCATCAG	TXNDC12	36.914/7.4608	0/626.63	22.188	313.31
GCCGCTGTGTTGTTTGAGC	IL15RA	1316.9/1130.8	13005/0	1223.9	6502.3
CAGCAACAGACATTCACAA	sgCLCC1	122.72/175.86	1915.5/654.17	149.29	1284.9
CTAAACGATCTAGGAAGAC	PLCB4	109.25/91.662	732.69/1173.4	100.45	953.03
ATCTCGCGGATGTTGTTGG	TMEM30A	1032.6/958.18	10803/241.01	995.39	5522.2
GGTGCTTATAAGTCATCAA	IL1A	102.76/70.345	342.23/1359.3	86.553	850.76
GAACTTTCCCGCCTTAGGC	MB21D1	976.23/397.56	7999.8/261.67	686.9	4130.7
GGTCACTCTCCACCGAATG	COG4	195.05/153.48	2642.1/236.88	174.26	1439.5
AACGAGCAGAGCAGCACAC	SLC17A5	695.39/1054.1	8957.6/991.59	874.75	4974.6
TTAAAAACTACCTGCAATA	DEFB129	18.956/47.962	839.87/0	33.459	419.94
CTATACGTATTGGTCACGT	RSL1D1	158.13/111.91	770.97/1597.6	135.02	1184.3
CTTAATTGAAGATTCATGA	C12orf60	55.87/31.975	0/1024.6	43.923	512.32
TAATCGGGATATCGAGGTA	FAM81A	706.36/246.21	3842.6/2357.8	476.28	3100.2
TTCCGGCCCCTAATGAGAT	SMIM20	460.93/517.99	0/6332.4	489.46	3166.2
GCAGCAATCAAACTGTCAT	ZNF410	382.61/756.74	80.389/7040.3	569.68	3560.3
GCGAAGATTTATTCTCAGA	SLC22A10	105.26/137.49	1293.1/891.05	121.37	1092.1
GCTGAGGTGGGCAGGACTG	SPRR2F	1174.3/3274.2	892.7/19797	2224.3	10345
GCATGAACCATTGCAAACT	TMEM87A	477.89/479.62	2986.6/3226.8	478.76	3106.7
GCGCGGCTCAATCATCTCC	sgRPS16	192.55/106.58	1323.7/1227.1	149.57	1275.4
TGGATGAAGCATCGTGCCC	ELF2	726.31/826.02	1455.4/7577.4	776.17	4516.4
ACAGGGAAAATAGAAGGAG	sgMBTD1	86.3/124.7	699/1261.5	105.5	980.26
ACAGCATTGTACTTACCAG	CFHR1	60.36/165.2	1806.1/254.78	112.78	1030.4
AGTGCTACAATTGCACTAG	MS4A3	442.47/136.43	1950/2264.1	289.45	2107.1
ATTACCTGTTATGTACAAC	CNGA1	101.76/56.489	1170.6/409.03	79.126	789.82
TACATGGTATATCTTACTC	TMEM9B	41.903/0	0/594.95	20.951	297.48
GGTGGATTATGATCGCATC	ATP5S	505.33/430.6	1814.5/4279	467.96	3046.7
TATTCTAAATTTGGTAATA	PIH1D2	13.469/0	0/265.8	6.7344	132.9
AGAAGATAACAACACCAAC	GNAL	67.843/159.87	2072.5/0	113.86	1036.2
CACCAAGTACCTCTCAGTA	ZNF773	59.861/220.63	1347.5/1074.2	140.24	1210.8
GTTCAAACCAAGCTGTACT	FGF13	285.84/390.09	1051.2/3681.3	337.97	2366.2
TCCCTAGCATGTTTCGCCA	PIK3C3	113.74/299.5	3248.5/0	206.62	1624.2
CTAAAGGAGTTTATGACCC	RNF11	86.3/57.555	0/1466.7	71.927	733.36
AGCCACAAGGAGACGATCG	ASIC4	441.48/201.44	2766.1/1784.9	321.46	2275.5
GATGGAAAGTCGAGGAGAC	TXNRD1	0/71.411	0/873.15	35.705	436.57
CTTCATGAAGTTGTCCCAC	BLOC1S5	190.56/98.057	1803.8/666.57	144.31	1235.2
AAGTTCTTATTTACAGAAT	TTPA	55.372/10.658	0/823.57	33.015	411.78
GAGCGTTTCCCCCAACCTC	NUDT17	248.92/254.73	0/3765.3	251.83	1882.6
GTGGCTCAATTTCTGCCTA	IL26	410.55/207.84	2059.5/2338.5	309.19	2199
TAATCCTGAGAGATTCACA	sgRPS13	171.6/76.74	2156.7/39.939	124.17	1098.3
TTATTACAATTAGGCCCAG	SP100	120.72/150.28	603.3/1738	135.5	1170.7
TGGTCACGTTCAGGATGAA	HYAL1	248.42/346.4	2004.4/2253.1	297.41	2128.7
AAGCTAGTAATCACCTCCA	OPALIN	345.2/315.49	2627.6/1981.8	330.34	2304.7
ATCTCCATAAGCTGGACGA	SEZ6	1041.1/599	7474.6/1841.3	820.04	4658
AATGATGTTGAAGTACACA	SEC14L4	101.76/144.95	1685.9/490.29	123.36	1088.1
AAGTAACAGAGGCACAGGA	sgREV1	228.47/235.55	2289.9/1221.6	232.01	1755.8
GCAAGTAGACCAGTCCTAG	MIOS	205.02/422.07	2306/2112.6	313.55	2209.3
CATGCTGGAGTCAAACATG	LIX1	352.68/462.57	3203.3/2200.8	407.63	2702
TACCCGCGCGGCAACCACT	GRP	515.3/768.46	5698.4/1981.8	641.88	3840.1
GAACTAGAAGAAAAGGAGA	sgSMARCA5	58.863/0	408.07/341.55	29.432	374.81
CTGCCTCGCCACATCTACC	NFATC2	350.19/155.61	2260.1/1477.7	252.9	1868.9
ACATCCGAGCTGAGGCCGG	PLEKHM1	627.05/984.83	8469.9/677.59	805.94	4573.7
TACGAGCCCATGACAATGA	CCBL1	520.79/433.79	1914.8/4171.6	477.29	3043.2
AATCTCTTAGCTAAAAGTG	STARD6	280.85/333.61	1409.5/2923.8	307.23	2166.6
CGATAATGGAGTTAAACTC	MEP1A	389.6/192.92	3176.5/981.95	291.26	2079.2
ACAGTGTTTGATTTTCACC	ADSSL1	133.19/77.806	1125.4/797.4	105.5	961.42
TAACCTTTATGCAAGAGAC	ACSL5	123.71/132.16	1293.9/924.11	127.94	1109
ATTGAATACACGGAGCATC	SKIL	417.03/434.86	0/5554.3	425.95	2777.1
AGCCAATTAACAGACGATG	MAPK6	130.7/292.04	787.81/2456.9	211.37	1622.4
CGCTCATAGACAGTCCTCA	OSCP1	226.47/136.43	2074.8/813.93	181.45	1444.4
GTGGACCGTGATGGCGCAT	FNDC1	672.94/528.65	4387.7/2859.1	600.8	3623.4
GATAGCGGGCCTGATATCT	CONTROL_88	353.18/879.31	597.17/6788.3	616.25	3692.7
AATCGAAATTTAACCCGAA	APPL1	217/110.85	1970.7/699.62	163.92	1335.1
CCTACCTCTTCGCCGAGGC	PRPSAP2	510.81/255.8	1286.2/3823.1	383.31	2554.7
CGGCCACCACTTGGACAAC	CD300LF	629.04/521.19	395.82/6592.7	575.12	3494.3
GAGGCGAAAAATTACGAAG	TMED10	147.16/127.9	2335.1/0	137.53	1167.6
TATATCAGTCTCCAATCCA	GDPD4	253.91/241.94	1362/2291.7	247.93	1826.8
ATTGCCATTCGAAAAGCCC	EMC2	257.9/343.2	3261.5/972.31	300.55	2116.9
TGCGGGTGGTGCGTACCGA	SLC25A10	2687.3/396.49	14199/913.09	1541.9	7556
TTTCAGATACAACTGTACA	TMX2	73.33/146.02	544.35/1422.7	109.67	983.5
TTATGGAAATAATGGGCCA	sgERCC6L	190.06/153.48	1173.7/1586.5	171.77	1380.1
AAATGATTTCTCTTGCATG	ZNF284	99.769/240.88	966.96/1775.2	170.32	1371.1
CAAGTGCGATGAGACGCAG	DIRAS1	381.61/551.04	4549.2/1363.4	466.32	2956.3
AGAAGCCGAAGTTACCAGA	C6orf57	637.02/460.44	4609/2094.7	548.73	3351.8
GCCCATCGGGACGAAAAGC	ELP3	372.64/685.33	389.69/6124.4	528.98	3257.1
CGCAACACCAGGTGCAGGG	sgUBA52	645.5/266.46	5719.8/84.01	455.98	2901.9
TCTTGAATTCATTCTCAAA	ATF2	160.63/74.608	589.52/1472.2	117.62	1030.9
GTGGAACTGCTATTTAACC	GDF9	212.51/207.84	3200.2/0	210.17	1600.1
CCTAAGGTGATCTCCAAGT	ZNF658	201.53/302.7	1225/2450.1	252.11	1837.5
CCGGATAAGCGGAAAGGGC	ADRM1	237.45/337.87	631.63/3432	287.66	2031.8
AAAAATCGAACAGGACAAT	CLEC2B	205.02/284.58	0/3586.2	244.8	1793.1
ATGGAGAGGACGCCACGCC	IBSP	552.72/776.99	4639.6/3107	664.85	3873.3
GAGCGCACACACCAACACC	sgTRA2A	230.47/363.45	1930.1/2224.2	296.96	2077.1
GGCTATCTCCCCGGGCGAG	SEC16A	438.98/408.21	3582.3/1878.5	423.6	2730.4
TACTGATGGTCGGCCCACC	KATNA1	152.65/134.29	1143.8/1240.9	143.47	1192.3
AAAAAGACAGGGAAAGCAT	HNRNPF	141.67/223.82	881.21/1983.2	182.75	1432.2
ACCATCGGTGACCGCATGG	GPSM1	522.79/765.27	3808.9/3736.4	644.03	3772.6
TCTGCTCCGAACACGATGA	PLA2G6	168.11/177.99	1769.3/976.44	173.05	1372.9
TCTTATGAGTCATCTAGGT	PGK2	202.03/378.37	734.98/3335.6	290.2	2035.3
CACGGACGATGACCGTCGC	FASN	426.51/325.08	1092.5/3870	375.79	2481.2
TTCGGCCAAATTTTACAGC	RORA	430.5/111.91	3029.5/831.83	271.21	1930.7
TAATGTATGGCTGCGACGT	HLA-A	411.55/292.04	1904.8/2809.5	351.79	2357.2
GTCCAACACAAATTTGTCG	NEFM	334.22/227.02	3473.6/488.91	280.62	1981.2
GAGATAGTACAATTCGACC	sgMETTL14	158.63/280.31	661.48/2618.1	219.47	1639.8
ATACAACAAGATGAGCGAC	AKAP7	54.873/225.96	1817.6/517.83	140.41	1167.7
AATTGTCTCGGTCCTGCCA	CCDC93	419.53/419.94	1327.6/4062.8	419.73	2695.2
GTCAACAATTTTACGGATC	DDX17	313.77/169.47	994.52/2529.9	241.62	1762.2
GTATCTCAACTACTATCAG	LEPREL4	93.284/100.19	1760.1/0	96.736	880.06
GTATATACTGACGGAAACG	MPHOSPH9	214.5/153.48	1440.1/1419.9	183.99	1430
GTTTTCCGAAGATGAGAAG	sgPDPK1	12.97/222.76	1243.3/796.03	117.86	1019.7
AGCAGCTCCTATCTTCGCC	CCDC13	555.71/783.39	6283.3/1441.9	669.55	3862.6
CTGGGTCGAAGAAGAATCG	MSH5	393.09/131.1	2605.4/1130.7	262.09	1868
CCAGTTGAGAGTTCGAGCC	DGKI	845.54/584.08	7088/1026	714.81	4057
CCCGGCCACAGTAAATGAC	TBX21	307.79/324.01	2017.4/2293	315.9	2155.2
TACTATGGCCCGTTCCAGT	EIF3A	323.75/199.31	2446.9/1279.4	261.53	1863.2
TGGTACACCCACGAGAAGA	UBTF	76.822/41.567	8.4217/1205.1	59.195	606.74
GGCATAAGAGAACTCATAG	sgZNF148	80.314/22.382	189.87/902.07	51.348	545.97
AACACTTCGTATAAGGCCA	SH3D19	186.07/516.93	3968.1/699.62	351.5	2333.9
ACCCTCCGATATGTTCCAG	SETD9	1160.8/1401.6	444.82/12341	1281.2	6393
AAGAACAACCACCAGATCA	ELOVL5	306.29/124.7	2026.6/1178.9	215.5	1602.7
ATGCCAGCTCCACAGTCCA	NTMT1	465.42/765.27	3491.2/3704.7	615.34	3597.9
TTAAAAGCAGAGTTAGTTC	TPD52L1	101.76/380.5	2141.4/1349.7	241.13	1745.5
AGCAAGGACTACGCCCGCA	FAM184B	678.43/677.87	2897.1/4847.8	678.15	3872.4
GATATCTGTTTATTTACGA	RSL1D1	115.23/12.79	492.29/787.76	64.011	640.02
CGCAGCTGCGGATCCAGAA	UBE2M	425.01/1038.1	3312.8/4896	731.57	4104.4
GATGTATAACCAACCCTAA	SMAP2	189.56/96.991	346.05/1992.8	143.28	1169.4
AGCCATCTCTTTAACAGCT	PLGRKT	18.457/144.95	987.63/544	81.705	765.81
CCATACTAATAATTAAAGC	TEX101	69.838/21.317	10.718/980.57	45.577	495.64
CGGCCGGGACCATCTGCAC	sgMRPS11	151.65/107.65	1550.4/614.23	129.65	1082.3
GTTAATGACAACAAACGTC	CHRNA5	255.91/200.38	1782.3/1543.8	228.14	1663.1
GCTGTATCAACTTAGAATC	GTF2A1	129.7/183.32	0/2495.5	156.51	1247.7
CAGCCACACACTACATCAG	sgPIK3CA	349.69/192.92	890.4/2905.9	271.3	1898.2
TTACCTAGATATCTCAGCT	RPS6KA5	239.94/93.793	0/2618.1	166.87	1309
ATTTAGCAGAAGTTTAAGC	RSRC2	63.852/124.7	819.96/880.04	94.277	850
ATAACAACTTAATCACAGT	ZNF569	58.863/35.172	0/1012.2	47.018	506.12
TGGTCATTAAGCGGAGATC	RPL28	176.59/328.28	1303.1/2284.8	252.43	1793.9
TCTGCCTATGGGGGCCCGG	KRT7	834.56/861.19	8880.3/287.84	847.88	4584.1
AGAGAACTCAGTCCATACA	CDCA8	111.24/134.29	878.92/1194	122.77	1036.5
AGGAAATCCACGAGAAGGT	CTBP2	159.13/144.95	0/2434.9	152.04	1217.5
TCTGCAAAGAAATGTGCGC	NARG2	317.26/338.93	3763.7/614.23	328.1	2189
GAATGGTCAGAAGTATCAG	sgMAPKAPK2	187.56/212.1	1615.4/1378.6	199.83	1497
TGACGTGTGACGAGTACAA	ITPR3	133.19/78.872	645.41/1206.4	106.03	925.92
GTCTAAGGGAGCACTGAAT	MTX3	126.71/126.83	1661.4/455.86	126.77	1058.6
TCCAGGTCTCAGCCGTCGA	KIF12	1458.1/590.47	9978.9/619.74	1024.3	5299.3
TAGTATGAACCTCAAGCTG	sgWHSC1L1	170.11/99.122	1180.6/1032.9	134.61	1106.7
CCTATGATCACATGGCTAA	RUVBL1	191.06/199.31	1515.1/1418.5	195.18	1466.8
ACAAGAATAGAATACAAAT	C17orf105	0/24.514	378.98/0	12.257	189.49
CCAACTCTAGCTCTTCAGA	TRMT10C	354.18/583.01	1803/3941.6	468.59	2872.3
GCCAATCGATTTCTGTAGA	IFT122	756.25/310.16	5273.5/1074.2	533.2	3173.9
GCCGGAGGATTCTTCATAC	CFP	353.68/536.11	28.327/5485.4	444.9	2756.9
GGTGTTCCATTGCCTAAAG	FRMD3	209.51/302.7	2143.7/1455.7	256.11	1799.7
GGACTTGAACTGGGCTATG	IFNL3	548.73/332.54	2642.1/2821.9	440.63	2732
TCCATAGATGTTTGTCACG	KIF9	257.4/280.31	1443.9/2284.8	268.86	1864.4
TGCGGAGCTCGTGACCTGC	SDF2L1	971.75/666.14	7065.8/1771.1	818.95	4418.4
TACCCACAGAACACGACCC	ISOC2	139.18/247.27	2201.9/692.74	193.23	1447.3
AATGGCTTTATACATACAG	OTUD6B	15.963/22.382	0/519.21	19.173	259.6
ATAGCCATTATACGCCTGG	COLEC12	505.83/480.69	2935.3/3007.8	493.26	2971.6
TCCAACTGGGATATCAGAC	ZNF558	313.27/366.65	617.84/3835.5	339.96	2226.7
ACGTTTGCCGGTATGATCC	SEC24C	363.66/460.44	2370.3/2795.7	412.05	2583
GGAATTTGCTTATACTGCT	KLHL7	250.42/351.72	2420.1/1634.7	301.07	2027.4
GATTGTCTCTCTTTAGATA	IPCEF1	22.947/18.119	0/544	20.533	272
TTTGTGCGGGCATCCGGAC	MYT1L	224.48/505.2	2459.1/2235.2	364.84	2347.2
CAATGGGAAAATTTCTCCG	sgPOLR1B	144.66/143.89	561.96/1746.3	144.28	1154.1
AGACACTGGAAAATGAATA	AKR1C1	81.81/76.74	121.73/1348.3	79.275	735.01
TAACAACAACCCCAAGCGC	TSHZ3	584.64/290.97	3126.7/2275.1	437.81	2700.9
TGAAATGTATTCAGACACC	PDE4B	75.325/140.69	1274.7/577.05	108.01	925.89
AATCGATGCCGTTGTGAGC	HTR4	706.36/317.62	2747.8/3345.2	511.99	3046.5
CCCGCCAGATACGTATCCA	OSM	367.15/184.39	2759.2/1017.8	275.77	1888.5
TGGCAGTCTGGAGTGAAGA	sgSMNDC1	263.39/517.99	4532.4/406.28	390.69	2469.3
GTCCCCCATTGAGGTAACC	ZNF662	914.38/622.45	2947.6/5408.3	768.41	4177.9
AGAACTCCTCCGTCGCGCC	TOR1AIP1	830.07/821.76	8493.6/342.92	825.92	4418.3
TAAAATAGCATTACTGAAG	PSIP1	74.328/70.345	1368.1/0	72.336	684.07
AGCAGCTGGCCACACAAGT	KRTAP9-1	624.55/428.46	6212.9/0	526.51	3106.4
AACAGTGATTCTATAGAAA	APTX	0/26.646	0/396.64	13.323	198.32
TGGAGCACTCGGAGAGGCG	sgTRIB1	236.45/324.01	3447.5/366.34	280.23	1906.9
AGTGAAATCTATCTCCCAG	TMEM199	184.07/221.69	1771.6/1202.3	202.88	1487
TGTTGAAATTATTTCCACT	ZNF510	92.785/174.8	1313.8/852.49	133.79	1083.1
GCTGGGCACGGGCGACTCC	BBC3	768.22/772.73	5788/2553.3	770.47	4170.7
AATGAAAAGACACTTGGAG	ARMCX6	123.21/94.859	565.02/1290.4	109.04	927.73
GCAAAAATTCAGCGTCTCC	C16orf45	386.6/347.46	1723.4/2958.2	367.03	2340.8
GCTTTCTCACGATTATGAC	LIMS1	296.31/266.46	0/3814.9	281.39	1907.4
CCTTGCAGGTGTTCGATGC	WDR7	401.07/646.96	3838.8/2327.5	524.01	3083.1
TGGCGCTCTCAATTGCTAG	ACVR1C	629.54/430.6	4625/1587.9	530.07	3106.5
GAGAATTTACTTCCCACAA	EDN1	48.887/192.92	1942.3/56.465	120.9	999.4
TGGGACACTATTACGCAAC	ATG10	161.13/124.7	1805.3/462.74	142.91	1134
CTTCCAGTATAACCCGATA	PHOX2B	232.46/392.23	2975.9/1141.7	312.34	2058.8
ATCCACCCCGATGGAGAGA	VASH1	324.75/565.96	2407.1/3005.1	445.35	2706.1
CACCTACTGCAAGGACTCG	ASB16	417.03/326.14	2041.1/2658	371.59	2349.6
AGTATACGCTTGAGAGACC	COPS8	271.87/122.57	725.8/2162.2	197.22	1444
TGGTAACGGCCTCCACCGA	DHRS4L2	277.36/331.47	2982.8/1045.3	304.42	2014.1
GAGTGCCAGGAAAGGAAAG	sgZNF541	132.19/207.84	1554.2/1024.6	170.02	1289.4
GAAGCTGTTGTACATGAAG	RAB41	273.37/86.332	1319.9/1370.3	179.85	1345.1
GCTGTTCTTGGTCAGTGCG	VGLL4	1335.9/1042.4	10745/892.43	1189.1	5818.9
GCAGGAGAGTTTAAAGACA	MMGT1	284.34/230.22	766.37/2766.8	257.28	1766.6
GGAGATGCTATTAAAAACA	HBE1	140.17/75.674	1150.7/673.45	107.92	912.08
CCCGCGGTCTGCTCTACAA	MARS2	193.55/433.79	4106.7/0	313.67	2053.4
ATGCTAGTACGTACCGAAG	FGF20	71.833/237.68	205.95/2182.9	154.76	1194.4
AACAGAAGATGACAAGAGG	C12orf75	229.97/172.66	1548.8/1368.9	201.32	1458.9
CAGTCTGAAACTAAAGGCA	sgHLTF	278.85/37.304	0/2426.6	158.08	1213.3
GGTGGGCACTCCACCAACA	PRKAG3	422.52/343.2	4225.4/555.01	382.86	2390.2
CCTCAAACACCAACGCCCG	NFKBIZ	575.17/611.79	5199.2/1519.1	593.48	3359.1
TCCACCAGTTCATTAAGAG	sgPPP2R5E	171.6/158.81	257.24/2250.4	165.21	1253.8
CTCAGGAGCCATCCAACGG	sgTNNI3K	301.8/183.32	900.35/2461.1	242.56	1680.7
CTCCTTACCCGAACAGTAA	DOCK10	319.76/334.67	2148.3/2081	327.21	2114.6
AGGTAACGGCTTCGGGAAT	PLAUR	562.69/326.14	1442.4/3912.6	444.42	2677.5
CAATCAGATAGCAGAACTA	SMPDL3B	491.86/496.68	2498.2/3316.3	494.27	2907.2
ATAGATGTTCTGCAACTGG	ANGPTL1	410.05/541.44	1505.9/4137.1	475.75	2821.5
CAGAGGACTCGGAACGAGG	sgPIK3R4	360.16/287.77	2874.1/1313.9	323.97	2094
GGACATTCAAAGACCAAAG	PPP1R8	100.27/72.477	1530.4/0	86.372	765.22
ACAATGTGGTGATGACAGC	PTPLB	650.99/581.94	1778.5/5116.3	616.47	3447.4
ATCGGCGATATTATCATAC	ZNF470	237.95/72.477	837.57/1545.2	155.21	1191.4
CTACGTAATAGATTGAATC	C10orf90	146.66/37.304	1603.9/0	91.982	801.97
ATATTATCAAGAAGCTAGG	CCT2	22.947/28.777	0/626.63	25.862	313.31
CTGATGTCAACGTGCCTGA	CDKN2D	635.53/422.07	4205.5/1910.2	528.8	3057.8
TATACATGAAAAATGGACA	RAP1B	138.68/0	49.764/1247.7	69.339	648.76
AAGCTGACTTACTGTAAAC	ZDHHC3	189.56/111.91	2040.3/287.84	150.74	1164.1
AGCCGTCAGCTTTAGTCAG	ZC3H7A	255.91/433.79	394.29/3993.9	344.85	2194.1
GTTACTGTCAAAGTATCGC	ARAP1	397.08/158.81	3038.7/677.59	277.94	1858.1
GGAAGAGCTACTGTTAACC	DARS	97.274/235.55	620.14/1889.5	166.41	1254.8
TCCAATGGACGACCAGCCA	RABGAP1	2269.7/622.45	13085/377.35	1446.1	6731.2
TCTGTCGAGTTGTACCACC	TAB2	257.9/375.17	3521/585.31	316.54	2053.2
CCGATGGCACCAGGACGTA	PAX3	562.69/497.74	5666.3/454.48	530.22	3060.4
CGTGAATCCAACTGCTTGG	C1orf227	417.03/114.04	3264.5/319.51	265.54	1792
GCGCCGCTCAGTTGTCTCC	APOBEC3C	559.2/119.37	3772.1/555.01	339.29	2163.6
ACAACCCAGTGGTGCTAAA	ZDHHC6	737.79/466.83	6753.4/0	602.31	3376.7
AAGTGTCTCAGCCCATTGA	sgCLTC	229.97/250.47	2168.2/1147.2	240.22	1657.7
GGGACAGCAATGAGACCAC	DAPP1	246.93/152.41	685.22/2191.1	199.67	1438.2
ATGCTAAAACTGCAGAATC	IL2RG	114.73/336.8	1525.9/1633.4	225.77	1579.6
AAGGCTTGATCGTGCTCAC	SEC11C	557.21/482.82	4443.6/1571.4	520.01	3007.5
TCAATTGAGTTTGCCCGGA	RBBP5	459.93/410.35	1536.6/3700.6	435.14	2618.6
TTATATACAGACCTCATCC	FKBP3	48.887/192.92	1963/0	120.9	981.51
TACGCGGCCCCGAGCTACG	FOXI2	787.17/464.7	6947.9/0	625.94	3473.9
ACAGTGGCCTGGCTCAAAA	NF2	2435.8/1141.5	830.68/15049	1788.7	7939.7
TCACAGTCACAGTGGGAGA	PLA2G3	269.37/365.58	4099.8/0	317.48	2049.9
TGTCTCAGCATAGATGCAA	MRPS28	275.36/134.29	1564.1/1360.7	204.83	1462.4
AGGTCCGCCAGTCAGGCTC	MED15	462.43/829.22	6408.1/696.87	645.82	3552.5
ACCATAATTTATGACTGCG	SEC14L2	336.72/314.42	1258.7/2915.5	325.57	2087.1
TTGACGGGAGAGTTCCGCA	ARPC5L	298.31/280.31	1763.2/2047.9	289.31	1905.5
TCTTGCCACGCCTTACGGG	ZNF71	1099/665.08	1493.7/7573.3	882.01	4533.5
TGTTTCTATACAAGGTACC	ENTPD4	48.887/42.633	0/946.14	45.76	473.07
GAATCAACCGCAGCAAGAA	C6orf58	281.85/678.93	663.78/4970.3	480.39	2817.1
GCACCAGCCCGTTACCTAC	MRGPRG	349.69/186.52	2483.6/1105.9	268.1	1794.8
GACAGGGGAAATATGTCTG	UBE2F	276.86/251.54	401.94/3146.9	264.2	1774.4
GATAAGTCGGTTGTAACCA	ALG13	136.68/78.872	0/1791.7	107.78	895.87
AAATGAGAATTAATCATAG	PPM1B	38.91/55.423	965.43/0	47.166	482.72
GGCCTGCAGCAGCTGCTCC	BID	1214.2/801.51	944.76/9102	1007.8	5023.4
GCAAACTCAGGTTAAACTA	DBF4	508.32/317.62	730.39/4268	412.97	2499.2
CTTCTTTATTACTCACACA	ZNF347	116.73/10.658	670.67/534.36	63.694	602.51
ACAGGGTTTAGTTTATTAC	TMEM68	28.933/0	407.3/0	14.466	203.65
TTAGGAATCCTTCCATCAG	GDF9	136.68/111.91	919.49/1071.5	124.3	995.48
TAAATAATCTTGGTCATCC	MALT1	283.34/51.16	1949.2/542.62	167.25	1245.9
GTACTCTGTGCGAGTAGGA	SRSF4	536.26/369.84	2175.9/3185.5	453.05	2680.7
CAGTACCGCCGCGAGCGGG	KIF1A	418.03/425.27	1521.3/3547.7	421.65	2534.5
GCCTACAAATCGGAACTGG	APOE	279.35/345.33	2511.2/1506.7	312.34	2008.9
GTGATAAACAGTGAGGATG	sgSTK3	145.66/233.42	770.97/1965.3	189.54	1368.1
CTCCGTCCGAATCCTGCGC	LSMD1	589.13/149.22	1951.5/2613.9	369.17	2282.7
TGACAGCAAGCGCTCACCC	SRP68	272.87/314.42	2910.8/914.47	293.64	1912.7
AATACCGCCTGTAAGCTAC	IMPDH2	151.15/159.87	0/2350.9	155.51	1175.4
GTGGACGTTAAGTTCGGAG	sgTYMP	93.284/168.4	969.26/1092.1	130.84	1030.7
TGTATCGTTTTGCAATGCT	PPP2R5A	281.85/168.4	1723.4/1392.4	225.12	1557.9
ATTCACTTCATCCCGGTAC	DAAM2	525.78/283.51	4453.5/442.08	404.65	2447.8
AACGAATGATCCCTGCCAC	UBQLNL	692.89/282.45	3741.5/1917.1	487.67	2829.3
CGCTCACCGTCTGCCGCAG	GREM2	480.39/642.7	5367.7/947.52	561.54	3157.6
CGCCGAGCCCGACATGCTG	sgORC6	308.28/464.7	3925.3/797.4	386.49	2361.3
AGTGAATATAGTATGGACA	NSMCE2	142.17/51.16	1636.9/0	96.665	818.43
TTACTTTTACCACAATGAG	AKR1E2	96.277/104.45	0/1681.6	100.36	840.78
CTACAGAGGACTGGACGGT	SLC4A7	745.77/556.36	6496.9/572.92	651.07	3534.9
CACAAGAAACACGCGGCCG	C6orf222	308.78/622.45	992.23/4449.8	465.61	2721
TTTCACTCATTGGATGCAG	RLIM	195.05/295.24	653.83/2660.8	245.14	1657.3
TTAGAATCGGTACATCAGG	UPP2	317.26/297.37	650.77/3284.6	307.32	1967.7
GTATGCTGTCTTGCCGACG	CKLF	586.14/484.95	1645.3/4405.7	535.55	3025.5
AAGTTGCTGCTGACGCTCT	sgRPS6	329.73/140.69	1085.6/2115.4	235.21	1600.5
AGTTCATCCCATATTAAAC	ZFP37	98.272/74.608	1496/0	86.44	748
TGGAGATATCTCTAGGCGA	CCDC6	124.71/231.29	1327.6/1257.4	178	1292.5
CTTTCTTGTAGGTACGGAA	C16orf80	266.38/393.29	1164.5/2984.4	329.84	2074.4
TGACGGAAGGCCTCAATAA	CTPS1	307.79/334.67	1388.8/2674.5	321.23	2031.7
CACTTGCTTTGATTGAATG	PTP4A2	349.19/303.76	787.81/3324.6	326.48	2056.2
TACCGTGCTTTATAGAAAA	C12orf4	0/91.662	0/929.61	45.831	464.81
ACAGGAGCTCGTTGTGAAG	NRG4	663.46/1346.1	2270.8/7602.2	1004.8	4936.5
GTTACGGAATCTACAAAGC	WDR63	187.07/118.31	598.7/1692.6	152.69	1145.6
AAGAAGATCATTGTACATC	SSU72	71.334/90.596	827.62/590.82	80.965	709.22
GATATCATCAAACGACATC	SMARCC1	225.48/94.859	1173.7/1200.9	160.17	1187.3
CAGGTGGAGACCCAACCCA	sgZKSCAN2	213.01/319.75	2178.2/1322.1	266.38	1750.1
TCTATCAGGAATTTTGTAA	SLC16A4	169.61/121.5	309.31/1895	145.56	1102.2
TGGCGGCGTTTTCCGAGGA	CIB2	716.34/523.32	2317.5/4419.5	619.83	3368.5
GTAATCCAGCCCTCGAGCA	HARS	894.92/723.7	7604/698.24	809.31	4151.1
GGGCCTGGCCGAGAACCTG	sgTFAP2C	633.03/484.95	2698/3513.3	558.99	3105.6
AGTAGTACACCACGTAGGT	sgCENPN	225.48/167.34	0/2766.8	196.41	1383.4
GGCCGACTCATTCTCATAC	RALGDS	204.53/144.95	594.88/1933.6	174.74	1264.2
CTCACCTAATGTAAGCCTA	LRRK2	217.99/255.8	846.76/2344	236.9	1595.4
TTGAGTCCAAATCACGCAG	sgOGT	92.286/177.99	0/2078.2	135.14	1039.1
CTGTTTTAGAAGATTACAG	ZNF510	139.18/186.52	2394.8/0	162.85	1197.4
TACTATATGGGCTGAGCTC	ZNF658	265.38/391.16	2371.1/1728.4	328.27	2049.7
ATTATACGTACTTTGTCCA	TNFRSF9	43.898/11.724	0/639.02	27.811	319.51
TCTCTGCAGGGATCTACAA	BRMS1	223.98/278.18	2472.9/860.75	251.08	1666.8
CACTCGGCGCCGCGGATGA	COG8	917.87/767.4	4801.1/3743.2	842.63	4272.2
CATAATTATTTGTCATGAC	C6orf62	87.297/118.31	1688.2/0	102.8	844.08
TTCATCACAGTATTAGCTC	C10orf76	166.11/153.48	707.42/1651.3	159.8	1179.3
TTATGCAAGCTCTCGGATC	USP34	217.99/429.53	1072.6/2981.7	323.76	2027.1
GCCGTAATACAGGTATGTA	CONTROL_188	249.92/247.27	1168.3/2137.4	248.6	1652.9
ATACAGGAACACTACAAGA	FKBP3	44.397/12.79	0/651.42	28.593	325.71
ACGTGATTATAGACATACT	FAM9A	10.476/71.411	503.77/344.3	40.943	424.04
CCATGGTAGAGTCCCATCA	HADHA	298.81/665.08	544.35/4970.3	481.94	2757.3
CTGAATATTCGACTACAAC	ADAM12	124.21/192.92	0/2342.6	158.56	1171.3
CCGTCCACTATGTCGCGCC	FBXO17	457.94/487.09	4128.9/1298.7	472.51	2713.8
ATGTGGTAGTTATTCCGGC	MDH2	236.95/144.95	851.35/1846.8	190.95	1349.1
GGTGGTCAAAGGCTCCCGG	GP9	702.37/381.57	2707.2/3328.7	541.97	3017.9
GCCGGGTGGTATGATGAGG	TRIM56	882.95/1052	6542.9/2962.4	967.46	4752.6
ACAACCTTATAGATAGGAA	SLC25A53	83.307/0	240.4/616.99	41.653	428.69
ACTTCGCTAAGCAAGTGCC	NR1H2	1458.6/893.17	10165/919.97	1175.9	5542.5
ATTGTGAATATAAGGACCC	ZNF175	157.63/225.96	161.54/2540.9	191.8	1351.2
CGTGGACAGCGGCGACATC	ABTB2	459.93/279.25	1845.9/2630.5	369.59	2238.2
ACAAAATCTGGTCTCAGGT	CD1A	239.44/295.24	2105.4/1380	267.34	1742.7
GATGTACCCCAGACCAGAT	FAM114A2	391.09/346.4	2172.8/2293	368.74	2232.9
ATTCCTGCCCGTCGGGACC	TLE2	1071/958.18	884.28/8965.6	1014.6	4924.9
TAGAAAACTCCAAGATAAA	LUM	30.928/25.58	0/643.16	28.254	321.58
TTTAGTTTACGGAGAACTG	MEMO1	67.344/221.69	511.43/1663.7	144.52	1087.5
CTTATTCCTGTCCAGTGCC	CHP2	587.64/807.9	6818.5/515.08	697.77	3666.8
GGCCTTTGTCAACCACCAC	PHF19	520.29/680	4053.9/2462.4	600.15	3258.2
AAGAAGCTTCTGAAGGACG	sgMYH10	222.48/405.02	3220.1/713.39	313.75	1966.8
CCAACGTGTTAAACGTGGC	CDH12	454.94/312.29	4592.9/0	383.62	2296.4
CACGCTACGCACACAGCGC	sgPRKCG	312.28/364.51	576.5/3590.4	338.39	2083.4
TCCCTGGATAAAGTAATAA	UHRF1BP1L	6.485/27.712	231.98/213.47	17.098	222.72
ATTGAACACTACCCCAGTG	TTC3	617.07/685.33	6646.2/286.46	651.2	3466.3
GTCGTAGTATTAAATCCAG	NUP98	57.866/125.77	944.76/593.58	91.817	769.17
TGGGAAAAGATGAAAGCCT	SSX5	223.98/83.135	1272.4/998.47	153.56	1135.5
GAATACAGGAAGTATGGAG	sgIGF1R	218.99/38.37	806.95/1177.5	128.68	992.23
CGCTGTATACAATACCAAA	GP1BA	206.52/42.633	904.18/1030.2	124.58	967.17
AACACAGACCCACCAGCTG	sgTGS1	355.67/463.64	3061.7/1760.1	409.66	2410.9
GTGTTCCCTAGGTTCAGGC	SDPR	530.27/353.86	4468.1/647.29	442.06	2557.7
TGCGGAATGAATCACTAGC	WDR7	692.89/580.88	5820.1/972.31	636.89	3396.2
GGGCGAGTCCCGTATCCGG	sgSOX17	469.91/249.4	1771.6/2580.9	359.66	2176.2
CAACGACGAGGTCATGAAC	CACNG7	437.48/269.66	3573.1/721.66	353.57	2147.4
AGCCTCCTCGGTCACGTAA	KLHL6	458.44/481.76	2736.3/2618.1	470.1	2677.2
CCATAGAACTCGTGGAAAC	RNF4	233.96/375.17	3148.2/676.21	304.56	1912.2
CACCGAAAAGGCGGCGTAG	C1QTNF1	480.88/581.94	1911.7/3976	531.41	2943.9
GGGTCCTGATAGACAGATA	SLC2A12	407.55/227.02	776.33/3167.6	317.29	1972
AGCATGTCCGAACACCAGC	THEM5	599.11/638.43	789.34/5839.4	618.77	3314.3
GAAATACAATCCTCACTGG	sgTXK	128.7/116.18	0/1901.9	122.44	950.96
GTTGCGGAACTTGCTCACA	MRPL17	213.5/461.51	937.87/3196.5	337.5	2067.2
CATCAGTGAGTGGAAGCGG	sgHDGFRP2	476.89/390.09	2953.7/2065.8	433.49	2509.8
TGTGTCTGACAGGTACAAA	TMEM216	333.73/407.15	1706.5/2731	370.44	2218.8
TTGCACAATATCGACCTGA	sgDLG1	594.12/255.8	1750.9/3185.5	424.96	2468.2
ATCACATGGAGTATGGATC	KIAA1324L	321.25/169.47	1574.9/1652.6	245.36	1613.8
TATGCGGCCAGCTCCCCAG	sgPMS2	576.16/385.83	2414.7/3014.7	481	2714.7
GGATGGACCCCTTGGCATC	VAX1	413.54/472.16	3201.8/1888.2	442.85	2545
CATGTCTACGAACAGAACT	ZNF878	111.74/300.56	0/2820.5	206.15	1410.3
CTCCCTTCTAGGACAATAA	RCC1	212.01/102.32	1605.5/685.85	157.16	1145.7
ATTAACCTACCTGTCTGAG	DALRD3	294.82/421	2044.2/2268.3	357.91	2156.2
CCTCGCATCCCGTAGCGGT	POR	272.87/299.5	1084.1/2542.3	286.18	1813.2
CAGAGCAGTAGCAAGAGAA	EIF4E2	94.281/411.41	3285.2/11.018	252.85	1648.1
TTGAGCAGAAGTACGACTG	sgEIF5A	149.65/416.74	988.4/2607.1	283.2	1797.7
CAGCCCTTGTACAGAACAA	CLEC1A	483.38/967.78	0/7475.5	725.58	3737.7
GCGATGCAGATGTCGCGCC	TAS1R2	821.09/789.78	1127.7/6986.6	805.44	4057.2
GATATTTCCATGAGGACGG	sgMAP2K6	114.23/315.49	581.1/2326.1	214.86	1453.6
GGAACAAATTACTACATTA	CSTA	15.464/0	250.35/0	7.7321	125.18
AAATGTGACAAGTGTGATA	ZNF664	129.2/229.15	1541.2/984.7	179.18	1262.9
CACCGGACCTCAACAGAAC	SLC6A18	395.58/343.2	2612.3/1794.5	369.39	2203.4
ATCGCGTATTCTTTCAATA	PCDHA3	89.293/47.962	366.73/853.87	68.628	610.3
CAGCACGTATTAGTAATAA	ZC2HC1A	14.965/0	0/243.77	7.4826	121.88
TTCAATAGCTCCTGTAAAA	ODF2L	57.866/0	285.57/356.7	28.933	321.13
TGGAATTATTGCAAGAAGC	SUCLA2	78.817/184.39	1512.1/476.51	131.6	994.29
CCTCATTGTTCTGTAATGG	ABCD3	418.03/255.8	1688.2/2399.1	336.91	2043.6
GCAATGGAAGGGAACTTGC	C2orf91	658.97/565.96	5935.7/571.54	612.46	3253.6
CCAGTTGTTCAATAATATC	KLHL7	45.395/46.897	904.18/0	46.146	452.09
GACCCTTACTACTGTCCAA	EIF1	188.06/120.44	2238.6/0	154.25	1119.3
AAAGGTCGGACTACAATCG	ABCB5	377.62/447.65	1613.9/3159.3	412.64	2386.6
GCTATGTGACATAAACACC	CASP12	214.5/105.52	1086.4/1214.7	160.01	1150.5
CAGAGTTATGAAATCCGCC	COMMD7	357.67/315.49	3537.1/537.11	336.58	2037.1
CTTCCGCCCAAAGAGACCA	CYCS	420.03/621.38	4031.7/1687.1	520.7	2859.4
GCCACCTATGACAAACTCA	CONTROL_103	205.52/213.17	212.84/2611.2	209.34	1412
GAATATCTGCCCACACGCC	HGS	246.43/479.62	3812.7/504.06	363.03	2158.4
TACGTTCCCCAACTGCTAA	ART3	336.22/44.765	2152.1/473.76	190.49	1312.9
TAACTCTCATCGTGCTAAA	DST	170.11/219.56	2671.2/0	194.83	1335.6
CAACGCGCTGAAACCATAC	OSR1	210.01/581.94	4173.3/442.08	395.98	2307.7
GCGTGCGAGAACGACCAGA	IFFO1	363.66/201.44	1094.1/2459.7	282.55	1776.9
CGCCAAGTACAACAACATA	DMD	78.817/231.29	0/2240.7	155.05	1120.4
TTTCTCGAGGGAACAATGC	FCHSD2	381.61/315.49	1011.4/3162.1	348.55	2086.7
ATGCATAGCTTGATACAAC	APPL1	199.04/61.818	1800.7/161.13	130.43	980.92
TTATAGGTTCCTGACTAAG	CLOCK	162.62/109.78	1243.3/783.63	136.2	1013.5
CTTTTAGAATGTGAAACAC	VTA1	166.11/208.9	2009/575.67	187.51	1292.3
CTGCTGTCAGAATCAGAGT	sgCWC22	368.15/292.04	2468.3/1525.9	330.09	1997.1
GAGAGAGAGTTGAGGAGGA	sgPRKG2	214.5/86.332	1822.9/360.83	150.42	1091.9
ATAAGAACTTCGTTAGGAT	MED13L	85.801/22.382	547.41/462.74	54.092	505.08
CGGTGTCACTTTGAGGAAC	CREB3L1	788.67/669.34	1067.3/6337.9	729.01	3702.6
TACTTTGGCAAGATCAGCG	AP2M1	447.46/218.5	3823.4/195.56	332.98	2009.5
GTGGCATTAGCTCTGAATC	PTCD2	113.24/114.04	0/1762.8	113.64	881.41
ATCGTACTCTCCAAGATAA	MIER3	167.11/138.56	1247.9/959.91	152.84	1103.9
GCAGTACAAGCTTTGAAAG	HORMAD2	187.07/180.13	2002.8/535.73	183.6	1269.3
AGGCGGGTGGCATAAATGT	sgPOLD2	194.55/225.96	2003.6/812.55	210.25	1408.1
GGTCAGGATCTCTTCTGGC	HSPB2	709.35/626.71	5112/1784.9	668.03	3448.4
TTTCAGGGAATAGGCACAC	IL5	206.52/436.99	1713.4/2188.4	321.76	1950.9
GGGGCACTCAGCGCGCCGT	PUSL1	684.41/354.92	3202.5/2459.7	519.67	2831.1
CCTGTGCAGAAACACACCG	GAS8	573.67/276.05	3665.7/1173.4	424.86	2419.6
TAGAACAAGCTGATCGGGG	UBQLN3	766.72/552.1	3362.5/3458.2	659.41	3410.4
AACAAATTTTCGTATGGAA	SCIN	210.51/248.34	1897.9/1105.9	229.43	1501.9
AATGTGTCAGACTTAACTC	AMMECR1L	134.69/115.11	0/1886.8	124.9	943.39
GATGCCGAATATACACGTA	HTR3A	90.29/266.46	1613.9/860.75	178.37	1237.3
GGAGAGCATCGAGAAGAAG	sgCBX4	249.92/95.925	1610.8/805.67	172.92	1208.3
TCCAAGCCCTTGGCGAAGT	COG7	603.6/811.1	6476.3/723.03	707.35	3599.7
CATATTAAGCGACTCAGAA	ACCSL	145.16/108.71	742.64/1166.5	126.94	954.57
CGACTGAATATTCTTCGAA	RARS	108.75/108.71	353.71/1342.8	108.73	848.24
GGGGTGGTGCACTTAAGAA	sgMTF2	285.34/304.83	3640.5/0	295.08	1820.2
TCAAACTACTACAAACACA	UQCC2	71.334/126.83	0/1581	99.084	790.52
CCATATCATGGTCTGAAAC	GABRA1	142.17/126.83	289.4/1703.6	134.5	996.5
TACTGGAAGCGGCGCATCG	MLXIPL	712.85/624.58	6874.4/1.3772	668.71	3437.9
TAACGTATGACCTAACTCA	ADAM21	64.85/44.765	0/1012.2	54.807	506.12
CCCGAAATAATAATGACCC	RNF180	80.314/53.292	0/1173.4	66.803	586.69
TATCGAAAAGTACTGCAAC	OSGIN2	98.771/216.36	2244.8/0	157.57	1122.4
TAAGCCTTAGCATTCTGAA	RSPH4A	148.66/102.32	0/1885.4	125.49	942.7
TGAAGGGTTACCGCTGACA	NRDE2	318.26/51.16	2530.3/0	184.71	1265.2
TTGTGAAATATAACCCAAT	VMA21	138.18/142.82	809.25/1243.6	140.5	1026.4
TATTTGATCAGTTGCATGA	PCMT1	115.23/150.28	630.09/1335.9	132.76	982.99
GAGATCTCGTCCTCGGTGA	CACTIN	244.43/370.91	1683.6/2061.7	307.67	1872.6
TCACCTCCCGGACCAACCT	ADCY5	235.45/180.13	1022.1/1744.9	207.79	1383.5
GGACGAGACGGACGACGAT	HNF1A	825.09/678.93	2532.6/4980	752.01	3756.3
CGGGCTCTGGAAGAAACGG	GJC1	406.06/601.13	2619.9/2864.6	503.59	2742.2
TGACCAATAGCTCCCCGAT	MICALL2	110.24/229.15	133.22/2232.5	169.7	1182.8
ACCAGCTCCGCGGCGACGG	sgNASP	68.84/112.98	901.12/571.54	90.909	736.33
GCTTCACTGATTCCCTCGG	DMBT1	311.28/334.67	2281.5/1598.9	322.97	1940.2
TAAACAACTTCTCCGTAGC	AKT2	110.24/341.07	1185.2/1757.3	225.66	1471.2
AGCGGCGGCGAACTGCTCC	EPB41L3	653.98/570.22	1587.1/4787.2	612.1	3187.1
TTGACATCTGACGACGTGA	RPS13	327.74/452.98	539.75/3945.7	390.36	2242.7
CAATCATTGGCTTTACCCT	SLCO1B1	429.5/457.24	930.98/4021.4	443.37	2476.2
TAAATACTCACGGATACAA	GALK2	101.76/111.91	0/1659.5	106.84	829.77
GGGGCCATCTACCTAGCGG	sgSTK24	496.35/329.34	1915.5/2768.2	412.85	2341.9
CTGTATACGGCTCACGCAC	ATHL1	322.25/104.45	2073.3/738.18	213.35	1405.7
CGCTGTGGCACCGACACAG	DUSP6	917.37/711.98	1886.5/6087.3	814.67	3986.9
TGAAACGCATCCGCTACCA	MRPL22	249.92/405.02	1519.7/2392.2	327.47	1956
AGTGGAAAAACGATGCTAC	TVP23C-CDRT4	225.98/127.9	886.57/1546.6	176.94	1216.6
TGGCAGCCGGGCCCACGAT	SPATA21	614.57/530.78	3459/2579.5	572.68	3019.3
CGGGTGGAGATCAATGGAC	BACE1	130.7/383.7	0/3241.9	257.2	1621
GAAAAGCCTTCTACAAGTA	KATNAL1	209.51/220.63	231.98/2591.9	215.07	1411.9
GAACCTGTTTCCGGAGCCA	SMAP2	1245.6/1462.3	3571.6/8323.8	1354	5947.7
AACAATTGCCTGATAATCC	CCT7	119.72/146.02	1674.4/278.2	132.87	976.29
ATCTACGCTACGCTATACA	CERS1	49.884/290.97	1344.4/1016.4	170.43	1180.4
TCCGGATCAAAAATAGAGT	ARHGAP29	118.23/303.76	790.87/1988.7	210.99	1389.8
TCCACCGCGATCTCACAGA	ETFB	111.74/371.98	526.74/2558.9	241.86	1542.8
CTGTATCTCTATGACGTCG	WDR6	209.51/235.55	1113.2/1780.7	222.53	1447
CTCGACAGCCTTTTGCCAT	PSMB9	560.2/635.24	429.51/5793.9	597.72	3111.7
AGGATATACGCTGAGTAGG	PCDHGA8	354.18/345.33	2195/1900.5	349.75	2047.8
GATCCTGGAAAGCCCAGGG	sgMYLK2	242.44/295.24	1504.4/1834.4	268.84	1669.4
CAAGAGAGCCCACATCCTG	S100A13	229.47/368.78	1937/1687.1	299.12	1812
GTGCCTTTACCAGACGTCG	NDUFA4L2	345.2/272.85	3715.5/0	309.03	1857.7
AACTGCGTGGATGACTCAC	PSCA	306.79/584.08	1189.8/3744.6	445.43	2467.2
GCTGGGACCAAAATACATG	ELOVL5	273.37/166.27	1430.2/1425.4	219.82	1427.8
GACTTCAGGATAACCTGAA	CA8	60.859/248.34	454.77/1725.6	154.6	1090.2
CATCACTACACGTGGATGC	UBR5	568.18/1041.3	1182.1/6658.8	804.75	3920.4
TAACTCGTGTAATTGGAAG	LDHC	617.07/54.357	3305.9/651.42	335.71	1978.7
GTCAGTGTTATGAAGAACA	PPP1R17	21.949/114.04	641.58/528.85	67.997	585.21
CAATTGAATGCTATACTCG	RPAP3	288.83/251.54	530.57/2813.6	270.18	1672.1
AACAACCAACTCGGTAACC	C17orf75	384.11/370.91	1169.8/3160.7	377.51	2165.3
AGATGTATACTTACAGCTA	MDM2	143.67/39.436	0/1462.6	91.551	731.3
TGATTTGCAGACTCATACC	CD1A	338.22/230.22	1112.4/2361.9	284.22	1737.2
TCGTCTTTCGTACTGATCA	LMF1	109.75/309.09	509.13/2236.6	209.42	1372.9
TCCTTAAATCGGTATAAGC	LRRK2	106.75/140.69	1545.8/290.59	123.72	918.18
TTCCTCGCACTTGACGGAC	RAP1GAP2	429.5/605.39	518.32/5014.4	517.45	2766.4
ATTTTCTAGGAGAAGGATG	SCLT1	452.45/234.48	1130.8/2889.4	343.47	2010.1
TGACAGTTCAGCCTTCAGT	PTPRC	209.51/91.662	1467.7/663.81	150.59	1065.7
CCTTGATACTCACTTGGGA	CLIC4	384.11/565.96	1522/3651	475.03	2586.5
ATACCGTCTAAATCAACAG	NFE2L2	168.61/87.398	633.92/1249.1	128	941.52
ACGGAACATGCACAGCCGA	CFI	505.33/630.97	3749.9/2198	568.15	2974
AACACCAGCGAGAACTCGA	MXI1	563.19/265.39	1584.8/3062.9	414.29	2323.9
GCTACTCACTGTGACAGGA	KREMEN2	617.57/502.01	3598.4/2276.5	559.79	2937.4
TCTCCCACAACATCATCAA	MAP4	131.69/407.15	2332/994.34	269.42	1663.2
GAACCTACCCTGCTCGTAG	HDAC6	537.25/536.11	3939/1743.5	536.68	2841.3
CTCACGCTACTCACATGCT	DMRTC1	313.77/304.83	1319.9/2379.8	309.3	1849.9
CTCCAGGATCCGTGTATGA	UBE2E1	462.43/530.78	2325.9/3020.2	496.61	2673.1
TTCACAGGACACAGAGAAT	sgPAFAH1B1	27.436/200.38	0/1720.1	113.91	860.07
GTACTGCACGTGTCGTGGC	MED12	1960.9/2504.7	631.63/16956	2232.8	8793.9
AACAGGAGCTACGAGGAGT	sgBRWD1	447.46/286.71	2350.4/1873	367.09	2111.7
CCCGAAAACCAGTCTACCA	MCC	638.02/1134	1424.8/6996.2	886.03	4210.5
ATCGTGATATCACTGGTCC	SLC10A1	436.99/276.05	2308.3/1819.3	356.52	2063.8
ATGTTAACCCTGCTTCAGC	GPR107	319.26/343.2	1854.3/2043.8	331.23	1949
CATGCGGCACGCCTTGCCC	FSTL3	491.86/312.29	337.63/4193.6	402.07	2265.6
GAGTCTAACTTCACACCTC	MEIOB	270.87/279.25	982.27/2392.2	275.06	1687.2
CCAATAGATGTTTCCCGTC	AIMP1	231.46/126.83	1750.9/674.83	179.15	1212.9
ACAGTTCGACGAATCGGCA	HP1BP3	739.78/588.34	4104.4/2594.7	664.06	3349.5
TGCAGCCAAGAACAAAACA	sgPHF20L1	181.58/73.542	449.41/1419.9	127.56	934.66
CTAGTAAGCACTATTGAGG	KDM5B	141.67/232.35	1554.9/947.52	187.01	1251.2
ATGAGACGAGAAGTAACGG	sgDROSHA	47.889/41.567	0/849.74	44.728	424.87
CTAGAGCCACTCACCTCTG	ANAPC15	286.83/208.9	3104.5/0	247.87	1552.3
TGGAAGAGCGTGTGTCCGG	NECAB3	344.7/635.24	2483.6/2780.6	489.97	2632.1
ATCTGTGTGAATTACCTCG	CPSF4	227.97/340	835.28/2608.4	283.99	1721.9
TTTCGGGATGGGAAAGAGA	sgDDX25	186.07/68.213	797/1061.8	127.14	929.41
GCAACCGTTGAGTCCCACC	BTBD3	552.22/412.48	5196.2/0	482.35	2598.1
CAGAAATACCATACTGTGA	HNRNPA1L2	188.56/92.727	0/2006.6	140.64	1003.3
GGATGCCGGTAGCCATAGA	ABCC3	553.72/837.74	51.296/6868.1	695.73	3459.7
CTCCAGGGTACCCCTAAAC	HSPA1L	400.57/360.25	2003.6/2309.6	380.41	2156.6
GAGTTCGCTACCCTGCAAG	NUMA1	465.42/516.93	1940/3323.2	491.17	2631.6
TTCTCTTTCTAGGTTGACA	RPS21	271.37/68.213	1301.5/1012.2	169.79	1156.9
AGTGACGATGTCGAAGACA	EXOC4	236.95/250.47	1144.6/1908.8	243.71	1526.7
TTCAAGAACCACAACGTGG	PPM1L	160.13/90.596	342.23/1492.9	125.36	917.56
TACTTCAACCCTTTAGGAA	ENAH	43.399/261.13	1534.3/590.82	152.26	1062.5
CGACATTGGCCCCATCAAA	ASPRV1	288.33/417.81	1972.2/2087.8	353.07	2030
TGTGCATAATATTTGCCGC	CXorf22	386.6/268.59	1257.9/2572.6	327.6	1915.3
GCAAGAAAAGATTGAACCA	sgRPS6KC1	166.61/238.75	1057.3/1586.5	202.68	1321.9
GTGTGCGGCCATTAACATC	GIT1	512.81/397.56	4194.8/751.95	455.18	2473.4
TTGGACTGTCATTATCCAG	C1QBP	269.37/253.67	2175.9/1041.2	261.52	1608.5
TAAGAGGCACGTTACCATG	KIAA0355	432/98.057	1486.8/1762.8	265.03	1624.8
CCGTTAACTTACTTCCAAG	BOD1L1	0/23.448	0/318.13	11.724	159.07
TTTGTGATCCACTTCATGG	ARPC4	55.372/361.32	617.08/2082.3	208.34	1349.7
CCGAAATGCTAAAGCCTGG	RPF1	221.98/427.4	2593.1/1206.4	324.69	1899.8
GAAGAAAAAGTGAAAGCAA	LEKR1	230.96/301.63	416.49/2842.6	266.3	1629.5
GCAGCTGGTATTAACAGGT	CBR4	260.89/576.62	4630.4/0	418.75	2315.2
TGCTTCGGTTAAAAGAACT	LRRN1	321.25/358.12	3250/684.47	339.69	1967.2
TCTGGCAATGACCGCCAGT	CBR4	420.03/297.37	1126.2/2977.5	358.7	2051.9
TATAAGAATCTTCTATCGT	RAP1B	0/0	0/38.562	0.49884	19.281
ATTTGTGAGTTCACTCAGA	FAM46D	170.6/110.85	306.24/1689.8	140.73	998.04
GACCCAGGTAAATCACAAG	TOMM7	378.12/362.38	3362.5/840.1	370.25	2101.3
ACTCGGCCGTGTGCGCCGT	OPRD1	618.56/737.56	1142.3/5602.5	678.06	3372.4
AACGTATTATATTTTCAAC	STYX	25.441/28.777	581.86/0	27.109	290.93
CAGTCAACTTACCTATAAA	SLC38A11	52.877/102.32	795.47/475.14	77.599	635.3
CAAATTTCCGGCTCAACTC	DHX58	403.56/411.41	2929.2/1596.2	407.49	2262.7
ACACAGGCCTGTGCCACGT	GPHA2	634.53/512.67	5445/464.12	573.6	2954.6
TTACGTATAAGTTTAGGGA	OCIAD1	64.85/29.843	0/877.28	47.346	438.64
ATGGCTGCCCCTATCATCG	SLC25A20	433.99/364.51	1342.9/3108.4	399.25	2225.6
CGCTCCCAGCCCTACAGAG	NPB	401.07/385.83	2091.6/2305.4	393.45	2198.5
TCAGAATCTCGGTGTCCCA	ZNF621	483.38/371.98	3596.1/1096.3	427.68	2346.2
GAGCTGGAACACGAAGACC	EMP1	75.824/479.62	1912.5/1441.9	277.72	1677.2
ACCCAGGATCACATAAAAG	sgBAZ1A	91.288/180.13	1711.9/223.11	135.71	967.5
TGCAGAAAACGATGTCCCC	C9orf78	220.49/98.057	1562.6/623.87	159.27	1093.2
AAGAGTTCTGCATCAAACT	RWDD1	266.38/472.16	2012.8/2169.1	369.27	2090.9
CACAGTGGACACCACGAAG	MMD2	607.09/592.6	2513.5/3593.1	599.85	3053.3
GCGACTACAAGATTAACAC	IGSF5	138.18/213.17	0/2353.6	175.67	1176.8
TGAGACTCCTTATAGGATA	PARL	61.856/96.991	0/1287.7	79.424	643.84
CACGATGGGAATGCCGTAG	SKOR2	379.12/393.29	1703.5/2620.8	386.21	2162.1
CAGACTGTGGGGACCTTGG	sgARAF	518.8/719.44	2770/3480.2	619.12	3125.1
TTGCATTCTCCAGATCAGA	SYT4	162.12/248.34	1415.6/1234	205.23	1324.8
AGTACACCACCTCATGGAG	sgORC3	205.02/126.83	975.38/1275.3	165.93	1125.3
TGCTGGGTAGTCATCCATC	NUP133	437.98/338.93	2907/1432.3	388.46	2169.7
TGCTTCCAGGAAGGCGACG	BCAS4	379.12/570.22	4424.4/648.66	474.67	2536.6
CGTCTTGAACACTTGGAAG	sgSETMAR	115.73/334.67	1539.6/1304.2	225.2	1421.9
GGCATCGTGGAGATACAAG	OTOA	153.14/246.21	826.86/1765.6	199.68	1296.2
CCCCGACTCTAGTTCCAAG	CCDC42B	380.12/344.26	2278.4/1827.6	362.19	2053
ACACTGCCGCCAAATACAC	HIST1H2AA	243.93/349.59	2746.2/771.24	296.76	1758.7
AAGTTGGATATGAGAGGCG	sgHLTF	606.09/206.77	1202.8/3287.4	406.43	2245.1
AGCATAATATGGTTTGCTG	sgKDM6B	297.31/503.07	0/4436	400.19	2218
TGGCGTAGCCCGAACCCTG	ZIC3	507.32/719.44	703.59/5490.9	613.38	3097.3
TTCCTCACCGGCCGCTTCG	RASD1	680.92/187.59	3336.5/1389.6	434.25	2363.1
AAATAGTGTTACGGCAACA	FAM13B	243.93/67.147	679.86/1458.5	155.54	1069.2
AGCAACAACAGCAGAATGG	OTX2	781.69/334.67	3710.1/2039.6	558.18	2874.9
AACGACGCGGACCCCGAGC	HDHD1	830.57/726.9	4660.2/2809.5	778.74	3734.9
GAGCAGAAACCCTACGGGA	sgPNCK	263.89/266.46	1913.3/1307	265.17	1610.1
AAGGTCATAGATCGGATGG	sgLEO1	342.7/537.18	3655/1114.2	439.94	2384.6
CTCTGGTACTGCTACCGCC	ASPHD1	360.66/329.34	0/3945.7	345	1972.8
ATAAGTGAAGCATACCGAG	EDIL3	452.45/92.727	1582.5/1703.6	272.59	1643.1
TCATTCAGAAGCGAGTCCG	MYO5A	364.65/330.41	3200.2/765.73	347.53	1983
ACGCAGTCAGTCTCCTTGG	PAPOLA	137.68/189.72	1612.4/605.97	163.7	1109.2
ACAACGACGGATACAGACC	IGF2R	346.7/484.95	4555.4/2.7544	415.82	2279.1
TGATTTCTGACCTCATCGC	GSTZ1	364.16/578.75	1823.7/3202	471.45	2512.8
TGCTGGGTTGGACAGGAAC	CHRM4	486.37/779.12	2981.3/3346.6	632.75	3163.9
CTGAACTATCGGTATCACC	TIMP3	340.71/215.3	2419.3/911.71	278	1665.5
ATGGGATTTCTTTCCAGTA	ZNF22	163.12/294.17	1221.1/1643	228.65	1432.1
CCTCCACGAGATCAACGGT	GPC4	543.24/438.06	1892.6/3288.8	490.65	2590.7
ACGGACTCCAGAGTGGCTG	sgPOLR3C	558.2/542.51	1790/3878.2	550.36	2834.1
ACCTACACTGTCCACAAAG	MPL	221.49/361.32	2162.8/1290.4	291.4	1726.6
CGGCTGTGTAAGAGTATCC	CYCS	188.56/272.85	2880.2/0	230.71	1440.1
ATGCTCTCCTGAATCATAA	SPATA6L	343.2/232.35	1015.2/2400.5	287.78	1707.8
GCCCCAATGGGGCGAAGAA	GSDMA	336.72/370.91	3724.7/283.7	353.81	2004.2
ACTGGAGGCATGGACCGCA	ATG16L1	463.42/428.46	2090.1/2709	445.94	2399.5
AATTTCCCAGACCAGCCGG	INTS10	491.36/564.89	4015.6/1461.2	528.13	2738.4
CAGAACTCGTCGGCGCCTC	HGS	617.57/450.85	4385.4/1140.3	534.21	2762.9
GGATCTTCAACATTCCAGT	CMTM1	132.69/203.57	928.68/1326.3	168.13	1127.5
GTTGGACGCTTACCTGCAA	PCYOX1L	319.26/262.19	2774.6/662.44	290.73	1718.5
TCCTCTAATAAGAATGCAG	FBXO25	83.806/107.65	0/1468.1	95.727	734.05
GTCGGAGCCGAACTTGCGC	DOK3	593.62/449.78	931.74/4486.9	521.7	2709.3
ATGGTCAAGTGAAATAACA	MBOAT2	141.17/58.621	241.17/1273.9	99.897	757.54
CTCTTATTTGAAGGAAAAA	NDUFA1	39.409/0	454/0	19.704	227
TTGATTATAGTAATAGACC	C2orf78	6.9838/39.436	511.43/0	23.21	255.71
GGCATGGTGGCGACCAGCT	WDR78	573.17/669.34	2848.8/3360.4	621.26	3104.6
CTGACATTTAATTCCGTGG	PIK3R3	305.29/627.78	999.12/3960.8	466.53	2480
TCAGACGTTGGCAAAAGTC	BMP10	292.82/288.84	1425.6/2008	290.83	1716.8
ATCCTCAAACTGCCAGATA	PRCP	240.94/401.82	1580.2/2129.2	321.38	1854.7
TATCTGGGAAGATTTTACC	MANF	216/23.448	1622.3/114.31	119.72	868.31
CTGTGCAATTTGCTTACAG	ADC	156.64/143.89	2064.8/0	150.26	1032.4
GCCAACACTGTTATACCTG	ZCCHC13	447.96/634.17	2197.3/3367.3	541.07	2782.3
ACAAAGAGCCGCTGCAGAC	NRD1	161.13/236.61	959.31/1597.6	198.87	1278.4
CTGAAGAGCATGATCAAGG	EFHD1	269.87/186.52	656.89/2184.3	228.2	1420.6
CAGTGGAGCAGGTCTCCTG	sgNEK9	519.79/364.51	2544.9/2199.4	442.15	2372.1
TACTTTCTCGGAGTCCTCA	HOXA2	341.21/362.38	1437.8/2529.9	351.8	1983.9
ACTCGCTGATGGCGCCGGT	C1orf35	1146.8/554.23	7401.1/527.47	850.54	3964.3
GAGGGTCACCGTTTGCATA	IARS2	497.84/601.13	2712.5/2907.3	549.49	2809.9
GGGAATGTGAATGTACCCT	CPNE3	153.14/284.58	0/2747.5	218.86	1373.8
ACCCCTTCCGTAGTCACTC	DOPEY1	559.2/330.41	3111.4/1651.3	444.81	2381.3
CAGAGTTTGTTGTAGTCAG	RTN4IP1	649.99/698.12	2463.7/4131.6	674.06	3297.7
TTGAAGTGAAGTTAAAGTA	ACTR6	93.782/81.003	0/1362.1	87.393	681.03
CGGCAGTTTACTTCGCATC	CHD9	406.56/454.04	0/4634.3	430.3	2317.2
GGTCTAGGTAGACTCCTAC	FUT11	79.815/332.54	1903.3/716.15	206.18	1309.7
TGGCAGGGAGCTCACTCAG	sgRPSA	117.73/138.56	1370.4/448.97	128.14	909.7
CCAATATCCAAGATAAGTC	ANKRD34C	128.2/42.633	82.686/1254.6	85.418	668.66
GAAACCTTATGAATGTAAA	ZNF260	75.824/198.24	0/1914.3	137.03	957.16
GTTTCTTGGTTATAATAGA	SNX14	36.416/33.041	162.31/520.58	34.728	341.45
TATGGTCACAAAGAAGGGA	sgRPS6KA2	43.399/125.77	842.17/484.78	84.584	663.47
GACACCATGTCCTGACCAA	FGF10	729.31/241.94	1401.8/3684	485.63	2542.9
CGAAAGTATTTTGCGGACT	TPH1	275.86/398.62	2174.3/1652.6	337.24	1913.5
AGATGAGCAACCGAGCGAC	A2M	333.73/186.52	2528/600.46	260.12	1564.2
CAAAATCTTTCTCCGTGAA	RNASEK	169.11/173.73	1071.1/1198.2	171.42	1134.6
GGGCTCTCTTGAGTATCAC	MAGEC2	267.38/181.19	763.31/2025.9	224.29	1394.6
TGGAATGTCTGCAATGCGG	sgSNIP1	344.2/357.05	3199.5/740.94	350.63	1970.2
GAGGAAAGCCACTAGGATA	ANXA7	191.06/19.185	669.91/891.05	105.12	780.48
TGGGAACGTCCTCGCGAGG	SRRM4	349.19/603.26	2621.4/2378.4	476.23	2499.9
TAGATTTGGCTGGCAACCC	EFCAB3	628.04/375.17	3250/1954.3	501.61	2602.1
GTCCTCGTCCAACATAACC	POLR3C	54.873/115.11	0/1327.6	84.991	663.81
CTCATCTACCTGATGCGTA	TAF6	353.18/487.09	2247.1/2282	420.13	2264.5
GAGATCTTCGACCGCTACG	DNAJB1	643.01/698.12	1383.5/5150.8	670.56	3267.1
GCGCTCGAGCTAAACTGCG	SOX14	656.98/617.12	2018.1/4256.9	637.05	3137.5
TACTATGTCAGCCATGAGC	sgUBE2T	498.84/833.48	810.01/5687.9	666.16	3248.9
TACAGCTCCATCCTAGTGG	sgACTR8	178.59/277.12	1551.9/1262.9	227.85	1407.4
TGCTACTTACCTACTATAG	PDIA3	21.949/95.925	1006.8/0	58.937	503.39
ACTGAGAGGAGCATTGAGG	sgORC2	213.01/220.63	2373.4/334.66	216.82	1354
TCAAAATGAATGTCATCGA	PDE11A	177.09/177.99	412.66/1907.4	177.54	1160
TCGCATCCTGCCATCGGTA	DUS2	455.44/249.4	2509.7/1430.9	352.42	1970.3
GGGCCCGCCATAGCGCCCA	POU4F2	428.01/346.4	1307.7/2932.1	387.2	2119.9
TAATGAGTTCACCATCCGA	MDFIC	165.62/39.436	179.15/1345.5	102.53	762.34
TGTGGGAAGCATACTGCAG	CCDC115	497.84/389.03	1150.7/3558.7	443.44	2354.7
GCGTAAATTCTCCAGAGGC	ERBB4	270.87/321.88	1617/1823.4	296.38	1720.2
GCTCTCCGCGTCCTCATAG	SHD	537.75/260.06	3985.7/347.06	398.91	2166.4
TAGACATCCTCAACCGCAC	ASIC4	209.51/193.98	2270.8/283.7	201.75	1277.2
CAGTGGTCTATACTTCAGC	ZNF426	389.6/723.7	875.85/4745.9	556.65	2810.9
GCCTTGGGGCCCCTATCAA	ART1	178.59/167.34	633.16/1636.1	172.96	1134.6
GATCATGGGTCTCTGGAAA	CHDC2	205.02/204.64	2583.9/0	204.83	1292
CACCAGTAACTGTTTTCAA	EAF2	336.22/159.87	1854.3/1140.3	248.05	1497.3
TTCCTATGCTGTGCAAGGT	ZNF534	1003.2/813.23	485.39/7782.6	908.2	4134
GGCTTCCCATTAATGACAT	ALOX15B	264.39/274.98	349.12/2845.3	269.69	1597.2
AGTGCTCAGGGCGAGCGAC	EEF1E1	304.79/665.08	2401.7/2641.5	484.94	2521.6
ACAGCTCGTACTCCCGGAA	KNDC1	518.3/481.76	2569.4/2596	500.03	2582.7
TGGTGAAAAGGCTTGGCGC	sgLYN	277.36/304.83	2292.2/1093.5	291.09	1692.9
TGTCAACAAGGACTAATAA	SCFD1	56.868/39.436	861.31/0	48.152	430.65
GGATGTCCGCAAAAAGCCT	C16orf58	412.04/305.89	586.45/3394.8	358.97	1990.6
AGAGACAATTATGTTCCTG	sgRPS17	17.958/115.11	715.84/380.11	66.534	547.98
TACCTCGGCTAGGCGCCAG	ERO1LB	576.16/1009.3	2474.4/4930.4	792.75	3702.4
GGCCACGCGTCGCCTAACG	ZIC1	1018.6/819.62	6755.7/1568.6	919.13	4162.2
GAGGTTTCGAATCCGCCAC	DPCD	265.88/359.19	3276.8/293.35	312.53	1785.1
CCGTAATAGACTGACGAGG	NKAP	292.82/205.71	470.08/2524.4	249.26	1497.3
CCCCTCATTCCCAAACCGG	sgBMPR1B	294.82/116.18	829.15/1750.4	205.5	1289.8
AGGGTTTCATGGTTCAAAC	PPIL3	184.57/132.16	2110.8/0	158.37	1055.4
GCATACTCACGAAAATGAC	MRPS22	290.33/154.55	310.07/2429.4	222.44	1369.7
GCTAGGCGCCATGTTCAGC	KCTD21	538.25/344.26	2111.5/2550.6	441.26	2331.1
CTGGCTGCTGGCCCAAAAG	GIP	631.53/461.51	1692/3814.9	546.52	2753.4
GGCAAAGTGGACATCTACC	PLEKHG5	178.09/249.4	861.31/1790.4	213.75	1325.8
TATGTGGATATCGGATATG	SLCO1B7	268.88/1039.2	104.89/6230.5	654.03	3167.7
TATTTATACAACTGGCAAA	VN1R2	204.53/111.91	0/2103	158.22	1051.5
ACAGCGAAGGCGAACTCCT	FAM109A	370.14/602.2	2547.9/2468	486.17	2507.9
ATAAGGTCAGCCTTGGCAA	sgASCC3	169.11/354.92	1920.1/1178.9	262.01	1549.5
TCGCTCACTGAGGTAGTGC	TSNAXIP1	539.75/703.45	3482/2598.8	621.6	3040.4
CCGTGTTCGCAAACGTAGC	SLC30A10	403.56/354.92	1900.2/2228.3	379.24	2064.3
AGAATAGCTAAGCAGATGA	sgPIK3R4	208.02/131.1	1317.6/896.56	169.56	1107.1
TGAGCCCCGCGGTTCAGAA	FEV	440.48/282.45	1270.1/2704.8	361.46	1987.5
TACATCCGCTACTGCCCTG	APBA2	375.13/264.33	3073.9/538.49	319.73	1806.2
GTACCTTGTGCGCAGTCAA	NT5C1B	650.99/1001.9	6653.9/947.52	826.44	3800.7
GCGCGTATGATACCTAAAG	TRMT112	214.5/134.29	1032.8/1227.1	174.4	1129.9
CCCGAGACTTTGAAGACTA	OC90	183.57/265.39	461.66/2282	224.48	1371.8
TCATGATTGACTTGGGGAC	TXNL4A	612.08/526.52	1888/3773.5	569.3	2830.8
CTCAAGAATTTTGTATCCA	SCOC	318.26/392.23	2952.9/961.29	355.24	1957.1
TTCCGCGATGAGCATGGGG	ART1	702.87/230.22	4518.6/322.27	466.54	2420.4
CATCCTATACCTTGAGTGG	ALDOC	327.24/520.13	2567.8/1915.7	423.68	2241.8
TCGCCGTTCAGGGCGAACT	FCGRT	387.6/470.03	3818.1/703.75	428.82	2260.9
ATTAAGATTAACTTCAAGT	COPS2	26.937/27.712	0/559.15	27.325	279.57
CTCGAGCCAAGCACCGAGA	PIK3R4	340.71/328.28	2632.2/1092.1	334.49	1862.1
TCACTATCCCACACAGCCA	sgSNRNP40	236.45/219.56	1280.9/1486	228.01	1383.4
AAGAAAGCTTTGGGACGGG	UVRAG	684.41/681.07	4189.4/2322	682.74	3255.7
TGGATTTGCTCCATGAAAA	FAM47E	261.89/111.91	96.466/2276.5	186.9	1186.5
GAGCTGGACAATGTAACGA	sgPSKH2	252.91/349.59	184.51/3244.7	301.25	1714.6
TCTCCAATCCAGTGTGTCA	HFE	1000.2/426.33	5388.3/1345.5	713.26	3366.9
GGCTTCAAAGATACTAAAA	ORC6	30.429/70.345	878.15/0	50.387	439.08
AAGCTGTTCTTCATCCTAC	RHOT1	341.21/317.62	542.05/3131.8	329.41	1836.9
ATTTATTTAGAGCTAACAT	HUS1	94.281/0	0/834.59	47.141	417.29
CGTCTAAAATGACTAACGA	SACS	201.03/183.32	650/1769.7	192.18	1209.9
ATTGACAAAAATGAACTAC	GUCA1C	170.11/77.806	1502.1/227.24	123.96	864.68
ACTGCTATAACAATCTAGC	TTC9C	169.61/83.135	715.08/1039.8	126.37	877.43
GGGTGGATGTAGACGCAGC	T	621.06/498.81	4056.2/1501.2	559.93	2778.7
TTCTAAATTAGGTCCTCGA	SMAP1	291.82/274.98	1166.8/2097.5	283.4	1632.1
TTTCATCTGCTAGAATAAC	ARFIP1	0/87.398	787.81/0	43.699	393.9
ATCGCTACAGTTTGATAGA	CNTN5	101.76/165.2	1342.9/484.78	133.48	913.83
TACTCAAACTTCATGTCAC	ZBTB14	500.84/524.39	3148.2/2031.4	512.61	2589.8
GGGAAGTAACGGATCACGT	SLC25A4	634.53/477.49	1687.4/3832.8	556.01	2760.1
ATCATGCAAAGAAATTGAG	DEFB115	173.6/65.016	409.6/1267	119.31	838.31
TTTGCCGTCCGCATGCCAG	RGMA	519.79/637.37	2304.5/3383.8	578.58	2844.1
TATAAACCCATGAGATGCC	PLA2G7	85.801/73.542	0/1232.6	79.672	616.3
AATTGTATTTTAGCTGTGG	NPM1	361.66/57.555	1441.6/1136.2	209.61	1288.9
CACCGGATGCTATTACACC	R3HDM2	317.26/359.19	3030.3/703.75	338.22	1867
ACGCAATTTTCTGACGGAG	NKX2-3	115.73/354.92	1237.2/1581	235.33	1409.1
CATTGTTCAAATACATCGG	TIGD4	302.3/195.05	1839/1101.8	248.67	1470.4
GTACTAGTAGTTTGCACAA	DYNC1LI1	281.35/337.87	1708.1/1776.6	309.61	1742.3
GTTGAGTCCATTATGGCTA	CPS1	471.91/367.71	519.85/3896.1	419.81	2208
ATGATCAACTCATTAGCTG	sgMET	129.7/121.5	590.28/1148.6	125.6	869.44
ATTGCATTGAAAGAAGGGG	sgPARP9	372.64/120.44	1610.1/1308.3	246.54	1459.2
ACCCTACCTTTAGTTAAGA	CD4	119.72/26.646	0/1154.1	73.184	577.05
GAAGTACTCGTTGCGCTCG	KCNG3	619.06/274.98	3327.3/1308.3	447.02	2317.8
GAACGGACCGCTATCCAGA	CDA	389.6/454.04	2992/1436.4	421.82	2214.2
GTGAGAGGAGACTTCGATG	VPS29	263.39/107.65	2034.2/307.12	185.52	1170.7
CCTGGTCGGAAACGACGCT	ACIN1	597.11/442.32	3197.2/2016.2	519.72	2606.7
ACAGGTTTGACTAGCGAAC	ADAR	276.86/257.93	977.68/2125	267.39	1551.4
CCCCATTTCTTTTCTAACC	ERO1L	487.87/237.68	1837.5/2094.7	362.77	1966.1
AAACGTGCTGTAGCAAGAG	HNRNPA2B1	347.69/357.05	1336.7/2506.5	352.37	1921.6
TACATTCCTTATTTCTATA	ZNF20	0/54.357	0/550.88	27.179	275.44
GCAATATGGAGCGAAGCTG	UGT2A3	553.72/270.72	1123.9/3215.8	412.22	2169.8
GTCATCTTCCGACTCTAGG	MAST1	350.69/367.71	2714.8/1181.6	359.2	1948.2
TCTGCCTACATTAAAGAAG	ARPC1A	86.799/114.04	0/1461.2	100.42	730.61
GAGGAGCTGAGCAACGTAC	sgRPL36	128.2/83.135	679.86/838.72	105.67	759.29
CCCATTTCTTAGTTGACGA	HERPUD2	628.04/642.7	3322/2768.2	635.37	3045.1
TGGGCTACGAGTTCCACGC	EFNA3	626.05/564.89	1667.5/4117.8	595.47	2892.7
TATTTAATGATGTTGCCGA	C14orf37	154.14/159.87	0/2053.4	157.01	1026.7
CCCAGTCTCTTGAGAAGAC	SMIM17	24.942/0	0/312.63	12.471	156.31
ACGGTACTAGACTCCGGGA	GLYR1	660.97/276.05	3842.6/948.9	468.51	2395.7
AGGTGGTCAAGGACACTAG	sgPRDM11	269.87/332.54	2248.6/1145.8	301.21	1697.2
GAACCGGACCACAAACCAT	SVEP1	371.64/433.79	3756.1/499.93	402.72	2128
GGTGAGTTACCTCGAAACG	GEMIN5	269.37/277.12	0/3146.9	273.25	1573.5
CCTCACCAATCAATCTGAC	SYNPO2L	456.44/427.4	1420.2/3155.2	441.92	2287.7
ATGGTGCTTGGCTTGAGTC	BTBD16	157.63/206.77	2300.6/0	182.2	1150.3
TCCGCCAACTAGACCGGGA	CAPS	421.02/513.73	979.21/3799.7	467.38	2389.5
GTGTACAGGTCCACCCGCT	RNF113B	243.93/407.15	1256.4/2346.8	325.54	1801.6
TACCAGTTTACTTAAAGGT	DENND6A	160.63/117.24	506.07/1362.1	138.93	934.06
TGTGAAGCCCATGTTGATA	C4orf32	213.5/329.34	924.85/2202.2	271.42	1563.5
CCGTGGATTTGGTCAAAGG	GSTT2B	473.4/754.61	3649.6/2268.3	614.01	2959
TCCTTACGGCCAAACCGCT	PLAGL2	275.86/157.74	1649.9/977.82	216.8	1313.8
ATGAACGTAGGTTCTCTGC	KIR2DL3	187.07/171.6	819.2/1448.8	179.33	1134
CGCGACCGGGACAAAGGGA	TRAF3IP1	450.45/472.16	2231.7/2490	461.31	2360.9
ACTCTACTTCTCGTACCCG	ACRBP	392.09/1039.2	3212.5/3456.8	715.64	3334.6
GGCAATTACATTGTACGCT	ETFDH	377.12/575.55	2954.5/1885.4	476.34	2419.9
GTCAGAGAAGCCATCACCT	ATF5	338.22/139.62	684.45/2142.9	238.92	1413.7
CCCGCGATGGAGAACCCCC	ITPKB	267.38/164.14	1946.9/665.19	215.76	1306.1
TTTGCCTGCTTCAGTCGCC	ATP6V1G2	324.25/442.32	2549.5/1530.1	383.28	2039.8
TAACCCTCAAATATGTCCC	KITLG	91.787/140.69	0/1625.1	116.24	812.55
TTCCCAAATATGTAGCCAG	ALOX5AP	115.73/173.73	486.16/1435	144.73	960.6
ATCACAGCGATCTAAAATA	VPS45	127.2/250.47	107.18/2247.6	188.84	1177.4
GGCAAGGGCACGTATGGGG	sgMAP3K6	524.78/202.51	3207.1/705.13	363.65	1956.1
CACTTTGTCATACACGTCC	FLOT2	401.07/365.58	908.78/3167.6	383.32	2038.2
AATGTTACTACCTGTCCCA	GPR34	401.07/395.42	1380.4/2819.1	398.25	2099.8
ATCCCCACCTACCTTTGCA	sgRAC1	625.55/382.63	1590.9/3459.5	504.09	2525.2
TGGCGTGGATTCTGCATAA	RPS18	84.304/124.7	0/1497	104.5	748.51
AGCGCGTCAAAGAGCGACA	SLC18A3	137.68/231.29	525.21/1786.2	184.48	1155.7
CTCAGGCAACCCAAACGTA	EYA3	328.74/383.7	1048.9/2798.5	356.22	1923.7
ATCCAACGTGGCCGAGATA	DUOX2	542.74/354.92	1643/2963.7	448.83	2303.4
GAGAACCGAAGATTACAGG	RABGAP1L	304.79/93.793	0/2451.4	199.29	1225.7
GTAAACCAGTTGGGCCCAA	C1QTNF9B	634.03/718.37	4259.8/2097.5	676.2	3178.7
TGGAGCAGCATTATGAACT	ACPP	167.11/143.89	1294.6/729.92	155.5	1012.3
GTACTTCTCACGATGCCGG	SALL2	443.47/499.88	2918.5/1867.5	471.67	2393
CGCAGGATGAGCCCCGCCA	KCNG1	368.64/763.14	2113.1/3408.6	565.89	2760.8
AAACCTTCACTGTGCCGTC	ZNF560	633.53/594.73	1826.7/4061.4	614.13	2944.1
GAGTCCAAATTCCTAATGA	sgTDRD1	107.25/107.65	248.82/1276.7	107.45	762.75
TAAATTGCTCATTGAAGAC	SYT1	108.25/114.04	1150.7/414.54	111.15	782.62
CTTATAACGCAATCATAAA	LRIF1	5.4873/27.712	124.79/256.16	16.599	190.48
GCCATGATGATCACGGATG	KIAA1984	516.3/273.92	1754.8/2408.7	395.11	2081.8
GTCCAGGGAGACTTCTGGG	sgGSG2	16.462/247.27	471.61/1311.1	131.87	891.36
TCATTTACCGCCGCTATGC	AP2S1	326.24/224.89	957.77/2185.6	275.57	1571.7
AACCAGGTCGTCAAGCCAC	ATXN7L1	424.51/516.93	3231.6/1541.1	470.72	2386.4
CAGCTAAAAGCATCTCAGC	VSTM2L	349.19/511.6	3786.7/662.44	430.39	2224.6
CTGTCTTTATATACCCAGC	KLHDC1	212.51/229.15	767.9/1879.9	220.83	1323.9
AGTCGAAGAAACAGATACG	TM7SF2	296.81/217.43	2347.4/630.76	257.12	1489.1
TCGAACATTCCAAACCTGG	SLC25A1	477.89/270.72	2161.3/1826.2	374.31	1993.7
GTTGAGAATTACTACACGT	PCDHB11	128.7/310.16	0/2633.2	219.43	1316.6
ATTCTTTGCAGAGCATGAA	CWC27	353.18/177.99	233.51/2817.8	265.59	1525.6
AAAGTCCATACTCACATAA	HSP90AB1	115.23/146.02	0/1767	130.63	883.48
TTACTAATTTACTCCCAAC	FAP	143.67/49.028	0/1400.6	96.347	700.31
AAAGCAACAGACCACAGCC	TAF1C	599.61/672.54	2611.5/3423.7	636.07	3017.6
GTACCTGACCGTATGCGAG	DCAF15	534.26/245.14	1568/2539.6	389.7	2053.8
CCAATCCCAGGGATACTGC	POLL	411.05/408.21	3749.2/519.21	409.63	2134.2
TTGTGCCTATCTTATTACA	DPY30	32.924/24.514	0/566.03	28.719	283.02
CCCACCTCTATTGCCAGAT	RNGTT	990.2/916.62	7620.1/688.6	953.41	4154.3
CCACCCGAGAGGTACCTCC	BCAM	514.81/257.93	917.96/3157.9	386.37	2037.9
ACTCACAGGATAGCTGGGA	CCL21	413.54/494.55	1346.7/3277.8	454.04	2312.2
TGAGCTTCTTGAAGACGAA	IRAK2	104.76/54.357	1209.7/0	79.557	604.83
ACATGTTAGCCGCTAACAG	sgDDX46	138.18/114.04	581.86/1133.4	126.11	857.65
AACTCCATGTGCCGCCCTA	MAP4K1	772.21/547.84	4118.2/2083.7	660.02	3101
TCTTGCCGACTGGGATGGA	LSM14B	385.61/565.96	2199.6/2589.1	475.78	2394.4
TCCCATAAATTATGAGAGT	TMEM68	34.42/90.596	1006.8/0	62.508	503.39
TCCCATTTACAGGGTATCG	ZNF577	495.35/484.95	3022.6/1878.5	490.15	2450.6
GCTTCTTGCTTCCGAGAAT	CLTA	488.87/432.73	783.98/3885.1	460.8	2334.5
ATCCCAATCACGAATAGAA	YES1	248.92/130.03	1666.7/673.45	189.48	1170.1
GAGAAGTGTTCTCTAAATA	TRA2B	39.907/9.5925	116.37/389.75	24.75	253.06
GCCCTGTGGAGAAAAGCCG	sgDDX51	191.56/436.99	1376.6/2083.7	314.27	1730.1
ATTGTGTTTGCCCCAACCT	NAPB	330.23/170.53	1950.8/948.9	250.38	1449.8
TGCGCCCATACCTCCGGTG	MGAT4B	552.22/618.18	4650.3/977.82	585.2	2814.1
TAACAGCAAAAAACATAGC	TAS2R31	77.321/110.85	1368.9/0	94.084	684.45
TCGTTGGCTATGTAAAAAC	TMEM14B	142.17/589.41	1741.8/2151.2	365.79	1946.5
GTGAACTTTCCATCCGGAT	SLC39A11	418.03/98.057	692.87/2272.4	258.04	1482.6
CAATGTTGGACAACTACCC	ZNF99	320.76/542.51	2057.2/2370.2	431.63	2213.7
CAACTACGTAGTAGAAGCA	LRPPRC	288.83/397.56	2411.7/1289.1	343.19	1850.4
CCGGCTCCACAAAACACAT	FSTL1	159.13/371.98	220.49/2810.9	265.55	1515.7
GTTCACAGCATGTCCGCCT	sgDEK	508.82/383.7	1553.4/2988.5	446.26	2271
GTGCTCTACACGTACCACT	PSKH1	245.43/186.52	1876.5/705.13	215.98	1290.8
TGTAAAGGGGATAAAGTCC	ZC2HC1C	432/204.64	3487.3/0	318.32	1743.7
TTCCTTACAGAGGGAGCTG	PET100	422.02/448.72	3829.6/623.87	435.37	2226.7
AGAAACAGTTTATTCCCTG	FAM217B	115.23/19.185	356.77/702.38	67.209	529.57
TCTCATCTTCTTCAAGCAT	ST13	330.23/191.85	1965.3/1021.9	261.04	1493.6
GAGCTCTCCAAACTGATGA	ARHGEF9	664.46/600.06	1094.1/4871.2	632.26	2982.6
GCTGGGAAGAGTTTAAAGG	METAP1D	152.65/225.96	992.23/1335.9	189.3	1164.1
GTGCCAGTGACGCTCAAAG	SCNN1D	854.52/1024.3	5093.6/3062.9	939.39	4078.2
GTGACGCAGAACTCCCCTG	sgAHNAK	226.97/110.85	2131.4/0	168.91	1065.7
CTCCGATAACACCGTCACG	TOP1MT	337.22/476.43	3900/314	406.82	2107
ACAATGTGTTTATGAGCCA	STRAP	215.5/255.8	1376.6/1378.6	235.65	1377.6
ATGATAATTCAAGTTCCCA	SPATA4	92.785/171.6	1354.4/411.78	132.19	883.07
GGCCGCCATTACCCGAACG	BPHL	403.56/396.49	2447.6/1710.5	400.03	2079.1
AATACGATCTCACCTCAGC	JADE3	388.1/500.94	881.21/3634.4	444.52	2257.8
TTCAGCAGCTGATAACCGG	DYTN	429.5/273.92	2786/973.69	351.71	1879.9
ACCCCGATTCAGGAAGAAC	RANBP10	469.91/281.38	1634.6/2323.3	375.64	1979
TTTGGGCAGAACTATCCAG	sgRBBP5	217.5/235.55	800.82/1870.2	226.52	1335.5
AATATGGCAAGAGGGTTAA	PBK	135.69/140.69	0/1826.2	138.19	913.09
TCATCGTATGTAGGAAGAG	NDFIP2	173.6/290.97	813.07/1910.2	232.28	1361.6
TCAGTCAACGCGTCCTCCG	TMEM158	669.95/543.57	3122.1/2642.9	606.76	2882.5
TTCTCGCTGACATTACTGC	EMP3	313.27/179.06	1940/907.58	246.17	1423.8
TAGTGCAAAGAGAGCTCCC	C1orf100	317.76/158.81	1594.8/1181.6	238.29	1388.2
GAGGTGGAGAGCATGGACA	sgSND1	309.78/353.86	425.68/3164.8	331.82	1795.2
CCTTTCACATGTTCATGCC	SULT1C4	618.56/767.4	3432.2/2966.5	692.98	3199.4
GAGCAGGGGGAAGTCGTAG	TREX1	941.32/433.79	2256.2/4102.7	687.55	3179.5
ACAGACACTCACGCAGGCT	sgMRPS35	504.83/150.28	1925.5/1627.9	327.56	1776.7
TAAGAGGCTCTGACCGAGA	DSG1	203.53/212.1	1617.7/878.66	207.81	1248.2
CTATACAAGCTGTCGCCCA	CCDC37	206.02/428.46	793.17/2671.8	317.24	1732.5
CACAATTTAATCCTGAAGT	CINP	170.6/136.43	1323/654.17	153.52	988.57
AAACGCTACCACATAGCAA	HARS	364.16/364.51	1042.8/2816.4	364.33	1929.6
AAAAATTTCAAAGTGGGAT	CROT	469.91/585.14	223.56/4933.2	527.53	2578.4
ATGGTCGTGGGTTCCCGTA	BCAM	218.49/298.43	1167.6/1786.2	258.46	1476.9
TTAAGTCAGCAGTACAAAG	GNPNAT1	132.69/77.806	399.65/1081.1	105.25	740.38
GCCAGAATCCTTTTAATAC	ADAM20	239.44/47.962	457.83/1419.9	143.7	938.87
ACCTTCACCGATGTTGCAC	AKR1D1	282.34/659.75	1037.4/3677.1	471.05	2357.3
CGCCACATTGTGTAGCACC	NOXA1	237.45/205.71	2144.5/475.14	221.58	1309.8
CTTCACCTCCTATTGAAGA	GCLM	406.06/301.63	3204.1/563.28	353.84	1883.7
TTCACCCGGATCGTATACA	USP18	312.77/257.93	506.07/2678.7	285.35	1592.4
TGGCCGCTCGAAACGACAT	FNDC3B	320.26/423.14	3344.2/568.79	371.7	1956.5
CTCGGACTTACCTACGATG	ECSIT	379.62/649.09	849.06/4197.7	514.36	2523.4
AAGGCCAAGGAGGATGATC	CONTROL_65	498.84/177.99	1636.1/1999.7	338.42	1817.9
GTATAACATGTCTACAATC	PLS3	59.861/126.83	0/1349.7	93.348	674.83
AGAAGAGCAGAATTGAAGC	sgSTAG1	329.73/353.86	1888.8/1773.8	341.8	1831.3
GATTGCTACGCTTTACATA	RALGAPB	62.854/175.86	0/1626.5	119.36	813.24
CTGGAAGTCGTAATCCCAG	CDKN1C	368.64/235.55	2881.7/444.84	302.1	1663.3
GGTAGCATGCGGAGCACGC	KRT79	485.87/358.12	2927.7/1388.2	422	2158
CCACGGCATGCGTAGGATC	DDX28	212.01/516.93	1116.3/2729.6	364.47	1922.9
TTTACGAAGCACGACCAGC	MB21D2	277.86/156.68	1447/1125.2	217.27	1286.1
AAGTTTGTGATGTAGTCGA	ZFP30	537.25/368.78	1883.4/2674.5	453.02	2279
TCTGCACCAGATAGACAAG	AGO3	191.56/124.7	1404.9/607.35	158.13	1006.1
CAGTGACAGGCAAACCCCG	XRCC1	603.6/526.52	2981.3/2437.7	565.06	2709.5
TATTTGATTAAAGGTGTGC	FUNDC1	362.16/133.23	1983.7/860.75	247.69	1422.2
TTGCTAGTGTTTTACCAAG	CCR8	146.16/167.34	440.99/1557.6	156.75	999.31
AAGTATTCATCCGGGCCAC	TNFRSF11A	476.89/602.2	3175.7/2049.3	539.54	2612.5
TTACTCCGGACTATCAGCC	TEK	355.18/531.85	1644.5/2832.9	443.51	2238.7
AGTAAGAAGGTGGAGCGTA	MAK16	295.81/322.95	0/3378.3	309.38	1689.1
TCAAATAGGTCTAGGAGCT	PPP2R5D	169.11/245.14	884.28/1590.7	207.12	1237.5
GTTCCGCCCTTTCTACGCT	BCL2L12	121.72/50.094	975.38/286.46	85.906	630.92
TGTATTTCGTGAGTAAGAC	TMC7	94.78/93.793	858.25/495.79	94.287	677.02
AGTAAGTTTCTTCCGCGGC	MFAP4	407.06/220.63	588.75/2823.3	313.84	1706
TGCACCTTCCCACATTCGA	sgRPL26	280.35/305.89	2273.1/961.29	293.12	1617.2
AGCAACATCCGGTAAACAA	ACSM2A	302.8/131.1	1492.2/1068.7	216.95	1280.4
ACAAAGTGCCGAGAAGCTC	IRG1	298.81/363.45	22.203/3532.5	331.13	1777.4
AACTGGCCAAAGGAAGATG	sgSETD1A	132.19/138.56	537.46/1243.6	135.38	890.54
CCGGGCGAGTGGACCCCGT	ADAMTSL5	338.71/538.25	209.78/4217	438.48	2213.4
ATAGGCAGGCACTTGATGA	TMEM86A	420.52/771.66	1590.9/4044.9	596.09	2817.9
ATGAGCTGCACCGCAAGGC	SIRT5	828.08/283.51	5330.9/0	555.79	2665.5
ATTTCAGTCAGCCCGGAAT	DCDC1	357.17/370.91	2048/1775.2	364.04	1911.6
TATCGTGGTGAGTTCAGGT	NADK2	388.6/215.3	1906.4/1397.9	301.95	1652.1
TCCGGGAAGATACCCAAAA	KIF18A	101.27/151.35	397.35/1289.1	126.31	843.21
CCGGCGGAAGCTGTCAAAA	BOD1L2	235.95/208.9	1731.8/873.15	222.43	1302.5
CATTCTTCATGACGACCAT	KIAA1737	448.46/362.38	2116.9/2036.9	405.42	2076.9
TTGTGAATGACATGAACCC	sgNDRG1	104.26/61.818	591.05/633.52	83.038	612.28
GCTTGTGTTCACAGCCGAG	NPAS4	318.76/250.47	1212/1939.1	284.62	1575.5
CTCCATATGCTACGTGGAC	CAND2	239.94/776.99	708.19/4251.4	508.47	2479.8
AAAGTCTCATACCGCATCC	PCDH12	402.07/418.87	3300.5/891.05	410.47	2095.8
TGCTGGGCCACAAGCCCGT	MRGBP	225.48/421	1604.7/1873	323.24	1738.9
CTCGTCGTGGTGGGCCGAC	CXCR3	1610.8/1047.7	8928.5/1705	1329.2	5316.7
TAACGTAGCTGTACACACT	ASCC3	74.328/39.436	920.26/0	56.882	460.13
GAGGAACTCTCGATGAAGC	BHMT	223.98/141.76	1988.3/247.9	182.87	1118.1
AACATGAAAGTCCTCCCAG	sgCELF1	82.309/165.2	1042.8/614.23	123.76	828.5
GGGTTCTCCATTAAACACC	WHSC1	246.93/156.68	140.11/2271	201.8	1205.6
TCCCGTGACGTACCCGATG	SLC35D3	590.13/426.33	3556.2/1395.1	508.23	2475.7
TAGAGCTTCCGCCACGACA	ORAI2	306.29/196.11	1541.2/1313.9	251.2	1427.5
AGTTGTTGACAAACCACTG	AADACL3	324.75/342.13	829.92/2728.2	333.44	1779.1
CTTCTCCGTGCCGTTGGCG	LIF	773.21/412.48	4104.4/1479.1	592.84	2791.8
AGCTCCGATTCCTCCGTGG	WNK1	331.23/684.26	3430.7/1510.8	507.75	2470.7
AAACTGTCCATAGTGACCG	NPM3	1047.1/961.38	3696.3/4781.7	1004.2	4239
GCAATAGAAGCTGACAGTG	RRP15	432/241.94	989.16/2593.3	336.97	1791.2
ATGCTGGAACCCTAAACCA	PAK1	135.19/211.03	774.79/1362.1	173.11	1068.4
AGCTGTATAACAAAGCTGG	CLEC1A	275.86/605.39	1607/2809.5	440.63	2208.3
TACCTTGTCCATCACGTCA	TLCD1	289.33/221.69	529.03/2357.8	255.51	1443.4
ACTGGTTTGAAGTTCTCGG	sgPOLG2	309.78/473.23	2462.2/1563.1	391.51	2012.7
CCGTAATCCGCTCCCTAAA	CONTROL_194	132.19/246.21	0/2287.5	189.2	1143.8
TGTATCAGTACAAAGGCAT	PSMB5	91.288/19.185	896.53/0	55.237	448.26
CTCACCTTTCAGAACCTGC	MITD1	459.43/460.44	2156.7/2407.4	459.94	2282
TATACCGACCAGTACGCGC	CAMSAP3	438.98/417.81	1744.1/2571.2	428.39	2157.6
ACAGACACTTGTTGTCTGC	SRP14	757.24/808.97	774.03/6169.9	783.1	3472
AAGCATGACATCCCTGTAG	KRBOX4	377.12/240.88	918.73/2422.5	309	1670.6
TTTCGGGTAATTCCCAGTG	LPIN2	372.14/282.45	3177.3/316.76	327.29	1747
CAGTGGGGATGTCTCATAA	PPARG	453.45/395.42	3030.3/1250.5	424.44	2140.4
AATGATGTACCACTGCCCA	JAM3	257.4/442.32	2299.9/1380	349.86	1839.9
AATTGTGTCTAACTGAACC	NXPE1	164.62/90.596	601/1086.6	127.61	843.81
AGCCTGGCTAACAACAACC	LRRC38	329.24/383.7	2167.4/1565.9	356.47	1866.7
GATGTCCAGAGGCACTAAC	POLA2	145.16/293.1	0/2557.5	219.13	1278.7
TTCAAGAGAAATCGGAAGG	MARCKSL1	206.02/174.8	560.42/1733.9	190.41	1147.2
CCCAAAGGCCCGTTACCAT	APTX	481.88/124.7	1663.7/1626.5	303.29	1645.1
AGGATCATGGTACTTGGCC	MAPK7	599.11/621.38	2623/3069.8	610.24	2846.4
ACACAAGCCTAATTCTGGA	DAO	136.18/176.93	97.998/1874.4	156.56	986.19
GCGCAGCCGTTCACGATGA	GPR88	427.01/208.9	1927/1483.3	317.96	1705.1
TGAGGACCACACTCCAACG	sgUSP4	328.24/286.71	285.57/3036.7	307.47	1661.2
GGAGGTGAAAAGTGCACGG	sgWNK3	504.33/251.54	1286.2/2616.7	377.93	1951.5
CAACTCACTAGGGCTCCGA	CTCFL	738.79/653.35	3910.7/2397.7	696.07	3154.2
AGTGCTTCCTAATGACAAT	BTLA	151.15/13.856	676.8/531.6	82.503	604.2
GCGGTACCAGGACGAAATG	FRAS1	264.89/232.35	1619.3/1195.4	248.62	1407.3
GTCAAATCAAAGAAGACAG	UTP14A	207.52/115.11	2015.1/0	161.31	1007.5
CTTTGTCACCTTCGTGCCA	KIAA1257	2270.7/965.64	12063/304.36	1618.2	6183.6
ATTGTAGGAAAGCCTACGT	sgRPL34	8.9792/109.78	832.21/110.18	59.38	471.2
CACAGATCATACCTTGGCA	BRD2	278.85/459.37	1135.4/2691.1	369.11	1913.2
ACGGTGCACGCTGCGGAGT	MRPS30	464.92/240.88	3694.1/0	352.9	1847
TTATTATGGGAATGCCCAG	DCAF17	338.22/253.67	1001.4/2215.9	295.94	1608.7
CACTCTGGAATTTCTCAGC	C11orf45	317.26/449.78	2779.9/1158.2	383.52	1969.1
TCCCGGGTTCGCATAAAAT	MMS19	95.279/264.33	1666/520.58	179.8	1093.3
ATATAGTGCTTACCAGCGA	WDR11	477.89/252.6	3418.4/371.85	365.25	1895.1
GCGGTCTCGTAGCGGTCGA	MIB2	392.59/214.23	1637.6/1641.6	303.41	1639.6
TCGCACTTGAATCGGTCCG	LRP1	700.37/925.14	5324.8/1793.1	812.76	3559
CGCTCCGAATCCAGCCAGG	NKX2-8	431.5/410.35	2120/2114	420.92	2117
GGCTCAATGCGCATTGGGA	sgMORC2	324.75/274.98	416.49/2830.2	299.87	1623.3
TTCGGAGATTTGATGTCAC	TECPR2	292.32/422.07	877.39/2843.9	357.2	1860.7
GAAGTGACCACCAACGGGG	sgALPK3	464.92/201.44	2505.8/1017.8	333.18	1761.8
GTGAGGGACTTGGAAAACC	MRPS6	154.14/235.55	0/2323.3	194.85	1161.7
AATCAGCTGAATACTCTGG	sgORC5	176.09/332.54	35.984/2819.1	254.32	1427.6
TCCTCTCCGGACGAGATGG	CONTROL_52	280.35/261.13	872.03/2123.7	270.74	1497.8
TGACTCATCAGTAGAACTC	NEIL3	158.63/146.02	1211.2/709.26	152.33	960.23
TGATCCAAGCTGTCCCAAT	EGFR	254.91/336.8	403.47/2805.4	295.86	1604.4
GGTGTCATCAGAACGTGGC	RAB3A	440.48/439.12	1696.6/2677.3	439.8	2186.9
TGCACTCCAATTCTGACAA	CDH18	242.94/237.68	1681.3/1048.1	240.31	1364.7
CGGCGCCGGGCAGAACAAG	CAMK2N1	392.59/627.78	269.49/4645.3	510.18	2457.4
CCTCTTGCAGCCTTAACTA	RIMS4	320.26/367.71	679.86/2927.9	343.98	1803.9
TCATATGATACTTACGCAG	TPD52L1	187.07/96.991	0/1819.3	142.03	909.65
TGTCACCAGTTCCCTGAGC	TMEM140	1069/918.75	2337.4/5997.7	993.88	4167.6
TAGTGGGGAGTTTACCCTG	sgWDR33	87.297/196.11	1203.5/611.48	141.71	907.51
ATCCTCTCCTTTGAAATCA	FKBP5	170.11/381.57	0/3035.4	275.84	1517.7
ACTGGTGGCGCGCCCCGTC	FGFBP3	465.92/505.2	3478.2/1245	485.56	2361.6
CCCTGAGCTCCAATGATGA	GCSAML	472.9/567.02	3233.9/1750.4	519.96	2492.2
TTGTTCCTTAGTTGCTGAC	MRPL47	249.42/433.79	2035.7/1549.4	341.61	1792.6
CCTTACAAACAACTGCAAC	CCS	240.94/268.59	1014.4/1838.6	254.77	1426.5
GATCTCTTAGAACAAACAC	C12orf29	47.889/126.83	603.3/651.42	87.361	627.36
CTACTTCTATAGATGCAGG	sgUSP8	156.64/390.09	1065.7/1947.4	273.37	1506.5
AAAGTGATAACACAACTAA	USP1	56.868/33.041	761.01/0	44.954	380.51
GTACAGCTGTACCTCACTA	SLC16A7	156.64/150.28	1455.4/472.38	153.46	963.9
ACCACCACAACTGTGGCTC	RAD23B	736.29/673.61	1593.2/4739	704.95	3166.1
GGACGGTGCCGCTGCGCGA	PYDC1	499.84/351.72	1071.8/3182.7	425.78	2127.3
TGTCTACAATAACATCGCC	MAGI3	273.86/122.57	418.79/1926.7	198.22	1172.7
AGACAACCTCATAGAGCAT	CREB3L4	473.4/233.42	1558/2116.8	353.41	1837.4
CGGTACAGATACTGGACCT	DDX10	416.03/254.73	2027.3/1499.8	335.38	1763.6
TTGTCATACACTCCGAACA	sgMRPL51	85.801/224.89	631.63/1311.1	155.35	971.36
GTGAGTTTCTCTCCTGCAG	sgSNRNP25	226.47/160.94	558.89/1743.5	193.71	1151.2
ATTGCGCAGGTCGTCGAGA	HELZ2	429.5/301.63	950.12/2820.5	365.57	1885.3
ATTAATTCGTGTAAAGCAG	ERCC6L2	64.351/0	591.81/0	32.175	295.91
GAGGAATAGGCGATGCGCG	SLC19A1	361.16/488.15	1239.5/2998.2	424.66	2118.8
GAACACGTCGTCGCTCGAC	FOXG1	885.45/764.2	4181.7/2976.1	824.82	3578.9
AGTAAACCCTCTCAGCATA	CD226	271.87/309.09	1304.6/1842.7	290.48	1573.6
GATTGAGCCAATACGAGAG	ERMP1	206.02/108.71	1523.6/435.2	157.37	979.38
CCTTTGATGACCAGTACGC	ART1	483.38/520.13	1647.6/3175.8	501.75	2411.7
GGGCTGGTAGCACACAGAC	KRTAP4-5	271.87/152.41	1693.5/769.86	212.14	1231.7
AAACTTACTGGATTCAAGC	MAP3K7	240.44/149.22	1110.9/1195.4	194.83	1153.2
TATTGAACACGTGTGGGTG	FOXN3	795.65/676.8	3855.6/2673.2	736.23	3264.4
TCCACACATTAACGTGCAC	FAM160B1	522.29/63.95	1046.6/2118.1	293.12	1582.4
TTCTCTGGGGAAAAGATAG	C6orf99	137.18/946.46	357.54/4763.8	541.82	2560.6
GTTCATAGTTCCCATACCC	ZNF214	307.79/397.56	1483/2171.9	352.67	1827.4
AAGATTCTTGACTTCGGTC	sgMAPK8	238.95/415.67	2190.4/1257.4	327.31	1723.9
GTAATCGTCATCAGATCCT	LY96	172.1/335.74	2828.9/0	253.92	1414.5
GAAGCCAGATTATGTGCTG	sgTDRD12	536.75/261.13	2740.9/1282.2	398.94	2011.5
GGGTACCTCAAACTTCTGG	sgPRKCG	288.83/375.17	0/3484.3	332	1742.2
CGGTCGACCGCGGTACCAC	BSN	153.64/88.464	1110.1/487.53	121.05	798.83
GCTGATGAATACCGGGACC	DNAI1	222.98/127.9	1288.5/834.59	175.44	1061.6
AACATTGCCGAAGTGAAGA	DDX60	422.52/454.04	4126.6/201.07	438.28	2163.8
GAAGGCACTCACTTTCTGC	ATF3	531.77/205.71	947.82/2831.5	368.74	1889.7
GTGGCGTACTTGGGGATCA	GDAP1L1	495.35/540.38	3027.2/1906.1	517.86	2466.6
AACAGGTCCACCCCGACAC	HIST1H2BE	351.68/299.5	1353.6/2074.1	325.59	1713.8
ACGGGCTCCTACATGTTCG	FAM127A	475.9/467.9	3689.5/893.81	471.9	2291.6
ACCGTCCTTGTCTCCGTCG	TNFRSF13C	648.5/333.61	1967.6/2761.3	491.05	2364.5
CATACTTATCCAAGAAATA	PDGFC	67.843/66.082	0/1017.8	66.962	508.88
ACCGATCCATCCTCATAGC	GNB1L	466.92/362.38	1451.6/2686.9	414.65	2069.3
TGCCAAAGACCCTTCCCAG	sgSIRT3	259.9/139.62	1095.6/1247.7	199.76	1171.7
CTCCAATGGAGACTGTCGA	TRMT2B	946.3/594.73	2910.1/3838.3	770.52	3374.2
TCCGGACTCTGGTGACAAT	AP1G2	358.67/218.5	550.47/2565.7	288.58	1558.1
TGTGTCGACATGATACGGG	CONTROL_33	380.62/413.54	982.27/3016.1	397.08	1999.2
CAATACATGATCACGACTC	STIL	395.08/349.59	971.55/2830.2	372.34	1900.9
ACCGTGGTGGTATACGCCA	GGT6	330.23/476.43	1669/2378.4	403.33	2023.7
CACACTCACCGCGGAGAGC	NPFF	502.83/649.09	2757.7/2598.8	575.96	2678.3
CGGCTCGAGACGCGGGAAT	C1orf63	498.34/672.54	0/5423.4	585.44	2711.7
GTAGCTTTCGGGTTCCATC	CNOT6L	405.06/332.54	246.53/3524.3	368.8	1885.4
ATCGTGATGAAGAGTGATA	LSM5	170.11/54.357	1502.9/0	112.23	751.44
TTTCTCTGCGCAAGCCGAT	FAM83B	602.1/352.79	2352.7/2264.1	477.45	2308.4
TGGCTTTGCCCCGTACGAG	sgRPL36	370.64/123.64	591.05/2167.7	247.14	1379.4
ACTGGTATAGGAATCAAAG	KRT75	82.309/110.85	813.84/526.09	96.578	669.97
CTATTTAATGTAGAAGGTA	LHX8	48.388/60.752	870.49/0	54.57	435.25
AGCAACACGTACAGCACGG	NPBWR1	159.63/201.44	531.33/1630.6	180.54	1081
GATGAATCTGGGATTAAAC	LYPLA1	57.367/82.069	578.8/466.87	69.718	522.84
CCGGTAGAAGTCAACGCTC	SLC6A3	524.78/351.72	1570.3/2739.3	438.25	2154.8
CTCCGGCAGTTCTTTGACA	GFRA1	543.24/360.25	1532/2879.7	451.75	2205.9
TTCTTCCGCCCCGACAATG	PFKFB3	321.75/405.02	3103/615.61	363.38	1859.3
AGCAGACGAGTCGAGACAT	CONTROL_86	564.69/383.7	2245.5/2335.7	474.19	2290.6
GGAATAGTGATCCTAACCA	ANAPC1	31.926/186.52	0/1468.1	109.22	734.05
AGAGAGTCCAAAGCTATGG	sgDDX20	151.65/126.83	663.02/1104.5	139.24	883.77
TCAGATACTGATTTGATAG	BBS12	23.944/143.89	0/1200.9	83.916	600.46
GTATCCTCAACTAAACTGA	sgFGFR2	169.11/67.147	1048.1/509.57	118.13	778.84
CTTTAAAGTCCGAGTGCGA	HMX2	270.87/263.26	767.14/2154	267.07	1460.5
CGGTATCAGATATTGAGCG	SNX17	722.32/586.21	0/5901.3	654.27	2950.7
GCTTCCTGGGCACTGTAGC	OPN1SW	738.79/548.9	3345.7/2480.3	643.84	2913
TACTACCGGGTCAGCAACA	ABCD1	176.09/270.72	873.56/1669.2	223.41	1271.4
ACCAGAGTTTCCATTCGGA	BCL7C	355.67/260.06	1688.2/1574.1	307.87	1631.2
ACAGTGAAAGGCTTTGCCA	C5orf48	362.66/465.77	1225.7/2888	414.21	2056.9
TTAATCCTGAGCGCTACAC	ERO1L	62.854/245.14	1509/398.01	154	953.51
ACGAGATAAGGAGCGGGAT	DDX23	418.53/467.9	1496.8/2839.8	443.21	2168.3
TTCCGGTAGTGAGTCATAA	ZEB2	261.39/378.37	2087/1271.2	319.88	1679.1
GTCTCGGCACAATCATCCA	LRFN3	178.09/193.98	1414.8/789.14	186.03	1102
GGATAGGTCTTTAGGAACG	TLR1	313.27/456.18	1388.8/2488.6	384.72	1938.7
AGGCGCCGGTTGATCTCGG	CHST13	550.22/757.81	3637.4/2250.4	654.01	2943.9
TTGACAAAACACCAAAGAA	ZC3H11A	170.6/23.448	0/1337.3	97.026	668.63
ACAAGTTCCCGTTTTAACA	FAM19A2	242.44/169.47	1878/504.06	205.95	1191
GATCAGGTTTTCGAAGGCT	GOLIM4	526.78/467.9	4197.1/544	497.34	2370.5
CGTGTGCTCGTAGTGATCC	IQSEC1	379.12/600.06	1485.3/3195.1	489.59	2340.2
ACCATCTGGCCCCCATAGG	KANK4	308.28/146.02	503/2064.4	227.15	1283.7
AAGTTAGAGACAGCGATCC	RRM1	272.37/182.26	1372/1195.4	227.31	1283.7
ACACCTTATTCACGCAAGG	TNFSF18	546.23/360.25	2196.5/2203.5	453.24	2200
AGATGACCTTCACGGCCAC	WWTR1	610.08/1250.2	3926/3849.3	930.15	3887.7
GCATCTCGAAAGCTGGATG	BTBD11	240.44/344.26	1776.2/1344.2	292.35	1560.2
CAAGTACTAAGAACTTGAC	POLR2M	59.861/120.44	0/1261.5	90.15	630.76
AGACGTCTCATAGACCTAG	sgKDM5B	368.64/163.07	1314.5/1582.4	265.86	1448.5
AGATAACATTCCATGGTGA	DNAJA1	213.5/136.43	720.44/1374.5	174.97	1047.4
CAGTAGTCCGTGTCATCCA	HHIPL1	487.87/324.01	3256.1/775.37	405.94	2015.7
AGCGTGCAGCACTACGTAG	TRHDE	551.22/364.51	914.9/3516	457.87	2215.5
AAGGACCCAGAAAAGCTGC	sgNSUN2	248.42/324.01	968.49/2097.5	286.22	1533
AACACGTTCCAGCGTCCGA	C9orf171	698.88/926.21	2316/4655	812.54	3485.5
ATGTAGATGGGCCGCAGAT	GUK1	326.74/153.48	1992.9/680.34	240.11	1336.6
GATGAGTATGTCTAATATA	MITD1	21.949/51.16	0/639.02	36.555	319.51
CATTTTGGGTAAAGGCCAT	ITGBL1	506.33/446.58	1158.4/3407.2	476.45	2282.8
CGCATTGTTGATCAGAATA	RDH12	212.01/290.97	1634.6/1134.8	251.49	1384.7
TCTCATGGTATACTACACC	PLK4	89.293/165.2	1181.3/455.86	127.25	818.59
TGTCTGTGGCAAATGGCAT	C1orf189	515.8/853.73	2881/3197.9	684.77	3039.4
GGTTAGACTTGTGCAACCA	PLAUR	287.33/353.86	1479.2/1864.7	320.59	1671.9
CCTTTTATAGGGAGCTGTC	TMEM220	377.12/423.14	1216.5/2759.9	400.13	1988.2
TGATAGCGAAATACATCAA	C10orf131	68.84/38.37	426.44/422.8	53.605	424.62
ATCTGCTCTGTGTGGAAGT	ARPC4	516.3/376.24	2508.1/1822	446.27	2165.1
CAATTGACATTTGCACCTA	ASB3	116.73/186.52	940.93/928.24	151.62	934.58
TACGATAAAGCTTATCCCG	RNMTL1	71.334/218.5	1186.7/618.37	144.92	902.53
TGGACATCCAGCGAGTCCC	KANK3	216.5/206.77	1166.8/1250.5	211.63	1208.6
GAGTATGAGAGGAACATCG	IL17B	433.99/246.21	809.25/2686.9	340.1	1748.1
CACCCCACGACAGAGTAGA	TSPO2	568.68/763.14	1654.5/4277.6	665.91	2966
ACGACAACTTGTGTAGACC	ALOXE3	196.54/225.96	888.87/1523.2	211.25	1206
AATATTATGACCCAGAATG	VAMP8	155.14/116.18	463.96/1250.5	135.66	857.23
TGGCATTTGTATTTCAATA	RHBDD1	11.972/47.962	549.71/0	29.967	274.85
CTCCACAAAGTCTTGAAAT	CLHC1	310.28/146.02	2471.4/88.141	228.15	1279.8
TTCGCAGAATACAGACTCG	FKBP4	289.83/220.63	1431.7/1360.7	255.23	1396.2
TACCTAACAGGCTGTGCCG	NUDT13	294.32/479.62	2629.9/1234	386.97	1931.9
ATGCACGTATTTTAGATGA	CCDC41	123.21/192.92	1227.3/699.62	158.06	963.44
ACGTGTATTGTTCGTTACC	BMI1	145.16/134.29	1752.5/0	139.73	876.24
CGCTGCCTAGAGGAATGGC	NLRP10	709.85/645.89	1400.3/4609.5	677.87	3004.9
GTAGTCGCCTAGTTGCTGA	CEP350	500.34/784.45	1768.6/3989.8	642.4	2879.2
GCAATGAACTTGCGCATCA	SUPT5H	760.73/530.78	1738.7/4043.5	645.76	2891.1
ACCTGTGTAGGTAAAACTC	ZNF202	619.06/470.03	4654.9/396.64	544.55	2525.8
TAAATGCCACCAATAGCGT	sgTTN	258.9/714.11	2484.4/2137.4	486.5	2310.9
TTCACCTATGCATGGTCGG	CD96	175.09/581.94	2341.2/1453	378.52	1897.1
GAGATACTGCCTAATGGAC	PON1	157.63/144.95	693.64/1167.9	151.29	930.76
TTCGAGAGTACTCCTGAAG	PNLIPRP1	362.66/337.87	802.36/2766.8	350.26	1784.6
ACAGTCGCCATCTTGCTCA	LDHAL6B	423.02/552.1	2722.5/1904.7	487.56	2313.6
ACCCAACTTTCAGCCAGTC	NDUFC1	299.8/443.39	274.09/3463.7	371.6	1868.9
CAAGATCGTGTCTGCAGTG	DEPTOR	742.78/567.02	2319/3521.5	654.9	2920.3
GACATCTGGTCTAACAAAT	CR2	103.26/246.21	1006.8/1071.5	174.73	1039.1
AGACTCACGTGACAAAGAT	ALAD	289.83/448.72	3119.8/597.71	369.27	1858.8
CAACACTTACCTTTCAGTG	sgRPS6KA3	422.52/467.9	3631.3/673.45	445.21	2152.4
TAGACTCTCTTGTATAGTG	NANOGNB	158.13/265.39	1764/645.91	211.76	1204.9
GGCTGCTAGTACGTGGCGT	TPD52L3	583.65/762.07	3783.6/2180.1	672.86	2981.9
GCGTAGATCTCGTGCGGAG	SPTBN5	494.35/704.51	4559.2/882.79	599.43	2721
GAGAGCTAAAGTCCAAGAG	MGP	292.82/177.99	1372/1243.6	235.41	1307.8
CGTGATGCTGGTTGATGAA	FILIP1	436.49/427.4	1975.3/2226.9	431.94	2101.1
ACAGGGATAGCCTTTGCAG	sgCSNK1E	363.16/259	685.98/2563	311.08	1624.5
TGTACCGCTACCGCACCAT	ARSI	480.39/342.13	3283.7/758.84	411.26	2021.3
GGTTAGACAAGCGTAAGAC	KIAA0319	141.67/308.03	1482.2/1041.2	224.85	1261.7
TGGACTGGGCTCTTCACTG	ZNF70	423.52/401.82	1355.1/2697.9	412.67	2026.5
GCTGCTGACGATGACGACG	PRPF6	534.76/677.87	4386.2/1103.1	606.31	2744.7
GGCAATCACGGAGGTGAAG	BCL2L11	335.72/506.27	2730.2/1386.8	421	2058.5
CCGCACTCCCGCAGACGAA	ZNF843	700.37/899.56	6187.6/651.42	799.97	3419.5
ACCATTAGTGGAGCTGGAA	SLC25A33	465.42/462.57	1686.6/2755.8	464	2221.2
ATGTGAAGCCGAAGGACCT	sgPSMD7	294.82/219.56	1803.8/995.72	257.19	1399.7
CGAGCAGTACCGCGCCCTG	NT5C	762.23/494.55	3333.5/2309.6	628.39	2821.5
GGTCTGTGATACCTGAATA	FAM114A2	178.59/79.937	947.06/698.24	129.26	822.65
GAGGCTGAAGCTAATAAGA	GAP43	256.9/270.72	476.97/2377.1	263.81	1427
TCGGACACTTCATCACATA	TM2D3	241.94/173.73	1055.8/1315.2	207.83	1185.5
GGGCACATAAAGCGGCCGT	SLC10A2	577.16/234.48	3422.3/572.92	405.82	1997.6
AGGGCACTAGAGAAGGCAG	sgSMYD5	141.17/53.292	1323/0	97.232	661.48
TACGTCCGCAAGCAGCGAG	HNF1A	900.91/734.36	4818.7/2127.8	817.63	3473.3
CCGTCGCAGATGAAGAGCG	KBTBD13	335.22/412.48	3175.7/567.41	373.85	1871.6
CCATTGCCAAAGAAAAGCA	sgRCOR1	273.86/452.98	1431.7/2228.3	363.42	1830
ACAAACTGGCTCTACCCCC	ATP6AP2	260.89/532.92	2055.7/1866.1	396.91	1960.9
CGGAGGTGTGCGTCACCCT	TNKS1BP1	1063.5/525.46	2115.4/4671.5	794.49	3393.4
GAACAGTTGAAGCTTCTCA	sgSF3B14	334.22/153.48	2244/436.57	243.85	1340.3
AGTGACGACAAAGTGCAGC	ING5	666.95/283.51	1803/2714.5	475.23	2258.7
CAATCTCCCTCAAGGGAGG	POLL	622.06/87.398	3446.8/143.23	354.73	1795
TTGGGATGATTATAACGGG	GPATCH4	162.12/266.46	2423.9/0	214.29	1212
CACAGTGCAAGGAGAGGTA	CRYM	460.93/251.54	2460.7/1140.3	356.23	1800.5
CAGTCCAAATCTTCGATGA	CD96	369.14/370.91	3245.4/464.12	370.03	1854.8
GTCAATATCAAGTTGATCC	POMGNT1	287.83/125.77	814.61/1542.5	206.8	1178.5
CTGATGTGAATGCTACACA	EQTN	313.77/206.77	1629.2/1188.5	260.27	1408.9
GCACAAACAGCCCGACTGG	ZAR1L	887.94/555.3	1788.5/4493.8	721.62	3141.1
AGTACAGATGGTTGCGCCG	C7orf43	323.25/348.53	1417.1/2020.4	335.89	1718.8
TAAGCAAAGCACCCGAACT	ELOVL6	285.34/292.04	627.03/2426.6	288.69	1526.8
TGTGATTTGTGTGCGCCAC	C17orf105	502.33/545.71	3643.5/1231.2	524.02	2437.4
TCACAACTTTCGATCTCCA	GABRB1	295.31/176.93	1809.9/801.53	236.12	1305.7
AACACTAACTAGACATAAG	ZNF254	38.91/7.4608	451.71/0	23.185	225.85
GATCAAATCTAAATCGCTG	PGGT1B	130.7/191.85	640.81/1302.8	161.27	971.83
CAGAATTGGGACTAACCAA	sgEP300	269.37/201.44	1045.8/1557.6	235.41	1301.7
GTGCCTAACGTACACGCCG	GSPT2	780.69/556.36	5900.5/5.5088	668.53	2953
TCCGAAGAGTTTATCAACG	CSTF3	84.304/47.962	984.57/0	66.133	492.29
TCTTATACGCGAGCACGGG	MRFAP1L1	628.04/369.84	1580.2/3105.6	498.94	2342.9
TCCTCTATATGTGGAACTC	ZNF396	407.06/272.85	1270.9/2195.3	339.95	1733.1
GACTGACTAGGTTTCTGCG	POU6F2	365.65/526.52	1969.1/2320.6	446.09	2144.9
TTAAACCAGAGTATGTCAG	LIG4	280.85/111.91	282.51/1979	196.38	1130.8
CGGATAGCTGATGTGAAGA	CHD2	304.29/276.05	2919.3/143.23	290.17	1531.2
GCAACAATTCCATCGGAAT	MMP26	168.11/269.66	640.05/1819.3	218.88	1229.7
AAACGTTTGCGGGGAGCCA	FCHO1	931.34/932.6	6087.3/1603.1	931.97	3845.2
TGATCCTGAAGAGGACTTG	sgUSP1	333.73/230.22	806.95/2187	281.97	1497
GATGGTGGCCCGGTAGTGC	RAB32	322.25/306.96	1261/1998.3	314.61	1629.6
TTGTGGGAGCAGACAATGT	sgRPLP0	134.69/134.29	0.76561/1687.1	134.49	843.92
ATCAACGCCAACGTGCAGG	ELANE	679.92/584.08	5085.2/556.39	632	2820.8
GGATCGGCTTATCATAACC	GAPVD1	290.33/274.98	1370.4/1626.5	282.66	1498.5
GTAAGAGTTGAATTCACGA	sgIREB2	217/81.003	1825.2/0	149	912.6
CTTATTTGGGTAGGACAAC	FOLH1	454.94/203.57	2169/1206.4	329.26	1687.7
GCAGTCCTATCATTCACAA	TAF15	461.93/361.32	422.61/3597.3	411.62	2009.9
GTTCATAAATCTGGGTCCG	GRIK1	502.83/771.66	669.91/5004.8	637.25	2837.3
TTCCGCACCAAGCGGACAA	GTF3C1	685.91/658.68	3798.9/2120.9	672.3	2959.9
AAAACACCGTACGTGATGC	ARFGAP2	364.16/256.87	1228/1994.2	310.51	1611.1
GATCTCTGCCGATTCTCGA	ZNF77	685.41/578.75	2459.9/3175.8	632.08	2817.9
GTCGTTGAAGCTTTAAGGT	OPA1	196.05/58.621	421.85/1194	127.33	807.94
GAGACCCACCAGCCAATAG	COG4	453.45/284.58	2025/1660.9	369.01	1843
AGACGCGAGTCCGTTCCCA	CHD7	382.11/570.22	2791.4/1711.9	476.17	2251.6
TAAGACAATTTATCAGGCA	URI1	325.74/227.02	1593.2/1346.9	276.38	1470.1
CCGGAGAGAACACGGCCGA	DAZAP1	356.67/678.93	1769.3/3040.9	517.8	2405.1
CGGCATCATTCCGTTGGGG	CBX4	563.69/530.78	2214.1/2808.1	547.24	2511.1
CACCCACCATTGTACGTCC	ATF7	369.64/426.33	1862.7/2043.8	397.99	1953.2
TTCTGAGTGGGCCGTGGAC	AFF2	264.89/514.8	1342.1/2501	389.84	1921.6
TTCATTGCTAAAGTCACGA	SMG7	320.76/184.39	1552.7/1184.4	252.57	1368.5
GAACAGTCAAAAGATGGAG	sgPIK3R4	271.37/313.35	2050.3/1015	292.36	1532.6
CCAGTGCAGACCTTAACCA	sgYEATS2	152.65/100.19	0/1601.7	126.42	800.85
TAGACAGGACTGGCAACCC	sgMAP3K19	231.96/121.5	2072.5/0	176.73	1036.2
TTTCCTGACACCATCACAG	sgEPHA4	241.94/82.069	1270.9/666.57	162	968.74
GGAAACAATCAATGAGTAG	CYP2C8	77.819/19.185	774.79/0	48.502	387.4
GTCCAAGAGCCTATCGAGG	CCDC180	559.2/424.2	2023.5/2580.9	491.7	2302.2
TGGATACGTTATGGTGCCG	PIK3R4	586.64/1084	5544.5/1464	835.29	3504.2
TCGCTTGGCTCGGCCGATC	CAMK2N2	441.97/786.58	2105.4/3383.8	614.28	2744.6
TATATTCCCCACACTCATA	ZNF586	188.56/188.65	952.41/1225.7	188.61	1089.1
GTGAAGGGGAAGTAGGACA	sgPPP2R5D	252.91/243.01	970.79/1721.5	247.96	1346.1
ATGTAGTTGCTCTGAATCC	BEGAIN	201.03/103.39	1313.8/531.6	152.21	922.69
ACAGCTGAGTAGCCACAGT	COMT	295.81/755.67	551.24/4299.6	525.74	2425.4
ACAGAGGAAATTGACAGGA	sgSYF2	273.86/392.23	610.19/2777.8	333.05	1694
GTTCACCATGGTGCAAGTA	ATP6V1A	426.51/202.51	1268.6/1970.8	314.51	1619.7
AAAATGTTCCACGGGATCC	PHYH	586.14/394.36	496.88/4093.1	490.25	2295
GTTCCTCTGTGCAAGGAGG	FAM63B	319.26/241.94	2962.9/0	280.6	1481.4
CCAGTAAAAATTATTAGGA	GALNT13	55.372/68.213	0/928.24	61.792	464.12
CGCGTCAGATCCACCACGT	KATNB1	424.02/180.13	656.12/2480.3	302.07	1568.2
CATCGGTACGTACCAGGCT	CRLS1	469.41/268.59	2221.8/1446.1	369	1833.9
GTCACAGACTGTATCAACT	SIRPD	275.86/244.08	970.79/1817.9	259.97	1394.4
ATTTCAGATGAACTCGATA	C8orf34	1.4965/165.2	366.73/796.03	83.35	581.38
GATCCTCTGGAAGAGAAGG	sgRIPK4	218.99/570.22	2141.4/1722.9	394.61	1932.1
TAGCGAAAGGCTAACACCA	sgZCCHC11	142.67/44.765	1270.9/0	93.717	635.45
CGATCCTCTTTAAGACGAT	CDCA5	222.98/272.85	1753.2/933.75	247.92	1343.5
CTCTGTCCGGTTGTCTCCC	GRWD1	288.83/160.94	664.55/1826.2	224.89	1245.4
CTCGATGGAACCTCATCCC	ZNF394	562.69/549.97	1530.4/3533.9	556.33	2532.2
AGGACTCGAGCGGAGACCA	sgTRMT61B	465.42/402.88	1002.9/3160.7	434.15	2081.8
CTCGTATTGAGCGTGAAAC	CHUK	272.87/381.57	2520.4/813.93	327.22	1667.2
CCCAAACTCCACTACTGCC	SYT13	577.16/378.37	3143.6/1344.2	477.77	2243.9
TAATTAACCCAGAAGAAGA	CXorf61	58.863/90.596	449.41/619.74	74.73	534.58
TATGATCTCCGCCAGGCGG	ADM5	287.33/513.73	1752.5/2152.6	400.53	1952.5
AGACGATGGACCTTCTGAC	STRA8	440.98/429.53	1170.6/2998.2	435.25	2084.4
TATACAACATCGACGTGGG	CONTROL_23	171.1/12.79	647.7/603.22	91.946	625.46
TGACGGAACCTCCAGCAAT	CUZD1	385.11/673.61	2111.5/2751.7	529.36	2431.6
TTACAGTTTTCAGGATAAG	STK38L	177.59/167.34	920.26/1104.5	172.46	1012.4
ACTCATCTTCCGTTCCATG	C2orf62	343.2/312.29	683.69/2651.1	327.75	1667.4
CTGCATTAACAGCCCAAAA	ACKR4	182.08/76.74	480.04/1143.1	129.41	811.56
GTAGCTCCTCTACATTACA	ACOT6	316.76/144.95	771.73/1765.6	230.86	1268.7
GAGAGTCTCACGGAGACGC	MIDN	268.38/109.78	2172.8/0	189.08	1086.4
AAGGGCTATGTGCGCATCG	TRPC7	910.39/489.22	5424.3/637.65	699.8	3031
GTAGTGAGCGACACTGCGC	sgUTY	466.92/287.77	1395.7/2326.1	377.35	1860.9
GTAGTCCGAGGTTAGAGAC	DRC1	461.93/375.17	1652.9/2383.9	418.55	2018.4
GGAAAATCGGTTGCCTCAG	KRCC1	455.44/362.38	1319.1/2644.2	408.91	1981.7
TCATATTACCAGAAGTATT	EFCAB11	52.378/141.76	829.15/472.38	97.067	650.77
GCAGGTATGGTGGAGGATC	STXBP6	574.67/735.42	3314.3/2434.9	655.05	2874.6
ATTGCAGAAATGTAAGACG	SLC17A3	464.42/288.84	3.828/3710.2	376.63	1857
GGTAGGCGCTGATCCACCG	sgPSMD12	476.89/338.93	2123.8/1830.3	407.91	1977.1
GAGTGGTGCAGCCAACTGC	sgCAMKMT	636.52/424.2	3364.1/1498.4	530.36	2431.2
CAACCTAAGAGTCTTAGCC	PALB2	249.92/232.35	893.46/1727	241.14	1310.2
GAGATGAAACCTCCCCTAA	GALNT5	249.42/156.68	1934.7/358.07	203.05	1146.4
TTGCATGCGTTTATTGCGC	FAM120B	266.38/278.18	2136.8/742.31	272.28	1439.6
ATAGAGCTTGAAGTACCAG	GUCA1A	428.01/107.65	2841.9/0	267.83	1421
ACACTCAATAGCCTCAATA	LRRIQ1	184.57/168.4	120.97/1935	176.49	1028
CCTCAGGCATCTGGATCCA	LYNX1	342.7/419.94	2348.1/1396.5	381.32	1872.3
AATGAGGTAGACGAAGAAG	PTMA	92.286/71.411	1140.8/0	81.848	570.38
CCGGAGGTTGACCCCGAGG	sgKDM4B	479.89/521.19	2551/2086.5	500.54	2318.7
CAGTCTCTAACATTCGTGC	GRM8	239.94/159.87	893.46/1368.9	199.91	1131.2
GCAATACAGCCAAAAATGG	MRPS10	191.06/89.53	1138.5/582.56	140.29	860.51
AATGGCTTGGATTTGCTCT	sgCDK1	252.41/211.03	1235.7/1300.1	231.72	1267.9
GTAATACAGGCCATAAGGT	GK	196.54/349.59	2234/647.29	273.07	1440.7
GAATTGTGCTGTCAGCAAA	GLMN	319.26/442.32	2567.8/1169.2	380.79	1868.5
TTAGATACCATGACACATC	MYOT	234.95/328.28	1517.4/1433.7	281.62	1475.6
TATCCCTTCAAGCCTCCAA	sgUBE2E1	250.42/412.48	638.52/2713.1	331.45	1675.8
CTGCATAGCCTTGAATACC	PODNL1	292.82/355.99	1231.9/2063.1	324.4	1647.5
TGGCCGAGGGCATCAAGAT	WNT3A	754.75/672.54	2535.7/3600	713.64	3067.9
AGCGCCAGTTTAACCTAAA	TBC1D9	317.26/321.88	1855.1/1400.6	319.57	1627.8
TGGATACCTTTATGATGGG	NDC1	361.66/272.85	2202.7/1034.3	317.26	1618.5
GAGGGAATGGAATACACAG	HEPN1	197.04/278.18	1269.4/1313.9	237.61	1291.6
CTAGGGCAAACAAACGCTG	sgDDX47	208.02/333.61	769.43/2090.6	270.81	1430
GTAATAGATCTGATCGAAG	MEGF11	92.286/167.34	641.58/977.82	129.81	809.7
CTATATAAGATGCTTGCCA	AGTR2	262.39/55.423	1408/483.4	158.91	945.68
GGGCCCGCCCATGACGTAG	sgTNK1	364.65/433.79	1643/2231.1	399.22	1937
CGCGTTAATTTCATTCACC	FAM92A1	221.98/121.5	0/2008	171.74	1004
ATCCAAAACGAATTCACGG	FABP1	254.41/238.75	807.72/1849.6	246.58	1328.7
GGTGTGAAGAACGCCGATG	COL20A1	534.76/317.62	4076.9/0	426.19	2038.4
ATGAGACTCTAGTACAACA	IQUB	222.98/159.87	989.93/1192.7	191.43	1091.3
TGAGCGCCAGATGGCCAAA	ODF2	338.22/577.68	1149.9/3163.4	457.95	2156.7
CTCTAAATAGTCTCACTAC	WASF3	14.466/301.63	502.24/1380	158.05	941.1
CCCGTTGGAGACAAGCTCC	P2RX5	257.4/1760.8	806.95/7271.7	1009.1	4039.3
CCAATGAAGAAAATAAGCC	EPPIN	237.45/163.07	2259.3/0	200.26	1129.7
CATTATAACTGGGACAGTA	ALKBH1	281.35/182.26	559.66/1970.8	231.8	1265.2
GGCCACAGTCTAGACTCAA	TRIM6-TRIM34	465.42/500.94	3040.2/1457.1	483.18	2248.7
ACGCGGTGTGCACCGCCTG	BRF1	682.92/255.8	2178.2/2217.3	469.36	2197.7
GCGCCCACAACCTGACGGT	GPR179	424.02/363.45	1456.9/2370.2	393.73	1913.6
GCGTTAGCTCCTTCAAGCC	LRRC73	167.11/217.43	1541.9/645.91	192.27	1093.9
GTCTGCACGTGCGTGTAGA	FAM170B	749.76/791.91	4139.6/2370.2	770.84	3254.9
TGGGACGCATGGGGCCGAA	COLEC10	574.17/623.51	1503.7/3821.7	598.84	2662.7
GGAGTGAACGTTCGAATGC	NEO1	384.61/473.23	3524.1/567.41	428.92	2045.7
TCACCTGTCGTGCGGCCAG	ACTG2	959.27/545.71	3708.6/2673.2	752.49	3190.9
TCTTGTACATTTGGCAAGT	CRISP1	345.7/375.17	3260/307.12	360.44	1783.5
GCTGAGAAAGGAGCTGGTA	C20orf202	414.04/508.4	1453.1/2877	461.22	2165.1
CTGCTGGAAATCAACCGTG	ASTN2	500.84/230.22	1421.7/2184.3	365.53	1803
TGTTGGTACTGAGATAGAA	TSEN15	353.18/230.22	611.72/2410.1	291.7	1510.9
CTCCATGGGGAGACAGGGA	sgALPK1	250.92/394.36	872.79/2396.3	322.64	1634.6
TTTGCAGCTCGTGATGCGT	R3HCC1L	791.16/504.14	2386.4/3275	647.65	2830.7
CAAGTATTTCGCCGAAATA	MET	610.58/149.22	3714.7/0	379.9	1857.4
CCAACCTGTTAGTGCGGTC	EML3	527.28/365.58	2080.9/2136	446.43	2108.5
TCAAAGAGATTCCCTGAAC	PRPF31	57.367/189.72	1553.4/0	123.54	776.71
AACGCACCGGATGAAATCC	HSD17B3	332.23/219.56	733.45/2158.1	275.9	1445.8
GCGGGCTAGCATCGAGACG	PGLS	549.72/568.09	4088.3/946.14	558.91	2517.2
GGTCCTGGAATACTCGCCT	TNRC6C	479.39/413.54	2427/1787.6	446.47	2107.3
TCTCAGGCAAGCTACGGTG	STOML2	424.51/463.64	2071.7/2125	444.08	2098.4
TTCCTCTATGATGACGCCC	RIPK1	467.42/448.72	2648.2/1651.3	458.07	2149.8
TGGATCATGGAGCATCGGC	COL12A1	580.65/612.85	1492.2/3806.6	596.75	2649.4
CGGGAAGAGCGCTTATCCT	PTGES3L	225.48/180.13	1340.6/932.37	202.8	1136.5
GTATCTGTGGACTTATTGG	TMEM196	379.62/198.24	2993.5/0	288.93	1496.8
GTGTAGATCTGCAACTCGC	SAP18	239.94/551.04	1434/2393.6	395.49	1913.8
GTCGTAGCGGCGGACGCAA	ZDHHC12	745.77/455.11	2333.6/2987.2	600.44	2660.4
GAGCTGTTTTCGGAAATGC	IFT27	417.03/959.25	991.46/4935.9	688.14	2963.7
TCGGATATCAGTGATAAGC	GNL1	467.42/397.56	3479.7/623.87	432.49	2051.8
GCACATGGCGGACATCCAC	C14orf80	197.04/426.33	614.02/2558.9	311.69	1586.4
AAGTTAATTCACATCGTGG	FPR2	360.66/630.97	197.53/4371.3	495.82	2284.4
ATAAAGTATTTTCTCGCCA	MRAP2	86.799/152.41	885.81/625.25	119.61	755.53
TGTCGAAGTCGTGCGCCGA	NTN1	561.7/673.61	1996.7/3438.9	617.65	2717.8
CGGACGCTCCAGTCCAATC	TICAM1	804.13/125.77	2841.2/1499.8	464.95	2170.5
ATCCGACATTCACCTGAGC	TMEM62	773.21/483.89	4741.4/768.48	628.55	2754.9
CGCATATTACCTTTCAGTA	SLC6A3	221.49/123.64	359.07/1643	172.56	1001
ATCCCGTTTTGATTGACAC	WDR35	382.61/403.95	2177.4/1625.1	393.28	1901.2
GCGTATATCTCCTGAGCGA	sgATXN7L3	213.01/247.27	0/2501	230.14	1250.5
GATAAGACAGATAATTCCC	KLRC1	114.73/81.003	1294.6/0	97.869	647.32
CTGAGGCCCCGGCTAAAGA	TMEM42	422.02/443.39	1989.8/2108.5	432.7	2049.2
TGGGCGGAGATGCTCAAGA	THOC6	513.31/763.14	2048/3524.3	638.22	2786.1
CGTTCCAGTTACCCGACGC	B3GNT9	304.29/327.21	2309.8/889.68	315.75	1599.8
AAGGAATTTGTGGCCAAAG	sgNAE1	321.25/243.01	1532/1397.9	282.13	1464.9
CACTGAAGCGTTCAAAGTC	LRTOMT	378.62/611.79	1364.3/3191	495.2	2277.6
CTGCGGCATGTAACGAGCA	RBBP7	682.92/671.47	1594/4241.8	677.19	2917.9
GTGCCAAAATGCTCAGGGT	ARID4B	307.79/183.32	1111.7/1514.9	245.55	1313.3
TGACGGCTTCAAATCCATC	CPM	507.82/600.06	2664.3/2309.6	553.94	2486.9
TTGCCCATAAAATGCCGAT	EVA1C	178.09/238.75	1597.1/714.77	208.42	1155.9
AAGTTAGAAGGTATCCGAC	PALD1	139.68/405.02	1736.4/1110	272.35	1423.2
GTACACTACTTTGCCCCCG	ITIH4	682.42/857.99	2869.5/3590.4	770.21	3229.9
CATTTCGAGCTCTACAAGC	PSMC4	497.84/417.81	761.01/3516	457.83	2138.5
GCCAGCTATTGTAGCAATA	FPGT-TNNI3K	395.08/377.3	425.68/3313.6	386.19	1869.6
CAAATGTTTCTCTACCCAT	ZNF189	321.25/244.08	1151.5/1776.6	282.67	1464
GATGTGGGAATCACCAGCG	GUCY1A3	507.82/619.25	3230.1/1806.9	563.54	2518.5
CAGTAGATGGGTGCCACCG	LGI3	421.02/731.16	3967.4/1156.9	576.09	2562.1
TAACTTCATCTTTGTTCCC	MAX	281.85/241.94	1980.6/776.74	261.89	1378.7
TCACACCATTATAGTACCG	CCDC109B	335.72/243.01	934.04/2046.5	289.37	1490.3
GTGGTCGAAGGTGTCAAAC	FRS2	177.09/353.86	1875/911.71	265.47	1393.3
ACTGTGATGACCCAGAAAA	CETN2	262.89/283.51	0/2849.4	273.2	1424.7
ATGATGTCAGAACAGAAAG	RAB6A	169.11/154.55	1185.9/712.02	161.83	948.97
CCAGAACTGGAGATCGGAC	SPATA32	587.64/497.74	1561.1/3324.6	542.69	2442.8
TAGAGATTGATGCTCACAT	sgPSMA5	178.59/44.765	351.41/1075.6	111.68	713.51
AGCCCCAGCGACACCCGAG	sgRPS6KC1	271.37/196.11	881.21/1641.6	233.74	1261.4
CCAACTACGGAATTGAAAA	KERA	160.63/93.793	619.38/957.16	127.21	788.27
TTCATGGAATTACAATGGG	HIBCH	202.03/153.48	201.35/1838.6	177.76	1020
CCGTTACTTGGGTTAGAAA	CAPZA3	169.11/8.5267	908.78/289.21	88.817	598.99
TTGTATGAAGATGGTACCC	POLR2H	52.378/177.99	1200.5/260.29	115.19	730.38
ACCAAGCTTGAGCAAGAAG	sgZFP57	268.88/147.08	1704.2/599.08	207.98	1151.7
TGGTACCCCTGCTAGGACC	PRRT2	459.43/222.76	3124.4/261.67	341.1	1693.1
GTGAAGCTGTATTGCCACG	BUB1B	322.25/483.89	2959.1/900.69	403.07	1929.9
CCCTCAAATTGTTTCGTAA	ERP44	118.72/285.64	195.23/2056.2	202.18	1125.7
CGGGAGAGCTACATCCCGA	DIRAS2	454.94/494.55	2616.1/1773.8	474.75	2195
GAGGCCGCCGATCGTCAAG	TGFBRAP1	468.91/477.49	2695.7/1682.9	473.2	2189.3
GCATCATCGAGCCCCGCAA	CORO1A	466.42/558.5	3993.4/669.32	512.46	2331.4
GCAGGGTCAGTAAGTCGGA	GPR113	599.61/523.32	1667.5/3343.9	561.47	2505.7
ATGGGAAAGACAGAAGAGA	sgCDK11A	269.87/82.069	1414.8/605.97	175.97	1010.4
TGCACCGGTAACTCCCACA	FUT2	390.09/219.56	2780.7/316.76	304.83	1548.7
CTTAGCTTACTTCTTGCCA	BPIFA3	246.43/155.61	851.35/1388.2	201.02	1119.8
GTGACTTCTAGGTTCCCGT	ZKSCAN4	573.17/700.25	2819.7/2714.5	636.71	2767.1
CTTAAAGGGGTCATACTGC	EIF4G2	462.43/359.19	797.76/3115.2	410.81	1956.5
TCTCTTCACAGGACAAAAA	S100A7	136.68/136.43	0/1660.9	136.55	830.46
AGCAGTCAGCGTCTGCCGG	C11orf88	282.34/537.18	2740.9/1163.7	409.76	1952.3
GCCGTGGGCATATGGGTAA	SLC5A10	994.19/985.89	4526.3/3337	990.04	3931.6
TGTACCTGATTTTACTACC	RPL39L	27.935/35.172	548.94/0	31.554	274.47
GAGCTCACAACCACCTGCA	sgTAF8	409.05/219.56	2431.6/736.81	314.31	1584.2
CTTGGCTTGCTATTCGAAT	TJP1	439.48/475.36	1566.4/2688.3	457.42	2127.4
CGCCAGGAAAGCGACCCGG	PNN	611.08/552.1	3188.8/1955.6	581.59	2572.2
TTCGCTTTGATTGCTACCC	RNF170	265.88/514.8	2121.5/1633.4	390.34	1877.4
GTTACTCTTGTTACATGTC	IL6	273.86/133.23	221.26/2036.9	203.55	1129.1
TGTTTGCGTCCAGTATGCC	NT5M	443.47/292.04	2362.7/1220.2	367.75	1791.4
GGGCAAGCATGACTACTCG	POLR1A	627.54/331.47	0/4413.9	479.51	2207
ACAAAAGTAACAGATGTAG	TMEM14B	103.76/86.332	875.09/381.49	95.046	628.29
CTTGAAGTTTCACATCACA	PIGB	355.18/59.687	1772.4/517.83	207.43	1145.1
GAGCAATGGATTTTGGAGT	PIGW	326.74/139.62	789.34/1718.8	233.18	1254
TGTTCGCCAACAAGCAGGT	ARF1	318.76/407.15	1100.9/2443.2	362.95	1772.1
TCAGATGAACTGGCTAAAC	ATP6V1C1	178.09/292.04	2469.8/53.711	235.06	1261.8
GCTCTATCTTACCGAGCGT	ANKLE1	552.72/658.68	2165.1/3142.8	605.7	2654
GCAGAATCTTACAACGAAT	KDM5B	366.65/329.34	1499.8/1928.1	348	1714
GGGTCATAAATCCTAGTGG	SCP2	322.75/312.29	1804.5/1385.5	317.52	1595
CGACATGGCCGGGCCCAAG	POU3F1	489.36/725.83	2136/3184.1	607.6	2660.1
CCCAGCCTCTCATCATCGA	GAST	566.19/556.36	1931.6/3064.3	561.28	2498
TATCGGCGATGCCAGGCAC	UNC45B	483.88/474.3	2284.6/2122.3	479.09	2203.4
GGTGGACAAACACATTCGG	sgING4	190.56/454.04	1188.2/2038.3	322.3	1613.2
TATGATTGACGGTGACCAC	TCTEX1D1	493.85/459.37	2328.2/2058.9	476.61	2193.6
TACGGAAATGAGAAGCGGT	RBPJL	413.54/457.24	2838.1/1246.4	435.39	2042.2
CAAACTTCAGAGACTGCCA	FCRL6	439.98/198.24	2489/710.64	319.11	1599.8
CTTTTCAGTCTTTTAATGG	GDNF	73.829/248.34	142.4/1738	161.08	940.22
ACAACGTCTATGCCAAGAA	CASR	180.58/359.19	894.99/1911.6	269.88	1403.3
ACGCGATTATCATAAACAT	RIOK2	108.75/116.18	757.19/669.32	112.46	713.25
GTGCTCACGGCCAAGGCCA	sgCHRAC1	364.16/383.7	1545.8/2075.5	373.93	1810.6
CCCGATCTTCATACCCGAG	sgRPS14	212.01/61.818	979.21/678.96	136.91	829.09
TCGTGGTGGTGCTAAGAAA	sgRPS27A	141.17/52.226	682.16/588.07	96.699	635.11
AACCAGGAAGTCCTCACAC	sgPOLR1B	131.69/359.19	108.72/2495.5	245.44	1302.1
AGTGTTCGAAATACCTGCC	ARSJ	281.85/81.003	1690.5/369.09	181.42	1029.8
AAGTGCTCCAGTTTCAGAG	UBIAD1	663.46/456.18	2028.9/2947.2	559.82	2488
ACAGACTTCAGCGGTAGGA	COLEC10	437.48/633.1	3787.5/1015	535.29	2401.2
ACCGCTTCCCGCACACCAG	sgBCAS2	244.93/282.45	0/2753	263.69	1376.5
TTGTACGCATCGAAAGGTA	RPL7L1	161.62/134.29	1362/396.64	147.96	879.32
ATCGGAGGAATCAAAGAAT	ZFYVE16	374.63/173.73	2338.9/498.55	274.18	1418.7
GCATCTGTTCCCGACATGC	DRAP1	802.64/652.29	1061.1/5064	727.46	3062.6
GGCTGGGAGCATCCCGTGC	CC2D2A	530.27/266.46	3436/366.34	398.36	1901.2
TGAAGCAGCCGTTTGTGCA	AGT	405.56/768.46	2557.1/2607.1	587.01	2582.1
AGTTACCGGAAAAAACAAC	C4orf51	187.07/176.93	1109.4/953.03	182	1031.2
TAATAGTTTACCTTCGGTA	UGT2B4	50.383/114.04	0/1121	82.214	560.52
TTGCGCTCCACGACACCAG	NBAS	554.21/370.91	1557.2/2717.2	462.56	2137.2
TGAGACGACCTATGAGGAT	SLC44A2	608.59/282.45	3165.8/983.33	445.52	2074.6
TAGTTCACCACCAAAGATG	sgUSP16	276.86/174.8	2031.9/404.9	225.83	1218.4
ATCTTCTGGTAAGTACTCA	MIER1	308.28/115.11	1149.2/1167.9	211.7	1158.5
TCGTAGCGCCACTCGCAGA	OTOG	581.65/513.73	937.1/3945.7	547.69	2441.4
GGAGGACGTGAATAGCCGC	GABBR1	651.49/508.4	4256.8/851.11	579.95	2553.9
AACATAGTAATGCCCATAA	ZDHHC21	128.7/167.34	555.06/1200.9	148.02	877.99
TTGATCATCTCCCCAACCT	INSIG1	130.7/292.04	2312.9/0	211.37	1156.4
GAGCTTTGAGCTCTCAGTG	COMMD2	512.31/394.36	2312.9/1889.5	453.33	2101.2
ACTTTCTTGTAGGCTTTGG	sgITGB3BP	600.61/155.61	696.7/2945.8	378.11	1821.3
ACAGATGGCCGCTTCCACG	KLF7	420.52/355.99	2394.8/1323.5	388.26	1859.2
CCTTACCCGATAAAAGAGT	PAQR6	309.28/232.35	1107.1/1696.7	270.82	1401.9
AGAAGGACAGTATTGCCAG	sgNTN4	172.1/165.2	917.2/1023.3	168.65	970.23
TTCCGTTATAACTTATCAG	ASPH	54.873/0	10.718/480.65	27.436	245.68
CCGACTCCACAGAGTCCCG	sgPER1	551.72/377.3	1142.3/3137.3	464.51	2139.8
TTCACCCAGTGGAAATCGA	CYHR1	517.3/302.7	3769.1/108.8	410	1938.9
GAACGGCACCAGCCCGAGC	sgDNAJC1	497.35/152.41	1914.8/1315.2	324.88	1615
GAGTGGCGCCGGACCCTCA	BDNF	562.2/157.74	1776.2/1724.3	359.97	1750.2
TTGTTGGAGAGATGTACGA	LIPH	107.25/144.95	577.27/972.31	126.1	774.79
TCGATGAAGTACCGGCCCT	KCTD7	486.87/287.77	2034.2/1671.9	387.32	1853.1
ACCCGTTCACGTACTGCAC	WNK4	447.46/571.29	3444.5/1155.5	509.37	2300
TGGTGGTAGTAGCAACCAA	IL1A	321.75/441.25	1111.7/2550.6	381.5	1831.1
TTCACTGACTCCAGAGAAA	GUCA2A	293.32/153.48	1095.6/1313.9	223.4	1204.7
GATCCAGAGCACGCGACGG	ELMSAN1	197.54/44.765	544.35/957.16	121.15	750.75
TGGTTTTGCGATTAAGATC	ITGB1	60.36/311.22	509.13/1578.3	185.79	1043.7
ACAGAAACTGCTTGCGCAG	HCFC1R1	390.09/274.98	1657.5/1627.9	332.54	1642.7
CCATAGTAACTGGACCAGA	ARL16	628.54/405.02	3671.8/976.44	516.78	2324.1
CCAGATCATTCCTTCAAAT	CDS2	231.96/164.14	2178.2/13.772	198.05	1096
ACGCAGACCCTGACCAAGG	S100P	521.29/633.1	362.13/4708.7	577.2	2535.4
AGACACTTCGGACCCTCCG	RFXAP	668.45/659.75	2084/3583.5	664.1	2833.7
TATGCCTGGAAGGGCGAAA	AHCY	671.44/203.57	2310.6/1761.4	437.51	2036
CGAAGGCGAATGTTCAGTC	ABCB9	246.43/279.25	989.16/1740.8	262.84	1365
ACCCCAAGGAGTGTAAAAT	TEPP	494.85/238.75	304.71/3239.2	366.8	1772
ACATTCCGATTATGGACAC	ATP6V0A1	366.65/300.56	1409.5/1879.9	333.61	1644.7
GAGCGGATATGAGGCCCCG	sgPARP14	435.99/292.04	601/2921.1	364.01	1761
TCATGGGACGCCAAAGAGC	PIK3R5	255.41/436.99	2901.6/483.4	346.2	1692.5
GCAGGCGGTGGGCTGGACA	sgEEF1B2	314.27/142.82	1221.1/1225.7	228.55	1223.4
TATACATACGTGATCTACA	ITGAV	25.94/59.687	681.39/0	42.813	340.7
GCTCTCTACTTTTATGAAC	COPS3	137.18/110.85	347.59/1177.5	124.01	762.55
GTGCCAAACTCTATGACCC	ARHGAP29	383.11/431.66	997.59/2848.1	407.39	1922.8
AGCAGGACACACTGTAGCT	KRTAP4-8	396.08/240.88	910.31/2258.6	318.48	1584.5
GTCACCAAGGAAGAAGGAT	RIT1	468.41/249.4	2293/1187.2	358.91	1740.1
TTAGCTTGGAAGCACCATA	FAM184A	384.11/222.76	934.04/2116.8	303.43	1525.4
TGAAGATAGTAGTTCACAT	NPFFR2	78.817/17.053	741.11/0	47.935	370.55
CTCATCTGCCTGCCCGAGG	sgPIK3CD	227.97/280.31	481.57/2174.6	254.14	1328.1
ACCGGGCGAGCCTCGGAAG	TBL3	514.31/642.7	2632.9/2439	578.5	2536
AGGAGAGAGATCTTAAACG	sgTHRAP3	199.04/139.62	0/1937.7	169.33	968.87
AGGCAGCTGATCATAGATC	CASP9	604.1/445.52	3579.2/1114.2	524.81	2346.7
GCGTGGTGGAGTTCTACAG	CD5	309.78/189.72	1323/1296	249.75	1309.5
CTGTTGGCTCGACGAAAGT	CONTROL_29	377.62/325.08	1800.7/1619.6	351.35	1710.2
GGAAAGCGGTGCGGCTGAA	NUDT19	762.73/693.86	2369.6/3718.5	728.29	3044
AAACTGGGCTGGTTTCCCA	sgCENPT	429.5/520.13	3034.9/1300.1	474.81	2167.5
AAGCTACCTGGCGAAAGAA	PFKFB3	275.86/436.99	1439.3/2019	356.43	1729.2
AACGACTCTGTAAACGCTG	NUP107	487.87/664.01	1740.2/3309.4	575.94	2524.8
TTATTCCACAGGGATCCCC	COL28A1	336.22/217.43	1399.5/1436.4	276.82	1418
AGCTTAACGTCACCTGGCG	FAT2	783.68/633.1	3769.8/2181.5	708.39	2975.7
TCCTCAAAGTTGTCTTGAC	PRG3	174.59/114.04	96.466/1614.1	144.32	855.28
GGTTGGTTATCGATCACGT	KLB	481.88/380.5	1610.1/2404.6	431.19	2007.3
ATGCATAAACTCCTACAGC	MCF2	87.796/193.98	0/1678.8	140.89	839.41
CATCGAGAGGCCGGTCCGC	PPP4R4	688.9/893.17	3114.5/3381	791.03	3247.8
CTGTATAAACTGGTCAAAT	GNE	90.29/222.76	1754/66.106	156.52	910.06
GTCCTAAAAGATCCACAGT	SMAP1	274.86/377.3	2237.9/983.33	326.08	1610.6
AACTCTGTCTATTTGTGTA	MZT1	147.66/221.69	881.98/1185.8	184.68	1033.9
TTTAATATCCTCGTAGAAG	SULT1C3	107.25/172.66	711.25/957.16	139.96	834.2
GAAGTGCGAAATCTGTGCG	LRRC8D	415.04/347.46	1807.6/1831.7	381.25	1819.6
GCGGGGACAAGAAGGTCAT	sgYBX1	566.19/411.41	2633.7/1793.1	488.8	2213.4
TTTAATGGCTCAGACGGAG	SESTD1	397.08/335.74	2142.9/1384.1	366.41	1763.5
TGCATCATTTCAGGAATCA	WFDC10B	310.28/218.5	1873.4/858	264.39	1365.7
GCGTGTGGCCTCCTCTGAC	CROCC	342.7/352.79	2482.9/902.07	347.75	1692.5
AGAACGGTTTTACACTAAG	AGL	14.965/138.56	0/1053.6	76.762	526.78
CGGTGCCAGGCCGCACCTC	PDCD6	770.71/579.81	1812.2/3905.8	675.26	2859
TCTCCTCTGATAGAACTGC	INHBC	260.89/244.08	487.69/2145.7	252.49	1316.7
CAGTACTCACCCCGAGACT	ODF3L2	188.06/74.608	726.56/860.75	131.34	793.66
TGGCGTTTCTGTGCAGCAG	C1orf174	575.66/1379.2	1303.8/6376.5	977.43	3840.1
CATCAGCTGGCCATCGTCA	SLC2A2	738.79/2031.5	56.655/10109	1385.1	5082.7
ACACGCCGGAATTTGGCGT	KCTD8	347.19/574.48	2470.6/1750.4	460.84	2110.5
CAGAAACGTCGGCGTACCC	GARNL3	234.95/765.27	1293.1/3208.9	500.11	2251
CTGCTGTTCCATTCGGGCC	EAF1	815.11/543.57	3272.2/2468	679.34	2870.1
TGTACATGTGGCACCTCGT	SECTM1	684.41/373.04	2227.9/2476.2	528.73	2352.1
AGCACTCACGATCTCCTCG	AP2A1	305.79/683.2	1016/3444.4	494.49	2230.2
TCAAAGATGTCATTGACGA	HIST1H2BO	306.29/8527.7	0/26189	4417	13094
CCCACCGTGTTAGTGCAAC	BCAT2	313.77/283.51	1502.9/1495.6	298.64	1499.3
TTGAACACACAGAACCCGT	sgHDAC10	338.71/349.59	1701.9/1648.5	344.15	1675.2
CCTCATTCCACTCGAAGTC	GPR153	592.62/410.35	2168.2/2338.5	501.49	2253.3
GGGACTTGGCCGATCCAGA	EPS15L1	436.49/394.36	3247.7/636.27	415.42	1942
ATCACATGGGTCCAACCCC	ANKRD39	149.65/215.3	921.02/1121	182.48	1021
CTGTTGTTTGCCGAGCCCA	ARMCX6	353.18/354.92	891.93/2532.7	354.05	1712.3
ATAGAGCATTATGCTCGGC	NBAS	199.04/457.24	3226.3/0	328.14	1613.1
TGAACACGGTAAACAGCAC	PPIL2	74.826/390.09	235.81/2228.3	232.46	1232.1
TTTGAACCAGACAACCTCG	MYLK	357.17/267.52	1793.1/1309.7	312.35	1551.4
CTGCACTCTCACCCGCCAG	TMCO1	502.33/1024.3	3388.6/2900.4	763.3	3144.5
ATTGCGCAGCTCGTAACTG	ZNF574	585.64/375.17	1403.4/2950	480.41	2176.7
TTGTGGGATCCAACAAGGC	ALDH6A1	345.7/343.2	1924/1425.4	344.45	1674.7
CAGCTGAAGATAAAAAGAG	FAM71C	354.68/197.18	0/2815	275.93	1407.5
TTGGGTTCTAACACCGGGA	PPFIBP2	359.67/141.76	1843.6/768.48	250.71	1306
GGCATGGCGAGGTAGCTGG	CTAG1B	474.4/855.86	2918.5/2714.5	665.13	2816.5
ATTGAGAAGTATTCACTAC	ZBTB24	34.42/109.78	0/1001.2	72.1	500.61
ACAATTAATCGGATGGAGC	ICA1L	250.42/137.49	689.81/1448.8	193.96	1069.3
TCACTTGTTCGACAAAGTC	NUP107	548.73/117.24	1505.2/1754.6	332.98	1629.9
CCATTTGCTTGACTCCATA	C2orf44	257.4/228.09	832.21/1713.2	242.75	1272.7
ATCCAGTCAGCTTGCAAAA	AAED1	408.55/320.82	2472.9/1027.4	364.68	1750.2
ACCATGCAACAGACAATAG	sgAPPL1	296.31/416.74	1990.6/1447.4	356.53	1719
CAGAGTTCCGGCAGCATGC	SDHAF1	1063/1324.8	5262.8/3728.1	1193.9	4495.4
TTTATTGTTACTGGCTTAC	MED10	39.907/107.65	0/1017.8	73.778	508.88
GTAGAGGTTTTCTCACACA	ZNF426	74.826/103.39	1174.4/0	89.106	587.22
GGAGACAACAGCGACCTGG	CCDC34	902.9/880.38	1780.8/5327	891.64	3553.9
GCCATTGCGGTCGGACCCC	AKAP8	373.63/395.42	1107.8/2536.8	384.53	1822.3
GCGGGATGGCATCACTGCA	BTN3A2	459.43/449.78	2646.7/1512.2	454.61	2079.4
AGAAGTCTTGCTATAAGGT	ATP6AP1L	171.1/53.292	519.85/880.04	112.2	699.94
AAGGATATTACAGCCGAAG	PANK1	432.5/130.03	682.16/2169.1	281.26	1425.6
CGCAGCGGCTGCCCAGGAT	CONTROL_174	465.92/281.38	1093.3/2469.3	373.65	1781.3
GGTTTTGCATCACTATAAC	SEMA3E	266.88/102.32	1610.1/443.46	184.6	1026.8
GTCAGTACCTAAACCCAAT	HERC4	211.01/160.94	693.64/1371.7	185.98	1032.7
AGCGACGTGACTCGGGAAA	ARHGEF3	462.93/335.74	1202.8/2549.2	399.33	1876
ATGTCGAATTCTAACCCAG	STXBP3	282.34/228.09	1799.9/840.1	255.22	1320
GTTGGACCAGAAGCACCTC	GART	269.87/383.7	2244.8/958.54	326.79	1601.6
AACGTGCGCGCCGCTCAGA	BRI3BP	481.88/148.15	2491.3/621.12	315.02	1556.2
ATTATCTTACTTGTCCCGC	SLC12A5	547.23/476.43	1847.4/2714.5	511.83	2280.9
GTCATCAAGGGCTGGGACC	FKBP2	372.14/433.79	1584.8/2191.1	402.97	1888
AATCCTTACAGATGGGAAA	EEF1A1	185.07/45.831	566.55/862.13	115.45	714.34
TAGCAGGATTTTGAAGCAT	CTXN2	427.51/269.66	2953.7/414.54	348.58	1684.1
GTACCTAAGAACTTCCCTC	CCDC104	279.35/163.07	272.56/2087.8	221.21	1180.2
GGACCCGGTGCCTTGGTAC	ATG2B	444.47/256.87	2082.5/1301.5	350.67	1692
TTACTCCTTTGAACCTTAA	TBC1D29	26.439/28.777	0/486.15	27.608	243.08
GCGACGCATGTGGCCACGG	KIAA0895L	738.29/227.02	906.48/3445.8	482.65	2176.1
GATCAGTGATCCTTCACGT	PPP4R1	421.02/316.55	712.78/2806.7	368.79	1759.8
TTCTTCCAACGATTGGAAC	RARS2	186.57/271.79	239.63/2185.6	229.18	1212.6
TCATCCCGGCGGATGATAG	NSMF	389.6/190.78	1502.1/1413	290.19	1457.6
CCAAATTGGCAATTGAAGC	AKR1C1	715.84/146.02	3158.9/818.06	430.93	1988.5
GGCACTAAGAAGTTCCGGC	GJA8	593.62/292.04	2340.5/1721.5	442.83	2031
CAGAGCAAACGGAGCACCA	sgPAK1	259.4/544.64	1398.8/2364.7	402.02	1881.7
GTCTCCAACAATCGGCTGA	LRRC61	578.66/470.03	2514.3/2127.8	524.34	2321
TGTTTTCCCAGAAAGACGG	SULT1C2	496.35/845.2	1420.2/4223.9	670.78	2822
AACTTGCTGACGTGCCTGG	sgUSP46	606.09/487.09	3243.1/1553.5	546.59	2398.3
TTATATTGTAGACATGGTA	DNASE2B	50.882/82.069	0/936.5	66.475	468.25
AAGTTCTTTTACCATAGGC	NAP1L1	144.17/251.54	0/2160.8	197.85	1080.4
TCTTGACCCCGATGCCCGA	ARHGEF10	229.47/464.7	1257.9/2093.4	347.09	1675.6
CATTGCCCGACTCATCCAA	AKR1B1	225.48/273.92	574.21/2014.9	249.7	1294.5
ACACCCCGGGAAAGGACAA	ZIC4	495.35/389.03	922.56/3131.8	442.19	2027.2
AAACGAGGGCGGGTATCAC	TRMT12	357.67/354.92	1394.2/2024.5	356.3	1709.3
CTTACGAAGGATGTACACC	CACNA1G	91.288/319.75	2223.3/0	205.52	1111.7
TATCGGCAGGCATATCCGC	ERCC2	380.62/219.56	2228.7/757.46	300.09	1493.1
GGGGTCAGTTGCCTCTGCA	C10orf105	585.14/583.01	2294.5/2754.4	584.08	2524.5
GCTGGTCGTCTCAGAAAAA	WAPAL	343.2/349.59	642.34/2699.3	346.4	1670.8
TGCCATCAGGCAACTATAC	VTA1	177.59/152.41	794.7/1079.7	165	937.21
AGATACTAGGATTGACCGA	sgNCOA1	254.41/246.21	1368.9/1221.6	250.31	1295.2
CAAAGCACGGCCTTCGTAG	DHH	498.34/249.4	985.34/2561.6	373.87	1773.5
CCTTTGAGACGAGCCAGGA	GPATCH4	661.47/537.18	3342.6/1808.3	599.32	2575.5
TTCTCCTAACTAGGCCATG	NUDT2	233.96/238.75	454.77/2021.7	236.35	1238.3
GCCATCAATAGCCGTAAGG	IQCC	587.14/293.1	3797.4/235.5	440.12	2016.5
TATGTACCAAGCACAGAGC	sgPRDM2	298.81/375.17	1234.2/2034.1	336.99	1634.1
GCCCCCAAAGACATATAGC	RABEPK	443.47/208.9	1067.3/2118.1	326.19	1592.7
ATGTTATGGAAGCCAAACC	TLR5	282.84/164.14	1682.8/687.23	223.49	1185
TTTGATGAAGAAGATATGC	PDCL2	254.41/143.89	1741.8/424.18	199.15	1083
ATTCCTAGGCAGACGTCCG	ZNF689	555.71/568.09	1788.5/3100.1	561.9	2444.3
ATTTGTGTCGAATGAAACG	MAK16	349.69/270.72	1445.5/1614.1	310.2	1529.8
CCGCAACTCGAACTCGCTC	BMP2	261.89/429.53	1685.1/1645.8	345.71	1665.4
CGGATCGAAGCGTGAGGAA	CIDEC	444.47/687.46	1110.1/3805.2	565.97	2457.7
AAGTCATCTATGGCGCCGC	MOS	272.87/357.05	986.87/2108.5	314.96	1547.7
GGGCCGTACACTTGCGTGG	ANK3	361.16/386.9	1750.9/1791.7	374.03	1771.3
ATTAATAGCAGAGAGATCC	HAUS8	288.83/288.84	2188.1/703.75	288.84	1445.9
CTCCAGATGGTTATTGGCC	LGI4	699.88/795.11	5412.8/718.9	747.49	3065.9
TGCTAGCACCTTTACAGAC	ERI3	252.41/187.59	2338.2/0	220	1169.1
CGCTGCAGCGAAGCCAATG	DUSP13	402.57/251.54	2589.3/597.71	327.05	1593.5
CGCATGGCCTACCCGGCAC	C16orf62	1009.7/617.12	2353.5/4204.6	813.39	3279
CAGTAGACTGCCAATGCCC	SLC29A3	411.55/445.52	3246.2/695.49	428.53	1970.8
GAAGAAGGAGACTTATGAT	MRPS33	32.425/22.382	0/480.65	27.404	240.32
TTGTACTTACCTATACTAG	GSK3B	74.328/11.724	0/672.08	43.026	336.04
GATGTAGATTGTGTGATGA	FAS	530.27/190.78	301.65/3137.3	360.53	1719.5
CTGGCAGACTTTGATTTCT	WFDC10A	533.76/346.4	803.89/3219.9	440.08	2011.9
GGGAGGCTAAGCAAAGAAC	NUCB2	352.18/290.97	1140.8/2002.5	321.58	1571.6
GTAGAGCGAGTCCCCGTGC	GSC	510.81/259	1864.3/1755.9	384.91	1810.1
CTGCTCTTTGAGCGCGGGA	EXOC7	286.34/532.92	1317.6/2483.1	409.63	1900.4
TGGCAGCGCAGCGCTTCGG	OXT	433.99/483.89	1906.4/2250.4	458.94	2078.4
AGGGGCACCATTGAAATCC	RPLP0	172.1/396.49	1682.8/1169.2	284.3	1426
ACACCCGATCAAATGCATA	KIF5B	342.7/263.26	1248.7/1749.1	302.98	1498.9
CCGAGTGATGCCCCATGGA	MAOB	318.26/320.82	1675.1/1450.2	319.54	1562.7
TACCTTCTCATGGCGGGAC	REEP4	313.27/207.84	1332.2/1331.8	260.56	1332
TATATATTGCTCTGGCCTA	ZNF708	236.45/94.859	0/1873	165.66	936.5
GGCAGTTCCTCGTGACCAG	sgDDX43	324.75/440.19	2097/1501.2	382.47	1799.1
GCGGTCCGTTGCCAAAGCC	HARS2	728.81/730.09	3325/2675.9	729.45	3000.5
TGGCACACCGTCGCCAAAG	APP	459.93/487.09	1672.1/2585	473.51	2128.6
CATCACTCACCAACTCCAG	sgPRKD3	268.38/169.47	757.95/1565.9	218.92	1161.9
CTCCGTACCTGCTTTACTG	GOLGA8M	330.23/295.24	1058.8/2010.7	312.73	1534.8
CTCCAAACTGGAGGGCGAT	CELF3	728.81/478.56	2722.5/2436.3	603.68	2579.4
CAATATGCTTTTGGCAGAA	PBX3	420.03/300.56	1747.1/1682.9	360.3	1715
GGTAAATTGTTAGCCAAGG	LUC7L2	298.31/207.84	979.21/1621	253.07	1300.1
ACCACTCACCAAATCCATG	DTNA	463.92/200.38	1758.6/1458.5	332.15	1608.5
GCCAAAGTGGTGCACCGTC	C19orf47	308.28/806.83	3652.7/1188.5	557.56	2420.6
TTAACACAGTGAGCGAGTC	C6orf132	579.16/354.92	402.71/3803.8	467.04	2103.3
CTACCTCCGTCAGCACATA	CNDP1	268.38/293.1	2469.8/348.43	280.74	1409.1
GACTGTGAGACTTACCATA	MED20	246.93/212.1	1792.3/615.61	229.51	1203.9
ATATCCCCCGGCTTGTGAG	IDH1	367.65/350.66	347.59/3071.2	359.15	1709.4
CAGGCAAAGATCGCAGGCG	GSDMD	383.11/321.88	1041.2/2327.5	352.5	1684.4
GTAGGAGAGTGTACCCTGA	MYSM1	302.3/449.78	192.17/3352.1	376.04	1772.1
GCCAAGAATGTGAGTGCAA	CXCL17	339.71/697.05	1884.2/2682.8	518.38	2283.5
GGAACAGAGGAGCACGTGA	sgPOLR3B	301.8/104.45	861.31/1327.6	203.13	1094.5
GGATTGTCGTCACATAGGC	PIP	1111.4/675.74	2836.6/4210.1	893.58	3523.3
GCGGCGTATGAACCCAACC	CDCA7L	479.89/371.98	1745.6/2162.2	425.93	1953.9
GTCACGGGGAATTTCGAGT	BMP2	185.57/94.859	602.53/1039.8	140.21	821.16
ATTCACAGGAATCTCAGCA	C8orf87	227.97/324.01	2237.1/541.24	275.99	1389.2
CTGTGAGGTGAACAGAGTA	GALNTL5	294.32/94.859	1434/681.72	194.59	1057.8
CAGTTTGGCGTGACATACC	BCL2L13	326.74/325.08	687.51/2476.2	325.91	1581.9
CCAGACCACCGGTTGGAGA	BMP2	408.55/386.9	864.37/2835.7	397.72	1850
CAGCCCAACGTTTAAAACA	ZHX1	416.03/537.18	3539.4/728.54	476.61	2134
GAGCTCTTCGACCCACCCA	SH2B3	770.21/394.36	3323.5/1678.8	582.29	2501.2
GGCTGGCCAGTTGCCACAC	TRIM26	897.92/708.78	5233.7/1231.2	803.35	3232.5
CAGAGAGATGCTCCACACG	ANGPT1	391.09/110.85	729.62/1848.2	250.97	1288.9
AATGAAGTGGACGTGCGCG	DLG4	414.54/272.85	2659.7/637.65	343.7	1648.7
GGCGACGACCGCTTCCTAG	HOXA1	329.24/296.3	2051.1/1010.9	312.77	1531
CAATGACCCGGTTCATGGA	ATP2A2	485.87/306.96	1490.6/2198	396.42	1844.3
AAAGCAGAATGGATTCAAG	HKR1	197.54/189.72	1846.6/258.91	193.63	1052.8
TACTGATAACTTAACATGC	METTL18	58.863/42.633	346.05/410.41	50.748	378.23
GTGTAATTATGCAGAAGAA	DYNLT1	177.59/122.57	1231.1/497.17	150.08	864.13
CTCGGGGGTTCAGCCACCG	GRAMD1A	473.9/535.05	2936.1/1524.6	504.47	2230.3
CCGGAGGCTTCACGGTGAA	POU3F3	187.56/176.93	440.99/1567.3	182.25	1004.1
AGACTCTACACTACGTCAG	NXPE1	563.19/709.84	2503.5/2860.5	636.52	2682
GTCCGCCGGTCAATATCAG	LRFN2	342.7/399.69	1744.1/1755.9	371.2	1750
CACTGCATGGATCACGTGG	PARP14	359.17/624.58	2480.6/1889.5	491.87	2185
ACTCACTAGATCCTCTGGG	KDM1B	489.86/459.37	2067.9/2180.1	474.62	2124
TACAGAAGTAGAGCCACCA	sgBRD7	104.76/284.58	1610.8/501.3	194.67	1056.1
CAACGCGCATCCCGCTCAA	LDHAL6B	925.85/1078.6	6400.5/1307	1002.2	3853.7
AACTTTAAACCGCTTCAGG	PACS1	160.13/236.61	1006.8/1136.2	198.37	1071.5
ATTGAAGTTCATGGCATAG	NQO1	257.4/158.81	808.48/1415.8	208.11	1112.1
AGAAAGCCCGCTCTCGTAT	CONTROL_43	283.84/241.94	1470.7/1196.8	262.89	1333.8
GCCGTTCGTTGTTGACACA	SYT16	344.7/451.91	2240.2/1455.7	398.31	1847.9
AAAGACGGACCCGAAGAGC	HOXD12	489.86/849.47	889.64/4689.4	669.67	2789.5
TGAACTGGAGCCGGTACAC	COX4I2	612.08/508.4	2427.7/2412.9	560.24	2420.3
ATGCGAAACAAGGCTCGGG	NT5C1A	386.6/510.53	891.93/3166.2	448.57	2029.1
GGACAAAATTACTATAAGC	GLRA2	76.822/14.922	699.76/0	45.872	349.88
GTGGTACCTGATATGGCGC	RPS9	454.45/435.93	915.67/3116.6	445.19	2016.1
AGGCATCCCTCGAGGACGT	TCEA2	458.44/599	2802.9/1816.5	528.72	2309.7
CCACGTCTCATGAAGCCGC	CMPK1	830.07/349.59	3270.7/1767	589.83	2518.8
CACGAGTGACCTCGCGATC	DLAT	637.02/381.57	1805.3/2677.3	509.29	2241.3
ACATAGATGATTTTCTCCG	SSX5	248.42/146.02	391.99/1736.7	197.22	1064.3
GAGACTGTGACGCCCGGGA	FAM219A	567.68/400.75	2242.5/2061.7	484.22	2152.1
CAGTCTACCTCGAGACCTA	CDK5RAP1	158.13/352.79	1195.1/1407.5	255.46	1301.3
GATTAGCTGGAAACCTCCT	CHTF8	243.44/296.3	205.95/2510.6	269.87	1358.3
GTAGCGTTTGCAAATACTG	CCZ1B	497.35/326.14	2189.6/1594.8	411.75	1892.2
GCTCTGGAGCGCCCCCCAT	PTPN7	678.92/347.46	3905.4/599.08	513.19	2252.2
GATGTTCTTATTACCTGGA	GCSAM	123.71/154.55	748.76/874.53	139.13	811.64
GTCCAAAGTAATACACCTG	sgCSNK1G1	116.73/358.12	853.65/1603.1	237.42	1228.4
ATTACCTTCTTCCCTTGGA	LEMD1	239.44/315.49	879.68/1895	277.47	1387.4
GGATTAATGATCTTCAGCA	SYCE1L	355.18/491.35	1735.6/2130.5	423.26	1933.1
GTCGTCAGTAATAATAAAC	LRCH2	68.341/10.658	0/623.87	39.5	311.94
TATCAAAGTCTCACCCTAA	UHRF1BP1L	269.37/142.82	1515.1/684.47	206.1	1099.8
TCCACCTGCCATCTGGATC	CPLX3	374.13/752.48	2959.1/1888.2	563.3	2423.6
ACCTTCGAGCACCCCAACG	sgCDK6	521.79/419.94	1880.3/2324.7	470.86	2102.5
GCGGTGGCTACGGAGGCTA	KRTAP19-5	653.48/706.65	2446.9/3184.1	680.07	2815.5
ATTGCGGAGATTGGGAACT	LRRTM4	250.92/361.32	1568/1426.8	306.12	1497.4
CAGAGGGTGCGGTTCTTCC	RGS10	328.74/295.24	679.09/2360.5	311.99	1519.8
GGCCTTGGCGGTTGTGTAG	CCDC101	297.81/379.44	1230.3/2010.7	338.62	1620.5
GAGCGACTAAAGAGAGCAG	TSPAN16	437.98/326.14	2262.4/1300.1	382.06	1781.2
[truncated: 98,684 more rows]

## Sheet: Fibrillar_counts
sgrna	Gene	control_count	treatment_count	control_mean	treat_mean
TCTTTGAGCGGGTCACCTC	TMED2	0/0/147.74	796.98/1585.3/533.77	0.36569	796.98
TGCCGAAGGGACCCAACCG	ATP6V0E2	1.1923/0.76729/160.54	1717.8/1388.2/160.92	1.1923	1388.2
GGAAACAATGGCAACAAGA	sgSRSF3	0/0/125.8	763.32/1117.3/30.838	0.36569	763.32
TGTCCTGAAATCTTAGGCA	C1orf192	0/0/152.13	662.35/582.84/455.84	0.36569	582.84
CTCCTGGGAAGCCCAAAAC	RGS2	0/0/111.53	490.03/737.9/0	0.36569	490.03
GACAGACTTGCTAATCCAA	sgDYRK3	0/120.47/0	551.96/477.95/455.28	0.36569	477.95
ACAGCTAATGGTGAAAAAT	CNEP1R1	0/0/162.36	934.29/469.74/153.07	0.36569	469.74
TATTGCATGGAGTTACAAC	CPSF6	0/0/49.002	441.57/0/441.82	0.36569	441.57
ACCTTACATCAACTACTCA	CPQ	0/64.453/0	553.31/441.46/0	0.36569	441.46
TGAACTTGGGTTTGGACAT	FAM166A	0/141.95/0.36569	418.68/654.9/79.057	0.36569	418.68
AAGTAAAGCTCTTCATGCA	MND1	0/66.755/0	417.34/446.94/0	0.36569	417.34
TTGGCTTCGGCTGACATCG	CCDC86	0/204.1/0	990.84/0/412.11	0.36569	412.11
AAACCTCTATCACAATCAG	sgDHX35	0/0/91.787	407.91/606.56/202.97	0.36569	407.91
GCGTGATAATGTCTGCAAG	PDXK	0/0/163.83	792.94/374.88/407.06	0.36569	407.06
ATAAAGCTCCCTGTACGTG	ACSF3	0/0/302.06	631.39/130.43/388.56	0.36569	388.56
AAAGTATACTCACTTCTTT	SUMO1	126.38/0/0	436.18/385.83/0	0.36569	385.83
CAAGTAATCAACGTAAGAG	LARP1B	0/0/58.875	386.37/384/86.346	0.36569	384
GCGCAAGGTGTATGCATCC	HAL	0/306.92/0	382.33/353.9/572.46	0.36569	382.33
AAACGAAGAAGAGTAAACG	sgCTCF	0/0/15.359	434.84/368.5/77.375	0.36569	368.5
CTGAACATAATTAAGGAAC	COQ5	0/204.1/0	386.37/365.76/109.89	0.36569	365.76
TGAAGTACATTTACGAAAC	CRLF3	0/0/39.494	0/427.78/365.57	0.36569	365.57
TAAATGGGAATAATATCCG	AP1G1	0/82.1/0	538.5/172.39/365.01	0.36569	365.01
AAATTGTTGGTACTCTTCT	LSM5	0/119.7/0	235.59/431.43/364.45	0.36569	364.45
GCTGTTGTTATTGATCATC	ADIG	116.84/0/0	359.45/686.82/34.202	0.36569	359.45
TACACACTTATCGAAGTAC	PARP3	0/130.44/0	0/481.6/358.84	0.36569	358.84
ATCCCAAAGTCTAGGAAAT	C12orf40	0/73.66/0	352.72/665.85/0	0.36569	352.72
TGCGCGCCAGCGTCGAGAA	GET4	0/0/25.598	0/350.25/1079.3	0.36569	350.25
TACTAGCTACTCAAATAGG	ALMS1	0/0/59.241	345.98/896.61/11.214	0.36569	345.98
TTCTAGATTCATATGGTCA	LIPT1	0/181.08/0	376.95/0/344.82	0.36569	344.82
GGAATAGTGATCCTAACCA	ANAPC1	0/0/35.837	40.387/344.78/513.59	0.36569	344.78
CATTATCGAAAACAGACGA	UNC50	109.69/0/0.36569	343.29/450.59/118.87	0.36569	343.29
CCATGAAGGATGTTCGTAC	EDEM3	0/222.52/1.8284	770.05/374.88/793.37	1.8284	770.05
TTGTAGTTCTCATGACGAG	CDC25A	0/157.3/0	642.16/0/329.68	0.36569	329.68
GTGTAAGTCAGCAGGGAGA	sgSEC13	0/0/189.43	0/328.36/328.56	0.36569	328.36
AAGGCTTTGTGAATTACTA	PUS7L	0/112.79/0	0/342.04/325.2	0.36569	325.2
TCGACGTGGGGTGTAACTC	BCDIN3D	0/0/156.88	601.77/304.65/320.71	0.36569	320.71
AATTTCACCAATTAACATG	TFEC	335.02/0/0	317.71/0/421.64	0.36569	317.71
ATAGGAAGGAAAATCACCT	COA5	0/158.06/0	321.75/0/316.79	0.36569	316.79
TCAAGTACCTGCGACGAGG	SRSF3	0/0/0	0/306.47/469.3	0.36569	306.47
GGGACGCGAGTGTTTACGG	RPRD1A	0/0/334.97	0/393.12/305.01	0.36569	305.01
TTATATCAACGTTGGAAGT	GRM5	0/135.81/0	301.56/473.39/0	0.36569	301.56
ACGGCCCACGAGAAAAATA	PDIA4	0/168.04/0	1087.8/301/0	0.36569	301
ACTGGAAAATTACGTAAAC	POLB	106.11/0/0	297.52/421.4/0	0.36569	297.52
AGGGAACTGAAGAGGAAGA	sgPRMT6	0/148.85/0	294.83/405.89/91.392	0.36569	294.83
ACGGTTACCTTCAGAATAA	NLGN1	0/120.47/0	294.83/439.64/186.15	0.36569	294.83
CGGTCATATAATACACAAG	ABCA12	0/0/0	0/297.35/291.56	0.36569	291.56
ACCAGGTACCTTATATGAA	UBE2W	0/0/40.225	288.1/449.67/186.71	0.36569	288.1
ATCGGGTTCAGTAACAATC	FAM104B	0/174.18/0	518.3/0/285.95	0.36569	285.95
GTCATATGCAAGATCAGGA	LMBRD2	0/0/340.82	158.86/284.58/386.87	0.36569	284.58
ATTAAACCTGTATCAAGAT	CD2	0/0/21.21	378.29/133.17/284.27	0.36569	284.27
CTCCACAAAGTCTTGAAAT	CLHC1	0/0/58.875	0/282.76/427.8	0.36569	282.76
CTGCCAATTACCTTACACG	sgHAT1	0/252.44/0	200.59/358.46/280.9	0.36569	280.9
TTGGCTATAAACCTCGTGC	C1orf56	0/0/258.91	543.88/279.11/179.98	0.36569	279.11
TTATGTACATAAAGGATCG	ZNF90	0/0/182.84	1157.8/277.28/0	0.36569	277.28
TAGCGAGAGCTTATACCTC	UBE2C	0/72.126/0	1.3462/425.96/275.3	0.36569	275.3
AGTGAGCCAACTTGGTGAA	C14orf177	0/0/191.99	394.45/142.29/270.81	0.36569	270.81
CATGACAACTTTAATCCCA	HAS2	0/0/66.189	444.26/269.99/197.92	0.36569	269.99
CACCGGTAATACTTGCTAG	PBRM1	0/0/108.97	581.58/269.99/142.41	0.36569	269.99
TTATGTGTACGAAGGACTA	ZNF90	0/0/212.1	438.88/0/269.13	0.36569	269.13
CTGATATTAAGGATACCAT	ANGPTL5	0/48.34/0	0/404.07/268.01	0.36569	268.01
TTTGTAATTTCCTAGAAGG	AP3S1	87.035/0/0	267.9/295.53/0	0.36569	267.9
CGATTCAGACATCTAAGAT	SAMD9	1.1923/0/264.39	477.92/563.69/111.58	1.1923	477.92
ACAGAATGTGTCCTTAAAC	HIF1A	0/153.46/0	288.1/263.6/0	0.36569	263.6
CACTCGGATTGATAAGATA	DENND5B	0/0.76729/127.62	380.99/0/489.48	0.76729	380.99
CATCCGGTTCTTCTCAAAT	ANO6	0/0/113	586.96/0/261.28	0.36569	261.28
GCGCACCGGATCAAGATAA	PI3	0/0/67.652	257.13/0/354.35	0.36569	257.13
TAATTACCTTAGTATGGCA	MFSD8	0/170.34/0	370.22/188.81/255.11	0.36569	255.11
GTGACTCTGAAATATCCCC	sgERCC6L2	134.73/0/0	271.94/171.48/254.55	0.36569	254.55
ATTGGATCTATGTGAAACT	PCDHA4	0/0/123.24	149.43/716.01/251.19	0.36569	251.19
TCACACAACACATTAAACA	PBX1	0/0/218.31	689.28/250.83/0	0.36569	250.83
CAAATATAATAATCCAGAT	TMEM27	0/0/32.18	0/249.01/270.25	0.36569	249.01
CTGGGACGTCCTCATACAC	ANKLE2	0/84.402/0	162.9/248.1/350.99	0.36569	248.1
GAGAAAGATCATCTACAGG	sgPHF3	0/0/124.7	246.36/561.86/0	0.36569	246.36
GGATCACATCATCTGATAA	C5orf54	0/220.98/0	0/784.42/243.34	0.36569	243.34
TGGCAAGTTGCGACGTGAA	PCSK5	40.537/0/0	632.74/0/236.05	0.36569	236.05
TTCCCGAAAAGCCGTCCAA	BTG2	0/276.99/0	0/234.41/399.21	0.36569	234.41
AATTTGGTAATATACTCCC	GATAD1	0/34.528/0	234.25/0/268.01	0.36569	234.25
ACGACCATTCAAGGCCTCC	C11orf30	0/0/217.58	316.37/27.364/232.69	0.36569	232.69
GAGTCTATTGAACGAGATG	RFC1	0/120.47/0	0/827.29/232.12	0.36569	232.12
AATGATCAACCTTTATGGA	BMP2K	0/49.107/0	475.22/230.77/0	0.36569	230.77
TATTGCGTGACAATATCCA	HIST1H4D	0/0/29.621	0/230.77/242.22	0.36569	230.77
TCTACTATTACTTCTCGGA	ITIH2	0/0/252.32	0/286.4/228.2	0.36569	228.2
GTCCTTGTGGATTTCCTGG	PRB1	0/134.28/0	224.82/676.79/84.103	0.36569	224.82
GTTGCCGAAGAGATTGGAC	BRWD1	0/0/222.7	222.13/155.97/397.53	0.36569	222.13
GTAAAGTATACCTCTGGAA	KPNA5	0/0/36.934	0/615.68/222.03	0.36569	222.03
TTTGTCCTCATGAGATCAC	C12orf5	0/0/121.77	25.579/221.64/317.91	0.36569	221.64
TTCCTCAGGAACAATAACG	LMLN	87.035/0/0	110.39/221.64/221.47	0.36569	221.47
ATGTTAATCTAACTAGTGA	TM9SF3	0/23.786/0	220.78/0/222.03	0.36569	220.78
GTGGAAAGACACTCTAATA	CXCL12	0/0/64.726	275.98/0/220.35	0.36569	220.35
ACTGTTTAAACTCTATGGA	SLFN13	0/0/28.158	251.75/218.91/45.976	0.36569	218.91
AAGTGAAATTGATAAGGAA	CETN2	0/92.075/0	296.17/0/218.67	0.36569	218.67
CTCAAGAAGTGGAACGCGG	RNF7	1.1923/0/101.3	0/934.01/394.16	1.1923	394.16
GTCCACAATGATTTAGATA	ASUN	30.999/0/0	210.01/217.08/275.86	0.36569	217.08
TATATGAAACCAGCGTTCA	AK6	0/217.91/0	420.03/50.166/216.99	0.36569	216.99
ATTTGTATGAGCTCAACTC	CONTROL_140	606.86/0/0	216.75/0/275.3	0.36569	216.75
GAGTGTGGCTCCAGGGAAT	INHBE	0/0/14.262	0/216.17/474.9	0.36569	216.17
AAGGATTCATAATCAATGC	ITGB8	0/0/122.87	270.6/214.35/0	0.36569	214.35
GAACTCAAAGTTAAGGTGT	sgCRYAB	0/0/119.95	0/527.2/214.18	0.36569	214.18
GATAGCGAAGATGTACATG	CATSPER3	2.3845/0/407.74	270.6/539.06/542.75	2.3845	539.06
GTGCTCCAATATTACCTCA	NMU	0/129.67/0	0/207.96/394.16	0.36569	207.96
TCTAATGAAGTAACGAGTC	MIA3	0/0/76.063	0/703.24/204.65	0.36569	204.65
CAGACCAGGACGACGAGGA	sgMED17	0/0/107.88	203.28/0/228.76	0.36569	203.28
AGTGATGAAAGGTCTAAGC	ABHD3	0/0/186.13	201.94/181.51/604.98	0.36569	201.94
GTGTGATTCTCCATTGAAA	ODF4	0/99.748/0	545.23/201.58/123.91	0.36569	201.58
AACAGCTTAATGAATGAAG	ARL5B	0/0/38.763	0/315.59/200.73	0.36569	200.73
CAGCTATTTACTCTAAAGG	PACRGL	0/0/128.36	0/200.67/215.3	0.36569	200.67
AGGCTTTCATAATATCCAC	RBM44	0/0/119.21	281.37/195.19/0	0.36569	195.19
TGCTAGCTTGTAAACAAAT	CYFIP1	59.613/0/0	193.86/572.81/106.53	0.36569	193.86
AGAACGGTTTTACACTAAG	AGL	0/29.924/0	192.51/176.95/218.11	0.36569	192.51
CCGTGTATATGACATACCC	NDUFAF5	0/178.78/0	192.51/154.15/223.71	0.36569	192.51
CAGTCAATAATAAGGCGAA	TRMT10A	0/120.47/0	130.59/677.7/192.32	0.36569	192.32
ATCTCGTAGAACTCCTAAA	DEPDC1	0/163.43/0	0/561.86/189.51	0.36569	189.51
TCCTCAGGACGGATATAGG	TMEM183A	0/0/0	152.13/552.74/188.95	0.36569	188.95
ACGTGATTATAGACATACT	FAM9A	0/105.12/0	0/354.81/188.39	0.36569	188.39
AATACGCTCTTACCTAACG	MUM1	0/0/153.22	161.55/747.02/188.39	0.36569	188.39
GATGAATACTCTGACTCCT	ISCA1	0/0/156.51	0/540.89/185.59	0.36569	185.59
TCATCCTATTATTCCAACC	NR1H4	0/81.333/0	332.52/0/183.91	0.36569	183.91
ACGTACCTTATCAAACACA	CALM2	0/0/90.69	0/183.34/210.82	0.36569	183.34
GGACTCCAAACATAAATAG	SLC22A16	0/92.843/0	468.49/181.51/111.02	0.36569	181.51
GTATAAGATGCTTACAGTC	PLS1	0/0/56.316	297.52/0/181.1	0.36569	181.1
GTGTCTGGTCTCCTCAACT	MRPL21	0/135.81/0	372.91/0/179.98	0.36569	179.98
AGTGTTATATTCCTCCAAG	TMEM156	0/119.7/0	0/267.25/179.42	0.36569	179.42
CCCCGACAAAAGAAAACCC	sgTTF1	0/65.22/0	354.06/80.266/178.3	0.36569	178.3
CTGCAGATAAGAACGTACA	DCAF8	3.5768/0/146.27	586.96/560.95/227.08	3.5768	560.95
GAAGAGACGATGCCTACAA	BUB1B	0/0/170.04	1.3462/182.42/177.18	0.36569	177.18
AAGAATGAGAACTATGATC	UGT3A1	0/163.43/0	0/198.84/177.18	0.36569	177.18
GGGGAGTTTATCAATACAA	RAVER2	0/0/0	0/232.59/173.81	0.36569	173.81
TCTTACCCAGAATACTAAA	HSF2BP	0/0/78.623	173.67/295.53/15.139	0.36569	173.67
AGGTCTCTTGGTCTTGCTG	sgDDX10	0/0/156.15	0/316.5/173.25	0.36569	173.25
GAAAACAAGTGGTTATAGA	NRAS	0/95.144/0	0/285.49/170.45	0.36569	170.45
GATCATGCTGATCTATAAA	M6PR	0/0/63.629	228.86/167.83/0	0.36569	167.83
TTTAAAGTACTTTCAACAA	SUGT1	0/0/0	0/435.99/167.65	0.36569	167.65
TTGAAGTCTGAATATAGTG	RGS4	0/0/39.494	170.97/51.991/167.08	0.36569	167.08
TAAAATAGCATTACTGAAG	PSIP1	0/75.195/0	1023.1/0/167.08	0.36569	167.08
ATCGTACTTCTCTCCCAAG	FA2H	131.15/0.76729/0	274.63/56.551/239.97	0.76729	239.97
GGTGTCCATACATATGAAC	CTSK	2.3845/0/198.57	421.37/508.96/146.34	2.3845	421.37
CTGTAATAATCAAGAACCT	ATXN10	0/0/35.472	0/280.02/161.48	0.36569	161.48
GTAGTTAGAAACAAACCTG	DNAJB11	0/0/72.406	160.2/0/182.78	0.36569	160.2
TTCCATGATATCATCGTGG	B3GALT1	0/0/317.42	1.3462/162.36/159.24	0.36569	159.24
TGAACGCCTCTTAAAGAAT	ERCC6L	2.3845/0/164.92	538.5/408.63/188.39	2.3845	408.63
TATCTTTAGACTATGCGAA	RFX8	0/183.38/0.36569	160.2/157.8/3.9248	0.36569	157.8
AATGGTATCAAAGTAACAG	RAD1	0/32.994/0	231.55/155.97/0	0.36569	155.97
AGAAAGGAGAAGAACACTG	COX17	0/107.42/0	0/696.86/155.31	0.36569	155.31
CTCCTTACAACTGTAGATA	KIAA1551	0/0/39.494	154.82/0/415.47	0.36569	154.82
ATGCAGAGTTTAAGGAAGA	C10orf32	1.1923/133.51/0	280.02/356.64/0	1.1923	280.02
GAAAGGAGAAGTCGTAGAC	CUL3	0/0/286.7	161.55/154.15/70.647	0.36569	154.15
ATGTCTATCGTTATCACAG	AKIP1	0/0/257.08	0/380.35/153.63	0.36569	153.63
CGCGGGTACCTGAAGAACA	GET4	52.459/247.07/512.33	6444.5/1812.4/4246.6	247.07	4246.6
TTAGCCGTATCTGAGTAAG	PPWD1	2.3845/0/102.39	391.76/169.65/400.89	2.3845	391.76
GTTCTTCTATGTTCATAAA	ZNF844	0/84.402/0	0/149.59/257.36	0.36569	149.59
AGCGACGAGCTGCCGCAGA	ZNF236	0/0/132.01	0/149.59/321.27	0.36569	149.59
GATTCAATAAGAACAACGA	CP	0/0/249.76	491.38/0/148.58	0.36569	148.58
ACTGTGAAAGTATTGAATC	ZNF268	0/125.84/0	397.14/127.7/148.58	0.36569	148.58
TCTTAGATGTTCAATAAGA	ZNF181	77.497/0/0	234.25/0/146.9	0.36569	146.9
GATGCCATCTTATCCTTAA	IGFL3	0/0/135.67	0/1035.3/145.78	0.36569	145.78
CAGATTTTCATGATAAATA	COX7B2	0/0/0	0/412.28/145.78	0.36569	145.78
AAATAAAGCTCCTGGGCAA	sgMGMT	0/0.76729/36.203	0/209.79/436.21	0.76729	209.79
GAAGAAGATTCCGATCAAG	NDNL2	0/0/98.004	144.05/191.54/139.61	0.36569	144.05
ATTGAAGGAGCCTTATGCA	FAM111B	0/178.78/0	141.36/0/543.87	0.36569	141.36
CGCGATAATAAAGAACTCA	DDB1	0/81.333/0	140.01/247.18/0	0.36569	140.01
TACATGGTATATCTTACTC	TMEM9B	0/0/89.959	204.63/138.64/0	0.36569	138.64
TTCTCAGTCTAGTATGACC	TCP11L1	0/0/83.011	0/138.64/500.69	0.36569	138.64
ATGATCGACAATTTGAAAG	PIBF1	0/26.088/0	216.75/106.72/137.93	0.36569	137.93
GGAGGGAAGATGGCGGAGG	sgKAT5	5.9613/16.113/431.14	446.95/1457.6/934.1	16.113	934.1
TATATAGGACCTGGAGATA	BIRC2	0/20.717/0	539.84/0/135.69	0.36569	135.69
ATCGAATTTATTGTGGAGC	PCMTD1	0/0/71.674	0/245.36/135.13	0.36569	135.13
ATGTACTAAATCCTCAACC	NSUN6	0/0/65.823	504.84/0/134.56	0.36569	134.56
ATTGATATTACCTCAGGTA	BRMS1L	0/0/0	39.041/301/134	0.36569	134
CCATCTGCAGGGTTCACAT	C11orf54	0/0/0	0/151.41/134	0.36569	134
GATTATGTCACCATAAAGA	B3GALNT1	0/64.453/0	133.28/434.17/0	0.36569	133.28
TCGACTAACCATTAATAAA	XPO1	0/0/36.934	267.9/0/132.88	0.36569	132.88
TATGACTGCATCAAGTCCA	BSPH1	0/0/123.24	0/556.39/132.88	0.36569	132.88
GGGTGAAAATAATAAACCC	CBX5	0/95.144/0.36569	0/172.39/132.88	0.36569	132.88
TTCTATGAGAATCAACATG	AKR1B15	0/0/32.912	569.46/0/132.32	0.36569	132.32
GAATATTTCACTTTACTAC	TMEM230	1.1923/0/59.607	442.91/239.89/131.76	1.1923	239.89
AGACAGATTCTCAGAGTAA	RRAS2	0/0/264.03	0/132.26/183.91	0.36569	132.26
AGAAGGTGCTACTATACAG	sgDDX52	0/73.66/0	0/475.21/131.76	0.36569	131.76
ATTAATCAACTTACCCGAA	RBM24	0/97.446/0	154.82/130.43/0	0.36569	130.43
GGATGGTCTGTGGTACTGC	ZNF135	1.1923/475.72/23.77	1234.5/0/1079.3	23.77	1079.3
AAAACGTCCGATAAAAGTC	GINS3	0/0/224.17	691.97/128.61/0	0.36569	128.61
TTACCTAGGTAGTAACCAT	RCN1	0/89.006/0	254.44/0/127.84	0.36569	127.84
GGCTATAAAACTTTCCGAC	ATOH8	0/0/136.4	0/126.78/368.93	0.36569	126.78
CCAGCAAAATCAAACACCT	CFDP1	0/0/80.085	0/206.14/126.15	0.36569	126.15
AGGAAATGTTAAAGGATAA	TCEAL4	0/0/28.158	512.92/54.727/125.59	0.36569	125.59
AGTGATGAATAATCATCAA	AGR2	0/0/0	0/124.96/150.82	0.36569	124.96
GACCTCATTCAAGAATCCA	DNAJC28	9.5381/0/319.24	648.89/1051.7/130.64	9.5381	648.89
TATGAACACACCTGATAAA	DCP2	214.61/0/0	123.85/0/211.94	0.36569	123.85
TGAAGAAGATCCAAAGCAG	sgASCC3	8.3458/0/288.53	440.22/620.24/600.5	8.3458	600.5
AAAATATCGTTTATCGTAC	CYP39A1	1.1923/0/130.55	223.48/361.2/25.792	1.1923	223.48
TCGGTGTTTCGTTCCAACC	ZNF689	0/0/44.614	0/123.14/132.88	0.36569	123.14
GCTACGTATTAATTCACTC	MRPS14	0/0/19.016	122.51/1692/57.19	0.36569	122.51
ACTTACTTAGATATGAGAA	ZNF568	0/32.994/0	223.48/122.22/0	0.36569	122.22
TCAAACATAAGTCCGAAGA	ESF1	0/9.2075/80.085	814.48/623.89/39.248	9.2075	623.89
ATGGGACAGGATCTTTTGA	sgORC5	0/0.76729/241.35	0/325.63/177.18	0.76729	177.18
GTCAGTGTTATGAAGAACA	PPP1R17	1.1923/0/72.772	91.545/508.05/220.91	1.1923	220.91
TACCTCAAGGAGTATAAAG	TCEAL4	0/0/70.212	79.428/598.35/121.67	0.36569	121.67
ACTTATGAACAGATAAAGG	RPRD1A	0/0/53.39	121.16/292.79/0	0.36569	121.16
AACTGGGAAAAGAATACAA	DESI2	0/0/95.078	270.6/0/120.55	0.36569	120.55
AGAAGTTATTACCAAAAAA	ZNF790	0/0/27.061	308.29/0/119.99	0.36569	119.99
GAGGGTAGTTGAGCGCCGT	EMX1	2.3845/10.742/157.61	63.274/1091.8/658.25	10.742	658.25
GGAATATGAAAAGAAACGT	ISY1	0/0/92.153	0/313.77/118.31	0.36569	118.31
GCATCATTTCTAGAAGTAC	IPO11	0/0/0	220.78/0/117.74	0.36569	117.74
AAGGTCTTTGTATAAGGGC	RBM24	0/0/135.67	0/884.75/117.74	0.36569	117.74
TAATGGAATGTGCTTACAA	CTHRC1	0/57.547/0	0/117.66/199.6	0.36569	117.66
TACACTATTAGTAGGAGAA	MICU3	0/40.667/0	0/395.86/116.62	0.36569	116.62
ATTTCATCACATATTGAAG	CD244	0/8.4402/0	507.53/115.84/108.77	0.36569	115.84
CTACCTATTATATTTAACA	C1QTNF7	0/51.409/0	270.6/0/115.5	0.36569	115.5
ATTTATAAGTGCAGTGAAG	ATPAF1	0/0/72.04	0/256.3/115.5	0.36569	115.5
AAATATGTAACTTATGACC	ZCWPW2	0/124.3/0	0/284.58/114.94	0.36569	114.94
AGGGATGAACTGTTCATAA	ZNF485	0/0/220.51	114.43/0/222.03	0.36569	114.43
CTTAATAAATAAAGGTGGA	DENR	0/0/0	114.43/128.61/77.936	0.36569	114.43
TGGCCCATAGGTACCACGG	sgRIOK1	1.1923/283.9/0	207.32/511.7/170.45	1.1923	207.32
TCGGACCACGAGATGCGCG	KCNK9	2.3845/53.711/303.52	1918.4/1442.1/301.09	53.711	1442.1
GGCTCCGGGAAAACTACAC	N4BP2L1	0/0/394.21	113.08/635.75/76.253	0.36569	113.08
TAGGAGGCTAAAACTACAG	TMEM202	0/142.72/7.6794	761.97/276.37/524.8	7.6794	524.8
GACGAGGAGTGCAGTGAGG	sgARIH1	0/58.314/0	841.4/112.19/39.809	0.36569	112.19
TGCAGGAAAGACTTTCCCA	sgTNKS2	0/0/170.04	0/129.52/111.02	0.36569	111.02
ACAGGGTGCCATTGAAGAC	ADPRM	0/104.35/0	0/224.38/111.02	0.36569	111.02
TTCGTTTAGATTCTTACAC	PCDHGA1	0/128.14/0	196.55/108.54/0	0.36569	108.54
TACAGAACTTTACCAACAG	POLK	0/67.522/0	0/108.54/108.77	0.36569	108.54
AGTATCAGATCGTTCATAA	ZFP14	0/0/121.77	271.94/108.54/0	0.36569	108.54
CAGGTATCTGCTATACATA	C2orf15	0/0/127.26	274.63/0/108.21	0.36569	108.21
AAGAATCAACTTGATCCAA	PJA2	3.5768/0/82.645	710.82/338.4/77.375	3.5768	338.4
GTTGGAGTTAATGACACTG	AP4S1	0/0/133.11	0/197.93/105.41	0.36569	105.41
AAGTAGATTTCGATATAGG	FRMD3	1.1923/84.402/0	0/190.63/322.96	1.1923	190.63
TTGGTGGCAGCGGTAGAGT	HLA-DQA2	200.3/0/0	220.78/104.89/0	0.36569	104.89
CTTACCGAGAGATAAATCC	ATP6V0A1	87.035/0/0	25.579/166.92/103.73	0.36569	103.73
GCCAGCCATACCTCCGAAC	MFSD10	0/66.755/159.07	1507.8/1475.8/289.31	66.755	1475.8
TTACACAATCGGTTATACA	FCF1	0/63.685/2.5598	0/365.76/276.42	2.5598	276.42
CTTTTAAACTAACCTCAAG	KDELR2	48.883/0/0.36569	348.68/94.86/103.17	0.36569	103.17
TTCTTGATACTGATCCGAC	GPR176	0/6.9056/82.279	452.34/715.1/259.6	6.9056	452.34
CTTACAAAGATCCATAATG	RBX1	0/123.53/0	102.31/113.1/0	0.36569	102.31
TCACACAACAGAGAACAGA	sgUBE2D2	0/0/247.2	102.31/0/397.53	0.36569	102.31
ACCATACTAGCGAGAAGCG	CONTROL_65	0/32.994/0	102.31/113.1/0	0.36569	102.31
TAATAAAGTCTCCAGCAAG	ACTL6A	0/0/17.919	188.47/0/102.05	0.36569	102.05
TAAAAAGTGAGAGAATAAA	ZNF302	0/0/91.787	197.9/0/100.92	0.36569	100.92
TCTAGGCATAATGAAACTA	C14orf39	0/70.591/0	0/377.62/99.242	0.36569	99.242
CTTCGGGGACGAGAAGTCG	WNT6	0/49.874/0	457.72/0/99.242	0.36569	99.242
TGGGACGCCTGATCTGAGG	KATNAL1	0/330.7/44.979	780.82/1742.1/1150.5	44.979	1150.5
GACTCAGATTCTCTCACCG	sgAAK1	0/4.6038/78.257	354.06/445.11/143.54	4.6038	354.06
CAGGATTCCAACAACTACC	VN1R2	0/144.25/0	231.55/0/97.56	0.36569	97.56
CGCATATTACCTTTCAGTA	SLC6A3	1.1923/0/137.13	176.36/156.88/462.57	1.1923	176.36
AACTGAAGCGCATCGTCGA	TCEB2	306.41/309.99/359.47	7207.8/1599.9/3153.3	309.99	3153.3
ACTGGCTACTCTCGAGCAC	CCDC51	26.23/43.736/153.95	1700.3/1097.3/514.71	43.736	1097.3
ACGGTGTTGAGAACACAGT	CAMTA1	8.3458/9.9748/311.56	691.97/507.14/119.43	9.9748	507.14
GTTAGGTAGTATTTATCCG	CONTROL_187	0/0/147.01	0/94.86/156.99	0.36569	94.86
ATTTCTATGTAACACATGC	SS18L2	1.1923/257.81/0	0/212.52/171.57	1.1923	171.57
TGTTATGGACATGTTCAAG	ADPRM	0/0/85.571	94.237/60.2/228.2	0.36569	94.237
ATTGGTCTTACATGTAGAT	ORC4	1.1923/0/169.68	170.97/0/343.7	1.1923	170.97
CGGCAGGTAGTTCTCCTCC	AVP	0/151.16/0	600.43/93.948/0	0.36569	93.948
AAGGGCATGTATTTAACCC	sgRCOR3	0/0/81.548	0/654.9/93.635	0.36569	93.635
AAATAGTACCTTGTCTACA	AP3S1	0/0/72.04	92.891/0/137.93	0.36569	92.891
TCTTGCCATGAACCAAACA	APH1B	0/33.761/0	534.46/0/92.513	0.36569	92.513
TCAGGTTTATTAATGTACC	OMG	0/0/43.151	100.97/0/91.953	0.36569	91.953
TTCATTCATCTTTGACATC	ARL14EPL	0/3.0692/111.53	411.95/269.07/223.15	3.0692	269.07
ACGTTATCCATGGATGAAC	VPS13D	0/49.874/9.8735	600.43/0/484.43	9.8735	484.43
TGTGAGAACTTCAAGGCTA	EPGN	0/0/36.203	0/90.3/176.62	0.36569	90.3
ATATCTTAACTTAGGGAAC	SFT2D1	0/0/111.17	0/402.24/89.71	0.36569	89.71
GCAATGGGACAACTAATCA	RCBTB2	0/0/186.13	339.25/0/89.71	0.36569	89.71
TTGATTGAAGAACACACCC	ALDH1A2	0/0/0	0/175.13/89.149	0.36569	89.149
ACATATTTTACCTTACCAT	C2orf50	0/41.434/0	0/93.036/89.149	0.36569	89.149
TGTTTCTACCAGTTCACTC	ARHGEF25	0/25.321/284.87	767.36/1031.6/84.664	25.321	767.36
TCTTAGACATTTCAGAAAT	TAF8	0/89.773/0	111.74/26.451/88.589	0.36569	88.589
TCGGGAGATGACGAAGACG	FGFR3	4.769/0/127.62	257.13/320.15/503.5	4.769	320.15
CCGTTCGTAGTAACCTGGC	CLTCL1	0/186.45/82.645	309.64/1405.6/1401.7	82.645	1401.7
CTCTACGAGAGGTGTGAGG	sgERBB3	10.73/225.58/98.735	1534.7/1549.7/633.02	98.735	1534.7
TATGGACAATAATCACAAC	SUN3	0/93.61/0	236.94/0/86.907	0.36569	86.907
TTGGCAGTTGAGCACGCGC	PCSK9	3.5768/0/137.13	0/549.09/275.3	3.5768	275.3
ATACGGGCAGCACGACGCG	VHL	134.73/661.41/974.55	4386.1/4242.3/9444.8	661.41	4386.1
TGTCACGTCTACTCCAAAC	SLMAP	1.1923/138.88/63.264	1210.3/1517.8/0	63.264	1210.3
CTGCCTTATAATGTGACGA	CONTROL_172	0/0/156.88	56.542/86.651/407.62	0.36569	86.651
ACACGGTCGCCGTGGACAG	CTDP1	20.268/32.226/279.75	857.56/280.02/842.71	32.226	842.71
TCTGATCTAGATCGAATCA	DMGDH	0/286.97/7.3137	391.76/115.84/392.48	7.3137	391.76
CGCCTGTTTGGCGACGTGG	COG8	428.02/429.68/493.31	3750.6/3391.3/548.91	429.68	3391.3
GCCGCTACAATCTGTGGAC	COG7	220.57/266.25/160.17	2408.4/307.38/2333	220.57	2333
AGTTTACGATATCACAAGT	RAB6A	0/0/25.232	181.74/0/84.664	0.36569	84.664
TATGATAAGTTGAAATTAC	PAPOLA	0/0/15.725	141.36/0/84.103	0.36569	84.103
GAGCTAATAGGCTTCTAAA	C12orf71	0/0/35.837	0/83.915/159.8	0.36569	83.915
ATGTTTTGAAGATTCAAAT	DSN1	1.1923/0/117.02	0/567.34/150.82	1.1923	150.82
TAACATTTCGATACAGTGC	CDCA2	0/0/138.6	366.18/0/82.421	0.36569	82.421
CGACAATGGAAATACCTGC	PLG	145.46/202.57/253.79	2179.6/166.92/2154.7	202.57	2154.7
GTTTTACTAGAACTCCTAC	FNBP4	2.3845/0/48.636	0/212.52/222.59	2.3845	212.52
AAGAGGAGTGGAGGAGACT	CKS2	135.92/53.711/0	1050.1/1549.7/0	53.711	1050.1
TAGTGCAACCTAAGAAGAC	LIPM	0/0/0	0/143.2/81.86	0.36569	81.86
GGGCCACGCATGACTCGAA	DYTN	0/434.29/176.26	1944/2423.5/528.73	176.26	1944
ATACCACTCACCTTCACTC	ELSPBP1	1.1923/249.37/52.293	1272.2/1007/949.24	52.293	1007
CCCCAACTTCAGTTTGTAC	ARF5	0/68.289/168.22	1313.9/1157.5/338.09	68.289	1157.5
TCCCTAGCATGTTTCGCCA	PIK3C3	35.768/281.6/184.67	1942.6/1061.7/2931.3	184.67	1942.6
CGTCGAAGTTGAGCCATAC	VHL	54.844/149.62/241.72	1731.3/0/2945.9	149.62	1731.3
TAAGGACAGAAGTAGATCA	CONTROL_35	3.5768/211.77/0	391.76/0/243.34	3.5768	243.34
CGTGTCGCCGACGCCAAAG	PRKAR2A	0/168.8/0	0/76.618/213.06	0.36569	76.618
TAACAACGGCAAAGACCGA	sgDNMT3B	4.769/35.296/14.993	504.84/614.77/157.55	14.993	504.84
TAGAGAAGGTAAAGTGCTG	sgCENPL	0/34.528/11.702	955.83/437.82/70.086	11.702	437.82
TTTAGAATAACCTCAACGT	ISM1	0/54.478/0	336.56/0/75.132	0.36569	75.132
AGGATGAGAAATCGACTCC	EXTL2	4.769/74.427/144.08	1315.3/1150.2/441.82	74.427	1150.2
CCTCTTGATATTCAATAAC	CCZ1	2.3845/0/103.85	0/193.37/814.68	2.3845	193.37
ATAGGATTCGTGTTCGCCG	RPL15	0/360.63/12.433	341.95/1092.7/449.67	12.433	449.67
GGAATCCCTAAATGAGCTG	UVRAG	1.1923/582.38/471.37	3178.5/2448.1/4364.4	471.37	3178.5
GACAAGATCTACAACCCCT	IGFL2	0/24.553/112.27	636.77/162.36/999.14	24.553	636.77
CTGTAGGCTCTCGTTCCGG	KLHL22	40.537/57.547/127.99	1191.4/994.21/436.78	57.547	994.21
TTGTCGCCGATGACAATGA	EBF4	0/0/148.1	343.29/0/74.011	0.36569	74.011
TGTGGCGCGAAGCCCCAAA	POMT2	1.1923/52.176/308.64	1101.2/931.27/622.92	52.176	931.27
GGATAATATAAACGCAAGA	PLA2G7	0/0/13.896	310.98/0/72.889	0.36569	72.889
AGAACGGCAACAGAAGAAA	EIF3J	0/0/112.63	51.157/736.08/72.889	0.36569	72.889
CTCGAGCCAAGCACCGAGA	PIK3R4	752.32/124.3/158.71	1674.7/607.47/1997.7	158.71	1674.7
AGTAAATTTGACCTCCCTG	sgMYBL2	11.923/184.92/0	425.41/568.25/209.14	11.923	425.41
TTTACAAACAAGCAATAGT	ACBD7	0/0/0	413.3/0/72.329	0.36569	72.329
ATGTAGCAAGAACACTGCG	ATP6V1H	0/204.87/20.113	796.98/556.39/269.69	20.113	556.39
CAGTAGAGGACTTTAAAAG	sgDDX53	0/0/88.862	0/72.057/182.78	0.36569	72.057
TTGGATAGGGACTACCACT	NUP155	2.3845/0.76729/248.3	596.39/184.25/162.6	2.3845	184.25
CTTGGTACAAGAATCTAAG	CCT4	0/0/88.862	708.12/71.145/61.676	0.36569	71.145
TACTCTTATATCTACAGTG	SLC19A2	0/0/87.765	537.15/1.8242/70.647	0.36569	70.647
CACTCGGCGCCGCGGATGA	COG8	707.01/488/538.29	4656.7/3268.1/1747.1	538.29	3268.1
CAGGAATATCTTCTCGGGG	IL4I1	19.076/367.53/37.3	752.55/841.88/131.76	37.3	752.55
CGTGCCAGAAGCCTTCAAA	WBP2	25.037/238.63/108.97	1332.8/1339/280.34	108.97	1332.8
TGTTCCGGCTCACCAGCAC	DNALI1	150.22/154.99/368.61	133.28/1612.6/1664.1	154.99	1612.6
TGCACCTCACAGGAAGCGT	PTTG1IP	180.03/69.824/98.004	1316.6/1253.2/0	98.004	1253.2
GAACAATATTATTCAGACC	GARS	0/0/0	0/70.233/203.53	0.36569	70.233
TGCACCTGATTCTCCATAG	METTL17	1.1923/33.761/132.38	892.56/705.98/0	33.761	705.98
CATTTCTCTTTTAGGTAAC	PIGF	0/186.45/26.329	615.23/986/134.56	26.329	615.23
CTGACGTGTTAAAAGCACT	SLC37A3	0/69.824/85.936	1167.2/1027/74.571	69.824	1027
ATACCATTAGAATCAAGAG	CSN1S1	0/0/40.957	249.06/0/68.965	0.36569	68.965
GACTGCGGCACGCCAGCGA	PCBP1	0/280.06/174.43	1764.9/225.29/1678.1	174.43	1678.1
TTAAGGCTCGAATAGTAAG	UNC13C	0/46.805/132.74	1288.4/823.64/144.1	46.805	823.64
CTGGTTCTCACCAAAGATG	CIB1	4.769/381.34/0	0/406.8/251.75	4.769	251.75
TCAAAAGGGTTAACTACAA	SLC25A21	0/0/77.16	496.76/68.409/0	0.36569	68.409
GAGAGATTTTCGGTAATAC	NUP153	0/0/202.59	313.68/68.409/0	0.36569	68.409
GAAGCTTCTTTGCTAGATA	DAZL	0/19.182/172.97	164.24/622.06/512.47	19.182	512.47
AGTTTGAAGGGACTCGTAG	BIN1	1.1923/132.74/41.323	1204.9/0/765.34	41.323	765.34
GTTGTTGACAGGCAAATAA	CHMP3	17.884/34.528/0	336.56/651.25/493.4	17.884	493.4
TTTAAGGATGACGACGATG	ARPC2	10.73/217.14/0	378.29/434.17/0	10.73	378.29
ACATATAGTATCATTATGG	SLC35D2	1.1923/61.384/0	638.12/0/122.79	1.1923	122.79
GAGAACCTAACGTTCCAGA	sgCRNKL1	0/337.61/0	0/67.497/188.39	0.36569	67.497
CACTAAAGAAAATTATGTC	LZIC	0/0/35.837	0/67.497/436.78	0.36569	67.497
ATGTGCCCAATCTGATGAC	ADAM30	4.769/35.296/167.48	86.16/699.59/878.04	35.296	699.59
GAAGCATTATTACCACGAA	MACC1	2.3845/0/137.86	0/250.83/173.25	2.3845	173.25
CAGTCACAGCACATGACGG	TP53	2140.1/2097/2272.4	7319.5/1275.1/7919.7	2140.1	7319.5
GTGGACTGTTAAGTACAGG	TAB2	268.26/177.24/98.004	1658.6/120.4/1766.2	177.24	1658.6
ATTAGGTGACTTAGATACC	EBAG9	60.805/19.182/14.627	503.5/0/500.69	19.182	500.69
CCCAATGATGCACGTCGAG	ARHGAP21	10.73/229.42/93.981	1699/683.18/1162.3	93.981	1162.3
CTAAGTATGGCCGTGTGGC	RALY	311.18/289.27/601.19	834.67/2255.7/2544.4	311.18	2255.7
CCTGAATCTTATACAACAG	BLMH	0/0/21.575	181.74/0/66.161	0.36569	66.161
TGCTCAGAGGACTTTATAC	ZNF468	13.115/0/84.108	508.88/409.54/0	13.115	409.54
AATCTAAGGACAAATCATC	TRAPPC6B	2.3845/0/150.3	911.41/0/170.45	2.3845	170.45
CAGTCGAGGGATTTGCACA	sgPSMD6	11.923/0/154.32	970.64/386.74/305.57	11.923	386.74
TTTTACTACTCTAAGAACC	ME1	0/0/0	0/207.05/65.6	0.36569	65.6
TTAAAGGAAAACGTCCCTT	sgPSMA4	0/31.459/0	0/128.61/65.6	0.36569	65.6
TATATTTCACTATCTGACG	C11orf65	0/0/16.456	872.37/0/65.6	0.36569	65.6
GAGGTTTAGATTACACAGC	TBX15	0/0/83.742	0/435.08/65.6	0.36569	65.6
ATCACCATAAGGTTCATGC	ZNF485	0/66.755/79.354	966.6/383.09/952.61	66.755	952.61
AGTACGTGTCCATATCAAT	CONTROL_87	8.3458/0/99.832	0/320.15/386.31	8.3458	320.15
TAGCCATCCATGCAAAACC	C15orf40	0/70.591/259.27	1203.5/980.53/242.78	70.591	980.53
GTACAGGACTTGTTTACAC	ANKRD40	0/120.47/35.106	1077/0/674.51	35.106	674.51
CGCACTGGTGATGACAAAG	sgPTPN11	0/329.17/0	0/134.08/65.04	0.36569	65.04
ACTGAAGTAGTTGAGCGCT	PUM2	5.9613/32.994/368.98	106.35/729.69/650.96	32.994	650.96
TTATTACTCGTTTACAGTC	FAM200B	3.5768/12.277/0	0/206.14/319.59	3.5768	206.14
GACCTACGGCGTTGATCAC	MKI67	0/199.5/97.272	1564.3/133.17/1152.2	97.272	1152.2
ACAAGAGTATTGACGTAAC	ZSCAN5B	5.9613/27.623/0	265.21/586.49/0	5.9613	265.21
CAGGGTGAGGAGATGCATA	GDPD2	0/150.39/4.7539	0/598.35/235.49	4.7539	235.49
ATCCTCCGGAATGGATACC	RCC1	14.307/150.39/55.95	0/1323.5/850	55.95	850
GCAGGGATGCCACCCATAC	PIP5K1A	0/11.509/73.137	368.87/236.24/462.01	11.509	368.87
TGCGTATTCCATTGGAATA	BAZ2B	0/50.641/0	0/726.96/63.358	0.36569	63.358
GCCGCTGGCATTCCCGCTG	LRRC32	705.82/119.7/153.59	1622.2/1454.8/96.438	153.59	1454.8
TTATCTGTACCAACCGACA	PAK1IP1	0/213.31/27.792	757.94/579.19/336.41	27.792	579.19
TCCAAGGTATCCGTAACAG	ALAS2	3.5768/75.962/0	200.59/41.957/344.26	3.5768	200.59
GAGTAAAACTTACAAATAC	FAM228A	128.76/0/0	47.119/290.97/62.797	0.36569	62.797
CTCAGGTGCGGCCACAAGG	sgPOLR2I	439.94/44.503/46.808	757.94/0/969.99	46.808	757.94
ATCCAGGAAGGCGACGCAG	sgGRK6	180.03/143.48/490.02	1674.7/1573.4/223.71	180.03	1573.4
CGTGGAGCCGCGATAACCC	PKD2	48.883/70.591/200.03	1208.9/941.3/0	70.591	941.3
TCTCGCAAGTGCCTCCGTG	TMED10	98.957/300.78/72.772	337.91/1642.7/1127	98.957	1127
TTGGAAACTCTCTTCTATA	IL19	0/0/0	441.57/0/62.236	0.36569	62.236
GCGGAGAGTATATAATGCA	XPO5	1.1923/112.02/141.89	1203.5/1422/417.71	112.02	1203.5
TGCGCACTGTGCTAGAGCG	PCDHGA8	215.8/168.04/522.57	1141.6/1729.4/1763.9	215.8	1729.4
AAACACAAGATCCTGATGA	MRPL10	3.5768/0/342.65	1085.1/197.02/91.953	3.5768	197.02
CAAGGGAAACACCGTCTGC	CYP11B1	47.69/427.38/75.697	993.53/965.02/173.25	75.697	965.02
CAGAGGACTCGGAACGAGG	sgPIK3R4	261.1/458.07/367.88	2331.7/174.21/2402.5	367.88	2331.7
TACACAATCAAGGACACAG	NF2	174.07/217.14/1094.9	1740.7/159.62/1715.1	217.14	1715.1
CTATGAGACACATAATTCA	KRTAP25-1	0/16.113/29.621	0/418.66/533.21	16.113	418.66
CTAATTCTTAAAGGTGAAA	MGARP	0/0/25.964	784.86/0/60.554	0.36569	60.554
AACGAAGATCGCCACACCG	MAPT	3.5768/52.176/314.86	776.78/0/1113.5	52.176	776.78
TTATATCTCGTCCTGCGAT	ACTR3	3.5768/23.019/58.144	503.5/0/665.54	23.019	503.5
TGAACACGGTAAACAGCAC	PPIL2	84.65/0/132.74	982.76/1026.1/1007.6	84.65	1007.6
GTGAGGCCGGCGTTACGCT	SIM1	1074.2/360.63/172.6	2268.4/3352.9/394.72	360.63	2268.4
ATGGGGCCACGATCGTAAC	WDR7	144.26/614.6/139.33	1709.7/1244.1/1346.8	144.26	1346.8
ACGCTCAGGGACGACGGTA	KIAA1211	119.23/469.58/132.01	1283/736.08/1280.6	132.01	1280.6
TAGGATATTATCAACTCAC	CKLF	0/92.843/0	235.59/60.2/1.1214	0.36569	60.2
TTTTCACCAGAATTCGAAT	EIF4A2	0/0/170.41	0/60.2/205.21	0.36569	60.2
GGTCTCTTAATATTGATAC	STK3	0/0/21.21	0/60.2/128.4	0.36569	60.2
GGTTGAGGAGTTTCGAATC	KRT80	54.844/187.22/27.061	792.94/1193/517.51	54.844	792.94
TCCGGTAAGCTGCCGGTCC	COG7	658.13/124.3/480.51	2672.3/721.48/2672.2	480.51	2672.2
TCCGTGTGCTGGCCAGCGA	LMAN1L	289.72/310.75/329.85	2070.5/463.36/2214.7	310.75	2070.5
CTAGAGTGACTATACTTAC	ST3GAL3	0/1.5346/89.227	0/124.05/342.58	1.5346	124.05
GCAACGTTCAGCACCCAGG	sgWDR61	81.074/43.736/267.68	1178/0/973.91	81.074	973.91
GGGGAAACTCATCTATCAG	VPS25	52.459/242.46/51.196	780.82/769.83/129.52	52.459	769.83
ATATTTAAACTTCACAAAG	TMEM81	0/59.849/0	450.99/0/59.433	0.36569	59.433
AGTCTTGAAGATATCAGGA	sgHIRA	0/0/156.15	0/482.51/59.433	0.36569	59.433
TCTAACATCTTATATGAAG	SLC25A26	0/0/32.912	0/243.54/59.433	0.36569	59.433
ATGAGACGAGAAGTAACGG	sgDROSHA	0/0/0	0/59.288/66.722	0.36569	59.288
GTATATATTAAGGCAGCTT	ZNF706	0/79.799/0	59.235/0/213.06	0.36569	59.235
TATTCTTTGTTCAGGTACC	ANGPTL1	0/0/80.085	59.235/695.95/0	0.36569	59.235
CAACCGACTGCCTGCTAAC	APOBEC3D	0/283.9/72.04	903.33/917.59/556.2	72.04	903.33
CGACCTGGCGATCTGATCC	UPRT	110.88/449.63/149.2	1346.2/2304/740.11	149.2	1346.2
ATGTGAAATAATCAGCGAT	ZNF607	26.23/360.63/43.151	682.55/326.54/2662.7	43.151	682.55
CCAGCACGTGCATGCGCTC	CHST4	0/403.6/85.936	1116/988.73/330.81	85.936	988.73
TTGTGGGAGCTCCAAGGGT	KRTAP5-11	4.769/95.144/121.77	1044.7/1046.2/184.47	95.144	1044.7
CCATTTTGAATCAACTAAC	SRR	7.1536/0/164.92	1066.2/0/265.77	7.1536	265.77
AGTCGGCCCCAGTCAAAGG	sgSMARCC2	0/178.78/126.16	1410.9/301.91/1217.3	126.16	1217.3
AATGGCGCAGTGGGACCTC	GPN2	1.1923/745.81/55.219	452.34/2768.3/775.43	55.219	775.43
TCAAGCCGAACTTGTTAGC	CONTROL_147	71.536/79.799/336.8	1338.2/943.13/0	79.799	943.13
TACGAGTCGAAGTTCGGAA	TOMM40	78.689/131.21/61.07	935.64/1332.6/737.86	78.689	935.64
TGAACTACTTACGAACTGC	RB1	0/33.761/303.52	592.35/903.91/195.68	33.761	592.35
CAAAACAAGCTATCGATCA	N4BP2L2	44.114/41.434/275	967.95/182.42/681.8	44.114	681.8
GGACCATACACATCCCATA	PIK3C3	201.49/131.21/192.35	1526.6/185.16/3597.4	192.35	1526.6
AGCCCGGAACTCAACAAAG	EXOC7	0/306.92/7.6794	0/272.72/1052.4	7.6794	272.72
AGAAGGAGGCATCTACCTG	sgRNASEL	33.383/0/177.36	1066.2/156.88/586.48	33.383	586.48
GTTAGAGGTGTTGTATCTA	PPIL3	0/0/72.406	86.16/0/57.751	0.36569	57.751
ACGTGCTCATGGATATACC	MFSD5	63.19/141.95/0	963.91/821.82/368.37	63.19	821.82
GCTCCCAACCACTTCAGAA	DMRTC2	60.805/91.308/68.018	854.87/1045.3/33.081	68.018	854.87
CGGAACACCTCCTACCGGT	RTEL1	20.268/309.22/413.59	1991.1/2125.2/845.52	309.22	1991.1
CCACATCGCCGTACACAAG	TRHDE	269.45/168.04/49.368	1405.5/1649.1/349.31	168.04	1405.5
GGAGCAGAAGTTATAAAAG	C7orf10	168.11/0/21.21	119.82/657.64/459.2	21.21	459.2
CCAGAGTTTGAGGTACAGT	USP18	85.843/397.46/220.87	1900.9/639.39/1640	220.87	1640
GTACGCTTGCCCATACTAG	ARCN1	368.41/55.245/63.629	853.52/822.73/89.149	63.629	822.73
TGACATGGAAGGTGAAACA	C5orf45	329.06/132.74/49.733	1230.5/1642.7/452.47	132.74	1230.5
GTAAACCACAATGACCCCG	RAB35	211.03/172.64/453.82	2330.4/1591.6/368.93	211.03	1591.6
GCTAAACAGGCCCTCTAGC	ARIH2OS	140.69/125.84/311.93	1732.6/1266/283.71	140.69	1266
TCTCACCTGCGTGAGGAGC	ISOC2	389.87/108.19/181.38	1456.6/2031.3/635.82	181.38	1456.6
GGCGCCAGACATCTTAGCC	PPP1R2	670.05/99.748/130.55	1210.3/775.3/1248.1	130.55	1210.3
GTGTAGGAAGTTCCCCTCC	LRRC20	78.689/67.522/281.94	1134.9/913.94/0	78.689	913.94
TCGATTCTTCCCGCCCACA	RHPN2	630.7/98.981/183.94	1686.8/1462.1/726.09	183.94	1462.1
GACCCACCAAACATGCCAC	sgPIK3R4	83.458/357.56/288.16	4380.7/71.145/1887.3	288.16	1887.3
TACTTGGCTATGGAACGAG	ASPA	51.267/16.88/129.09	1151/723.31/29.156	51.267	723.31
GACCATGCACCTGTATGGC	TIFA	417.29/588.51/574.86	2819/1046.2/3041.7	574.86	2819
CTGTCGCCTCTCCAAGATG	sgKDM5B	0/18.415/57.047	417.34/1085.4/25.792	18.415	417.34
TAGATGGTTCATCAAGAGG	sgNBN	3.5768/10.742/67.652	409.26/0/315.11	10.742	315.11
CGACGGGTGGCGGGTCGAC	PSMD3	164.53/155.76/245.74	1358.4/1495.9/199.6	164.53	1358.4
TGTCGACTTAGGTTATCAC	sgMAPRE1	0/174.94/34.74	581.58/624.8/169.89	34.74	581.58
GTGTCCAAACACTCCTCAC	FBXO40	35.768/56.012/261.83	988.14/749.76/37.005	56.012	749.76
CACCCGAGATCTCCGCCTG	GPC1	63.19/141.95/617.64	1289.7/1125.6/1245.8	141.95	1245.8
TTGCCGCCTTGCGGAACGT	GRK7	0/313.82/115.56	1576.5/1111/190.63	115.56	1111
TTTGAGCAGACCCAGTGGC	PLEKHD1	278.99/308.45/445.41	1934.6/2209.1/284.27	308.45	1934.6
GTAGCATGACATCTGGGAG	FAM71A	151.42/455.01/77.16	1658.6/1287/601.62	151.42	1287
TACCCAGACTACATTATTG	CONTROL_175	19.076/209.47/58.51	840.06/761.62/0	58.51	761.62
TGCGTCCGAATGTACGAAC	GLE1	1.1923/401.29/58.51	766.01/760.71/0	58.51	760.71
GAGAAGATACACCGGCAGT	ADPRH	926.38/168.04/86.668	1728.6/1357.2/179.98	168.04	1357.2
GAACTGCATGCCGAGCCCC	TCF19	1169.6/476.49/515.62	3099.1/2599.5/629.65	515.62	2599.5
CTGAAAACGCCTTAAGTGG	ZNF644	0/14.579/524.76	362.14/94.86/522	14.579	362.14
CTAGCGGAGTTCGCGCCGC	FZD9	183.61/192.59/416.15	1883.4/1461.2/529.29	192.59	1461.2
GCTCGAAACATGGTACTCC	C10orf32	125.19/107.42/137.5	1147/1264.2/339.78	125.19	1147
ACAGCAATCCGCCCAAACT	COMMD2	88.227/344.51/139.69	2505.4/1217.7/362.76	139.69	1217.7
TGTATTCAGCACAACGTCA	ZNF365	0/23.786/43.882	465.8/774.39/0.56069	23.786	465.8
CACCCAAAGTGTACTAAAG	VWC2L	0/19.182/170.41	414.64/95.772/530.97	19.182	414.64
CGCATCATTTACTTCGATC	CBLN4	143.07/53.711/53.024	716.2/1927.3/156.99	53.711	716.2
GGGCAGTGTCCGCATGCGG	sgNEK8	0/131.21/101.66	1145.7/395.86/1013.7	101.66	1013.7
TTGGGCAGTTTAAGAGACC	KLRB1	0/0/136.4	0/643.95/54.387	0.36569	54.387
CACTCGAACGTTCTCCACG	HEG1	586.59/247.84/215.39	2784/170.57/1669.7	247.84	1669.7
AGTCAAGTAAGGTTACCTT	sgRNMT	2.3845/97.446/0	523.69/0/140.73	2.3845	140.73
TGAAGCCCACATCTCAAAC	TIMM21	0/32.226/144.81	420.03/542.71/590.96	32.226	542.71
GGTCACATCATCATGAGTG	FLAD1	240.84/723.56/211.37	1641.1/300.09/2414.3	240.84	1641.1
TTGCCACCTCCGGCTCCAC	sgRPS20	1.1923/184.15/92.884	551.96/1186.7/959.34	92.884	959.34
GATGGAGCTCTGTACCTCA	sgGTF2H1	0/29.924/34.374	0/551.83/519.2	29.924	519.2
TTCCATTATAGGAAATTGA	SAMD13	38.152/54.478/0	751.2/590.14/0	38.152	590.14
TACGCTGCTATTGTTGCAG	VMA21	583.01/396.69/304.25	2179.6/2812.1/945.88	396.69	2179.6
CTTATTATAGTCCAGAGGC	GPR63	197.91/98.981/87.033	986.8/1092.7/709.27	98.981	986.8
GTGTGGTAATTCATCTACC	ADSS	4.769/21.484/74.234	561.38/433.26/161.48	21.484	433.26
AAGGCACTTGAACAGATAC	CCNH	158.57/0/20.844	425.41/224.38/516.95	20.844	425.41
GCACTGCACCCGTTCGCGG	sgSTK11	269.45/276.23/240.62	2186.3/336.57/1728	269.45	1728
GTACTCCTGAGGAACCGCA	CSHL1	133.53/150.39/715.65	696.01/1238.7/1300.2	150.39	1238.7
TACATCAACATTTTGCTCA	POTEC	0/237.09/89.593	1229.1/928.54/280.34	89.593	928.54
GCTATATTAAAGGAAAAGC	CCDC121	0/0/77.891	347.33/0/53.265	0.36569	53.265
CGGCAATCGTTGTTCCCTG	sgSRSF1	0/314.59/51.196	726.97/682.26/336.41	51.196	682.26
CGCCTCCAAGGCCACTCGG	PIK3R5	3.5768/254.74/180.65	1367.8/1741.2/184.47	180.65	1367.8
TTGAACGGCTGCAGTAGGC	NADK	645.01/230.19/191.25	1569.7/1735.8/1004.8	230.19	1569.7
CAGGTCTGAAGCGCCTGAC	SLC2A4	108.5/127.37/579.98	1414.9/1121/594.89	127.37	1121
TCCCCACCCGTAGGGCCAT	PNKD	59.613/254.74/319.98	1661.3/1899.9/501.25	254.74	1661.3
AGGATAACCTTGCCATCAA	UAP1L1	3.5768/87.471/229.65	910.06/277.28/948.12	87.471	910.06
CTGCTCCCCGGGGGCCAGG	KISS1	79.881/198.73/110.07	1032.6/1421.1/312.3	110.07	1032.6
CATTGTGTAATTGTCTGCA	N4BP1	17.884/42.968/234.4	617.93/999.68/412.67	42.968	617.93
CAGCGCCAATGTGATGTCA	sgCSNK2A3	72.728/148.85/309.37	1221/1383.7/386.31	148.85	1221
CTTACAAGTCACCCCTCAT	ZNF658	116.84/151.92/97.272	1064.9/1082.7/170.45	116.84	1064.9
CGCCTGCACAACGCCCACA	COASY	517.44/364.46/207.71	2040.9/2391.6/838.23	364.46	2040.9
TGTCCCTATTCGTCACTCA	HADHB	0/72.893/283.41	333.87/819.99/970.55	72.893	819.99
AATGACGTCCACAGAGCGG	MCM3	175.26/135.04/134.94	1324.7/1152/128.96	135.04	1152
TGTGTCCAGCCCCATTGCT	sgRPL17	3.5768/193.36/19.381	504.84/403.16/220.91	19.381	403.16
AGCCAGCAAATGATACCAG	MRPL32	0/69.056/156.88	796.98/794.45/49.34	69.056	794.45
GTCGGATACGTCATCCACG	CYB5D2	194.34/561.66/224.17	1814.7/1530.5/390.8	224.17	1530.5
CGGAGCGTCTATACAATTG	CONTROL_122	0/41.434/139.69	889.87/601.09/206.89	41.434	601.09
TTTACTTACTAAGACACGA	DDX60L	0/50.641/0	52.504/419.57/0	0.36569	52.504
TTGACGGGGACGGCCAACA	PARP1	208.65/159.6/144.08	1542.8/319.24/1255.9	159.6	1255.9
TCAATGATGACACCCTCCT	ANXA8	16.692/181.08/21.575	756.59/0.91212/422.2	21.575	422.2
GGGGCATTACTTGATGGTG	POMZP3	5.9613/31.459/306.08	936.99/515.35/331.37	31.459	515.35
TAGTAGATCGTGATACTCC	ACADSB	5.9613/79.799/0	215.4/612.03/0	5.9613	215.4
GTGGACGTTAAGTTCGGAG	sgTYMP	3.5768/101.28/0	165.59/0/213.62	3.5768	165.59
AAGAAAGCTTTGGGACGGG	UVRAG	611.63/259.35/447.23	2273.8/872.9/4225.3	447.23	2273.8
GTTCTTGTGCAAAGACCTG	TRAPPC6A	83.458/542.48/116.29	1066.2/254.48/1042.9	116.29	1042.9
AGCAGACAACGTCAGGTAA	PHACTR3	103.73/186.45/206.98	1894.2/1360/104.29	186.45	1360
CAAAGCATCAGCAGAAGTG	MAP3K19	66.766/54.478/495.5	767.36/808.14/456.4	66.766	767.36
TACGCAAACGCCCTTTGGG	CONTROL_41	0/43.736/171.51	1105.3/3.6485/610.03	43.736	610.03
TTCGACTCATACATCATGA	ADRBK1	0/27.623/125.8	522.34/477.04/308.94	27.623	477.04
TAGTGAGGCGCTCCACAAT	RPS5	48.883/80.566/152.86	848.13/1012.4/56.069	80.566	848.13
TGACAGCTGTTATGCAGTC	TMCC1	91.804/68.289/351.79	4162.6/911.2/441.26	91.804	911.2
CCAGATTCCGTTCTATCGA	NOMO2	115.65/328.4/92.884	1680.1/1034.3/559.01	115.65	1034.3
CGTTCGGTCATCGCGCCAC	GATSL3	605.67/41.434/113.73	200.59/1024.3/1222.3	113.73	1024.3
TGCCGGTAGTGATCGATCC	SLC12A2	194.34/115.09/500.62	2183.6/694.12/1385.5	194.34	1385.5
AGGAAGCCTCAGCTGGAGA	sgCSRP2BP	171.69/244.77/148.1	794.28/1289.7/3686	171.69	1289.7
TTCTGCCCCGAGTGCTCGG	sgPOLR2C	58.421/503.34/62.167	88.852/732.43/797.3	62.167	732.43
CCCACAGGAATCCTCAATG	HPCA	0/160.36/33.277	522.34/624.8/213.06	33.277	522.34
TACTCTGAAGCATTCACCT	POLR1B	0/0/101.66	0/51.079/194.56	0.36569	51.079
TCTTTGAATATAAGGACAT	ZNF484	0/0/35.106	337.91/0/51.023	0.36569	51.023
ATCCACAGCTACCGAGGTA	VHL	182.42/335.31/547.07	1887.4/422.31/3335	335.31	1887.4
GATCAGGGGGAAAAACCAC	DCTN2	0/181.85/29.255	841.4/0/485.56	29.255	485.56
TCTCCCTCCACAGTCATAG	SEPT12	50.075/309.22/67.286	997.57/757.97/63.358	67.286	757.97
ACCGTCGGGAATTTCATCA	SEC23IP	4.769/375.97/149.57	1180.7/381.26/1187.5	149.57	1180.7
GAGGGAGTCCTCTGTGAAG	sgDNMT1	2.3845/23.019/17.919	881.79/373.06/205.77	17.919	373.06
GCGCCGGGTCACGTACACC	KCTD12	42.921/81.333/153.22	216.75/839.15/1012	81.333	839.15
CTTAAATTTCAGGTAGATC	KDELR2	3.5768/0/69.115	161.55/305.56/79.618	3.5768	161.55
ACAAGTGGAAAACGTACCG	ADAMTS10	2.3845/307.68/38.397	580.23/149.59/557.32	38.397	557.32
GGAGCTTCAACTAACAGGA	NUPL2	1.1923/141.95/355.08	1371.8/1137.4/125.59	141.95	1137.4
AAGGCACCCGCGGAACCGA	NFE2L3	237.26/242.46/454.91	1542.8/1744/140.17	242.46	1542.8
CTTCAGCGATATGGGGGCC	HAX1	25.037/145.02/586.93	1148.3/384.91/1397.8	145.02	1148.3
ATTGCCACACTAGAGGCAG	MAP4	30.999/36.83/204.78	541.19/153.24/751.88	36.83	541.19
GTGAGGTTAGCTTTCCCAC	sgPOLH	0/46.038/95.81	609.85/331.1/708.71	46.038	609.85
TTACCTTGATAGCATAGGG	INTS6	0/0/146.27	181.74/50.166/19.624	0.36569	50.166
CAACACTTTGTTACAACGC	C1GALT1	104.92/92.075/152.13	1012.4/954.99/483.87	104.92	954.99
TACTCTATCTTCATGACAA	LRRIQ3	0/0/120.68	0/106.72/49.901	0.36569	49.901
TGCCAACTATGACGTCCAG	MESDC2	28.614/154.23/137.5	1925.1/1107.3/691.33	137.5	1107.3
TCACCCTCCGCTATTCAAC	REN	168.11/0/49.368	998.91/629.36/383.51	49.368	629.36
GATATAGTCGTCCTCTACA	GPN3	0/128.91/0	49.811/0/172.13	0.36569	49.811
AAAGTATTGGTCCTGTATC	ZFP14	0/75.195/280.48	790.25/0/980.08	75.195	790.25
ATGTCCAGTTAACACTTCA	CD200R1	8.3458/87.471/0	298.87/245.36/219.79	8.3458	245.36
GAGAGACAGGAAGAATTGC	sgURI1	41.729/348.35/23.404	339.25/805.4/572.46	41.729	572.46
CAGCATGGAGAGGAGGCCA	sgTRPM6	3.5768/310.75/72.04	0/768.91/862.34	72.04	768.91
CTCAGTATATCAAGATACA	ERGIC2	0/32.994/0	0/292.79/49.34	0.36569	49.34
GGAAGAAGCGACACCAATA	ENPP5	67.959/56.012/260.37	1507.8/741.55/0	67.959	741.55
CCCCACACCTTGGCTAAAC	LRRC29	350.52/153.46/181.75	1284.3/2162.6/369.49	181.75	1284.3
AGTATTACCCAATCCTAGA	MGAT4C	3.5768/1.5346/134.21	238.29/156.88/3.9248	3.5768	156.88
GTGAATGCTACGATGAGCT	UBTD1	123.99/194.89/681.64	1649.2/1334.4/668.9	194.89	1334.4
GCCTCTGTCAGTATGATGA	PEX13	182.42/250.91/236.96	3163.7/1492.2/501.25	236.96	1492.2
TCATTGAGCTCAGCCGACA	COG4	336.22/250.14/204.05	2245.5/1536.9/469.3	250.14	1536.9
CAGCCGGCGAAGAAGAAGC	sgSRSF7	2.3845/100.52/210.64	1099.9/914.85/305.01	100.52	914.85
CTTTACGAGCAGGCCAAAT	FERMT2	135.92/412.04/168.95	1245.3/1225/173.81	168.95	1225
TCTTAAAGCTGCAAAACGA	ABRACL	5.9613/69.056/198.57	263.86/1256/741.23	69.056	741.23
GGCGCCGGAATATGACACA	RNASE1	0/232.49/24.135	420.03/281.84/479.39	24.135	420.03
GAGTACACCCAAAACAAGA	TNFAIP8	182.42/267.02/63.629	6497/1274.2/407.62	182.42	1274.2
CGGTACCGCGACCTGATCG	COG1	543.67/518.69/128.72	2093.4/3277.2/2362.2	518.69	2362.2
TGGGCTCGTAACCATAGGA	AMELX	104.92/78.264/153.22	931.6/1023.4/422.76	104.92	931.6
GCGACAGACTACATGCAGC	ECEL1	237.26/632.25/373.73	1937.2/1057.1/1996.6	373.73	1937.2
TACAGGCTGTTCGTACCTA	CPB1	102.53/422.78/160.17	0/1186.7/1181.4	160.17	1181.4
AATAGTAACATCTCCAGTA	ARL1	0/26.088/70.577	436.18/460.62/0	26.088	436.18
TCTCTTCTGCAGATTGAGG	sgRPL12	0/66.755/16.456	340.6/0/490.04	16.456	340.6
GAGCCTATAATAATGAGAA	TMEM230	0/0/125.8	64.62/48.342/0	0.36569	48.342
TTTTCGGTAGTGGTGTACC	C16orf62	97.765/125.84/130.92	1024.5/1270.6/165.96	125.84	1024.5
TTGCAGACCGTGAGCGAAT	GRM4	521.02/143.48/167.12	541.19/1419.3/1203.2	167.12	1203.2
GCGTCCCACAAAATAGAGA	ACBD3	27.422/0/130.18	893.91/445.11/135.69	27.422	445.11
ACTATATTTGAAAGGGGAA	KIF2A	0/0/0	172.32/0/48.219	0.36569	48.219
TTGGCTGAGCTAATCGCCA	NLRP11	0/117.4/237.7	982.76/1256.9/206.33	117.4	982.76
GGATACGTGATTCTAAGCG	C1orf228	2.3845/39.132/344.84	537.15/1286.1/0	39.132	537.15
GCCTCATTCTGGACCAATA	COG5	182.42/230.96/375.93	1444.5/1115.5/1684.3	230.96	1444.5
ACAAGGGAGGGAGATGAGA	TCEAL7	46.498/34.528/283.77	0/589.23/791.13	46.498	589.23
AGCAAGCAGCCCCTGCCAT	sgAURKA	46.498/100.52/398.96	1331.4/898.44/757.49	100.52	898.44
GCAGGTGGGCCTGGTCGTA	SNAI1	122.8/376.74/504.28	2889/1921.8/366.13	376.74	1921.8
CGCCACATCTACTTCACGC	PHLDA3	26.23/69.824/532.07	294.83/1591.6/732.82	69.824	732.82
TATTCGAGACAGGGAGCGA	AVIL	141.88/326.87/117.39	1087.8/106.72/1193.7	141.88	1087.8
TCATGGTGGCCTGAATCTC	CHMP3	36.96/309.99/19.747	518.3/41.957/732.26	36.96	518.3
AAGAGGACCCAGAAGGAGA	sgTAOK3	216.99/30.692/61.435	0/775.3/681.8	61.435	681.8
TAACGAGCCTAGTAATGAC	SDHAF2	60.805/785.71/57.778	721.59/677.7/307.26	60.805	677.7
ATTAACAAGCATATCCCAT	BLMH	0/44.503/48.271	570.81/574.63/16.821	44.503	570.81
GACCAGCGGCGCTTTGCGG	SPEG	1533.2/349.12/414.32	2802.9/2025.8/1197.6	414.32	2025.8
CCAGCAGGATGACTGAACC	PGK2	32.191/109.72/140.06	936.99/1013.4/197.92	109.72	936.99
GCGCTACTGCATACATGAC	PCID2	0/99.748/94.347	860.25/1752.2/301.09	94.347	860.25
GGCCTGGGTCGTCGCGACC	IFFO1	137.11/105.89/281.58	1060.8/1113.7/315.67	137.11	1060.8
CAGTAATCCGGGTCCGCTG	VAX1	188.38/240.16/475.03	1884.7/1463/1148.8	240.16	1463
GGGCGAGCTGGCCAAGTAC	ENDOG	102.53/578.54/61.435	1143/900.26/0	102.53	900.26
TTTTGGACTATCGTCAGAC	GNLY	431.6/122/159.8	1180.7/1154.7/618.44	159.8	1154.7
CTTCAATAATTGGAAAGAC	PTGES3	0/20.717/173.34	1054.1/377.62/282.59	20.717	377.62
CATGTCGCCATACTTCAGC	COG7	293.3/273.92/18.284	2039.6/746.11/1577.2	273.92	1577.2
TTATAAGTTCTGTTACATA	CEP44	0/0/23.404	150.78/47.43/0	0.36569	47.43
TCACGCATCTAAATTTAAG	ANP32A	0/0/95.078	0/47.43/140.17	0.36569	47.43
GAAGGAGCCCAGAGAGAGA	sgTET2	0/75.962/27.061	434.84/369.41/581.43	27.061	434.84
TTGCTTAAAGGTTGGTGGA	EREG	57.228/32.226/205.15	728.32/0/650.4	57.228	650.4
TCATCTTCTTCCGTTGCCG	PPP1R1A	265.87/429.68/234.04	1546.8/1570.7/481.07	265.87	1546.8
ATGAGACCCCACATAAAGT	CHN1	1.1923/0/134.94	86.16/135.91/0	1.1923	86.16
GCAGTTGTCTGAAACCAAC	PSG8	8.3458/94.377/380.31	854.87/922.15/72.889	94.377	854.87
CATGCACTGCGACGCCGAC	BIRC6	0/100.52/51.927	873.71/614.77/43.173	51.927	614.77
GCAAACGATTAATACAGGT	CEP97	0/52.943/329.12	1289.7/621.15/76.814	52.943	621.15
CGAGAGAGTGGGCTACGCT	H6PD	51.267/335.31/224.17	1394.7/1863.5/159.24	224.17	1394.7
TCCGATATTCCAAAAGCCA	TRPS1	127.57/227.89/127.26	1105.3/1009.7/262.96	127.57	1009.7
ATGAAATTTTCTAGAAGAA	UGT1A5	0/157.3/0	344.64/0/47.098	0.36569	47.098
CCCCGAGACACGATGCGCA	MYOM2	46.498/538.64/235.14	2374.8/1431.1/819.16	235.14	1431.1
GCATACATCCAAACCGACC	CONTROL_83	140.69/388.25/79.72	1064.9/1879.9/248.95	140.69	1064.9
TCGATATGCAATCTCTAGC	SMOC2	71.536/49.107/345.94	2133.8/729.69/626.85	71.536	729.69
CTCTGAAGATGATCAGACA	sgRPL30	476.9/9.2075/0	0/431.43/244.46	9.2075	244.46
GTGCGCGTTGGGGACCGGG	UTF1	472.13/557.82/398.96	3104.4/2167.2/101.48	472.13	2167.2
AATACGGTGATATTCCTCG	LSM1	4.769/0/147.01	173.67/118.58/216.99	4.769	173.67
ACTGCATGGTGACGCCAAC	SUN2	1067.1/248.6/333.51	1777/1755.8/567.42	333.51	1755.8
TGTCTATTACAGGGGAGAC	SEPT14	101.34/206.4/272.07	332.52/2873.2/1322.1	206.4	1322.1
TTCAAGCTTGGGAAGTACC	PRICKLE4	102.53/343.75/82.645	1186/887.49/776.55	102.53	887.49
GTGGGCTGGGGGAACCATC	VTCN1	54.844/109.72/164.19	920.83/80.266/1028.9	109.72	920.83
TAACCTTTTATTAGGTTCA	TDRP	0/0/0	220.78/0/46.537	0.36569	46.537
ACCTTGCAAATACCATAAT	SPIN2A	1.1923/22.252/118.48	399.83/384.91/111.02	22.252	384.91
GTGGCTATCATAGAAAAGG	sgTAOK3	0/157.3/0	145.39/46.518/0	0.36569	46.518
TTCGAGAGGCTGCCAGACT	NIT1	190.76/65.987/29.621	1634.3/691.38/54.947	65.987	691.38
ATGAGGATCGGATTCGACC	NRP1	0/89.773/163.83	0/819.08/933.54	89.773	819.08
GCCGGTCCCTGATCTGCTG	sgMED26	95.381/143.48/371.17	1584.5/1065.4/319.03	143.48	1065.4
ATCAATGTTTACATGGCGA	EIF3H	0/10.742/250.86	251.75/261.78/448.55	10.742	261.78
TACATTCCGGCAAACCATG	PRMT2	1.1923/27.623/164.92	514.27/430.52/399.77	27.623	430.52
GTGTTTGTCCAGCGACTCC	ECHDC2	39.345/78.264/187.23	997.57/757.06/309.5	78.264	757.06
CGCGCAGACATGTTCAGCG	ARHGEF4	54.844/313.82/307.18	1654.5/3395.8/114.94	307.18	1654.5
TGAACGGATTAATGCACTG	sgDHX15	376.75/50.641/28.524	1218.4/595.61/61.115	50.641	595.61
TCCTCAGCACAGACCAAGA	FAM198A	67.959/176.48/50.099	764.67/698.68/200.17	67.959	698.68
CGACTCCCTTGGGTGTCAA	PTGS2	88.227/309.22/349.96	1779.7/1656.4/1252.6	309.22	1656.4
TGCGGCAGGAGCGCCCTGA	sgKDM8	66.766/120.47/232.21	958.53/1180.3/103.73	120.47	958.53
GCGCTCCATGAATGGCTCG	EVI5L	1299.6/179.55/247.2	2389.6/1446.6/726.09	247.2	1446.6
ATTTCTAATTATAGCCTAG	NPVF	0/65.987/0	0/82.091/45.976	0.36569	45.976
GTGAAGGGCTACATCTACG	SUPT5H	0/28.39/155.42	389.06/433.26/493.97	28.39	433.26
CCTCGCTGCAGATTGGCGA	STUB1	337.41/488/358.74	1802.6/1853.4/1017.1	358.74	1802.6
TATCTCGTGCTCTCCACCA	BTK	345.75/119.7/38.031	1670.7/90.3/952.05	119.7	952.05
CAAATGAGTGAGATCATCA	WRB	87.035/300.78/31.083	795.63/435.99/1153.9	87.035	795.63
CCAAACATGGTGAGGAACA	MYL12A	3.5768/213.31/78.623	1159.1/751.58/0	78.623	751.58
CGCCGCCACTCTCCGCGAG	DIO2	116.84/613.84/150.3	1081/1775.9/365.01	150.3	1081
ATCCATGTGAAACCGCTAC	CONTROL_76	113.26/42.201/51.196	779.48/0/593.21	51.196	593.21
AAGCGCAGCAAGAGACGAT	DSC1	185.99/172.64/354.35	1503.8/1221.3/163.16	185.99	1221.3
ATTCAACATTCCCCACATA	ZRANB3	0/32.226/154.69	0/461.53/678.43	32.226	461.53
CCGCATGTACGCCAAGAAC	DSCAM	162.15/286.2/173.7	1274.9/1173/0	173.7	1173
CATCAAGTACCGCCACTCG	FRZB	139.49/230.19/166.39	1595.3/1143.8/265.77	166.39	1143.8
GCAGTCTTGTCCGGCATGG	SH3D21	340.99/693.63/378.49	2079.9/1851.6/573.58	378.49	1851.6
GGTGGTTGTATTGGTCAAC	DHX58	4.769/812.56/149.2	1071.6/1310.7/0	149.2	1071.6
TTATTGGCACTGGAGCGCC	DEDD	139.49/152.69/402.99	1299.1/1085.4/406.5	152.69	1085.4
AGTCTCCGGAAAGCAGCTA	SQLE	3.5768/188.75/250.86	430.8/1361.8/1225.7	188.75	1225.7
TCGATGATGCGGACCCGCT	SLC9A5	163.34/339.91/265.85	2885/1496.8/579.19	265.85	1496.8
ATTCCACAACAGTACCGAC	CD55	0/69.824/85.205	698.7/1115.5/0	69.824	698.7
CGGCTGGTAAGCAGGTAAA	ROGDI	87.035/168.04/301.33	1559/1142.9/499.01	168.04	1142.9
AGTCCCAAGGCCAAAGGGA	sgMED17	60.805/409.73/111.17	1163.2/903/701.98	111.17	903
ACCAGGTACGCCGTGGCCA	PTPLB	290.91/339.14/294.74	1699/1586.2/320.71	294.74	1586.2
AAGGTGAAGGGTATCATAG	DNTT	0/22.252/42.42	0/378.53/375.1	22.252	375.1
TTCTCTCCATATATCGCAT	SERPINB10	0/34.528/284.14	316.37/537.24/473.78	34.528	473.78
ATGGGATCACTAAAGTAGA	ALX1	0/79.031/44.248	1067.6/540.89/31.398	44.248	540.89
GAGAGGACGACGTTCACTC	OTX2	3.5768/60.616/185.77	642.16/1194.9/123.91	60.616	642.16
CACAAACTCACGATACTCC	COQ10A	188.38/72.126/255.25	1280.3/1068.1/1215.6	188.38	1215.6
CAGATCAAAACCGTGTACC	CDT1	175.26/160.36/182.84	1169.9/1165.7/809.07	175.26	1165.7
ACCCCGATGGAGTATAAGG	IDH3B	2.3845/46.805/272.8	557.35/0/705.91	46.805	557.35
GCTCTTCGACATGAGCATC	MAP4K2	181.22/224.05/349.23	1343.6/1395.5/558.44	224.05	1343.6
CGAGCTCGATTAATTACAA	PPCS	0/33.761/37.3	364.83/747.02/465.93	33.761	465.93
CATAGAATCTCACCAAGGT	SCG3	476.9/123.53/138.96	1017.8/1048/126.72	138.96	1017.8
CATCTCGCTGCACCCGCAA	PTPRF	1160.1/432.75/376.66	2038.2/1985.7/1624.3	432.75	1985.7
TTCCTGTGCATCCCGGCGT	ST18	243.22/791.85/172.24	0/1586.2/1406.2	243.22	1406.2
CCGGAAGCAGGTCTCGTAC	DGKI	91.804/61.384/195.64	805.05/870.16/154.75	91.804	805.05
AGAACGAGACCGCATCGGA	TRAPPC12	180.03/239.4/398.96	1392/887.49/1752.1	239.4	1392
CTTACATGGGGTCGTCATC	BIRC5	30.999/44.503/208.81	1066.2/539.97/160.36	44.503	539.97
ATGGACCAACTTTCACTAC	RANBP9	1.1923/136.58/59.973	635.43/687.74/70.086	59.973	635.43
GTGAGATCGTGACTGCAAG	ATP2B1	38.152/129.67/0	694.66/414.1/496.77	38.152	496.77
TGAGACAGATTAATAAAAA	TOR1AIP2	0/0/0	0/206.14/44.855	0.36569	44.855
GTGCCTCATGCAGCGTCGA	NDP	177.65/242.46/597.9	165.59/1401/1486.4	242.46	1401
TGACCAGCCACTTGTCGCC	FADS3	9.5381/220.21/277.56	0/1323.5/1558.1	220.21	1323.5
TCCTTACCTGGAGCATAAC	FAM168A	33.383/39.899/101.3	687.93/508.05/458.08	39.899	508.05
CACAATCAGCAGGACAAGA	TMEM60	206.26/36.83/575.22	858.9/1273.3/3069.8	206.26	1273.3
TCGTAGAGGAACTCGATTG	sgRPL6	166.92/54.478/107.51	876.41/1013.4/0	107.51	876.41
ATGGCCTTCCAGGATGACA	RNF183	159.76/168.8/358.74	0/1132.8/4112.6	168.8	1132.8
ATCGACGCCTGCTCCGAGA	TRIM42	54.844/538.64/32.18	603.12/623.89/487.24	54.844	603.12
TACTGCTGGCGTAGTCAGG	DLG3	953.81/373.67/302.79	1809.4/1868.9/587.6	373.67	1809.4
ATGTAAATGAGCAACACTC	IWS1	60.805/0/71.309	826.59/0/638.06	60.805	638.06
GTCGCGCGCCTGAACTCCG	TSSK6	408.94/362.16/667.38	2913.3/1910/576.95	408.94	1910
CACACAAGAAAAAAATGAC	C10orf113	7.1536/139.65/0	262.52/0/204.09	7.1536	204.09
CGCCAGTTAGCCTTGAAGG	ATIC	481.67/263.18/229.65	1635.7/1464.9/476.58	263.18	1464.9
GCCCTCACCCTCAACGGCG	GPX6	226.53/238.63/560.96	1382.6/1664.6/700.3	238.63	1382.6
CTTGAACTACCCTTGTGGC	GINS3	0/227.89/61.435	772.74/639.39/513.59	61.435	639.39
CGCACACGCCGCTTACACC	IGFBP7	0/53.711/86.302	327.14/671.32/593.21	53.711	593.21
GTAGGTTTGGCTTATGCGC	ANXA4	0/39.132/74.234	355.41/722.4/498.45	39.132	498.45
ATACCCACTTACCGAGCAA	PPTC7	275.41/171.87/284.5	2606.3/1497.7/764.78	275.41	1497.7
ATATGGTCACCATCGCCAC	EML2	759.47/197.96/309.74	1606.1/1704.7/76.814	309.74	1606.1
[truncated: 99,987 more rows]
