# Supplementary material for: Tau uptake by human neurons depends on receptor LRP1 and kinase LRRK2
Source: EMBO J. 2025 Aug 11;44(18):5149–86. doi: 10.1038/s44318-025-00514-0 (PMC12436637; doi:10.1038/s44318-025-00514-0)
Supplement: Supplementary file 5 — Dataset EV3 [file 44318_2025_514_MOESM5_ESM.xlsx]

## Sheet: LEGEND
Dataset EV3. Analysis of COMPARTMENTS localisation score enrichment for hits of tau uptake screens
Normalised localisation score for selected terms in the COMPARTMENTS database for the sets of significant hits (pval <0.01) found in the CRISPR screens for monomeric tau, fibrillar tau, or either. The mean for the corresponding simulated gene sets, log-fold enrichment and bootstrapped p-value are also indicated.

## Sheet: Dataset EV3
term	term.name	MeanFibrSimulation	MeanMonoSimulation	MeanFibr.MonoSimulation	FibrScore	MonoScore	Fibr.MonoScore	l2Fibr.FC	l2mono.FC	l2Fibr.Mono.FC	Fibr.pval	Mono.pval	Fibr.Mono.pval	Fibr.FDR	Mono.FDR	Fibr.Mono.FDR
GO:0101002	ficolin-1-rich granule	0.00934545	0.00938232	0.00938073	0.0106195	0.0205042	0.0158117	0.184376	1.12791	0.753219	0.397336	0.0372696	0.0617594	0.554083	0.121393	0.145495
GO:0043204	Perikaryon	0.0105322	0.010523	0.0105342	0.0089469	0.0209136	0.0151322	-0.235349	0.990896	0.522539	0.609394	0.0202398	0.0777392	0.70244	0.0806352	0.168005
GO:0030684	Preribosome	0.0167401	0.0167162	0.0167458	0.00962035	0.0214554	0.0153617	-0.799144	0.360093	-0.124459	0.936301	0.177598	0.629984	0.942501	0.279258	0.682358
GO:0060205	Cytoplasmic vesicle lumen	0.019219	0.0192535	0.0192294	0.0178761	0.0214789	0.0201285	-0.104501	0.157796	0.0659279	0.542125	0.361796	0.413936	0.65747	0.444688	0.493633
GO:0016324	Apical plasma membrane	0.0286153	0.0285927	0.0286002	0.0332637	0.0215559	0.0270523	0.217163	-0.407568	-0.0802726	0.258657	0.808662	0.592714	0.424273	0.826793	0.648148
GO:0070971	Endoplasmic reticulum exit site	0.0122234	0.0121981	0.0122118	0.0367575	0.0216394	0.0274621	1.5884	0.827004	1.16917	9.9999e-06	0.0212098	3.99996e-05	0.000284997	0.0806352	0.000628959
GO:0005758	Mitochondrial intermembrane space	0.0170165	0.0170591	0.0170319	0.0307301	0.0218742	0.0257065	0.852718	0.358689	0.593896	0.0099999	0.177338	0.0154198	0.0524133	0.279258	0.0571663
GO:0070724	BMP receptor complex	0.0161696	0.016155	0.0161549	0.0133142	0.0220629	0.0176603	-0.280323	0.449643	0.12854	0.746533	0.0885591	0.295497	0.822268	0.199916	0.391257
GO:0001669	Acrosomal vesicle	0.0249204	0.0249008	0.0249318	0.018277	0.0223258	0.0207617	-0.4473	-0.157477	-0.264064	0.886941	0.653743	0.846752	0.912969	0.696512	0.852359
GO:0044753	Amphisome	0.00732437	0.00733199	0.00733789	0.0170903	0.0224056	0.0161276	1.2224	1.61159	1.13609	0.00199998	5.99994e-05	0.000189998	0.0159998	0.00241409	0.00201486
GO:0005684	U2-type spliceosomal complex	0.00852729	0.00851838	0.0085174	0.0116885	0.0224676	0.0173533	0.45493	1.39919	1.02672	0.236578	0.0111699	0.0134999	0.398069	0.0578803	0.0517306
GO:0032059	Bleb	0.0119957	0.0119755	0.0119834	0.0121363	0.022585	0.0173425	0.0168096	0.915274	0.533282	0.457735	0.00388996	0.0197998	0.592975	0.027716	0.0635825
GO:0071953	Elastic fiber	0.0163468	0.0163492	0.0163355	0.0110142	0.0235408	0.0175313	-0.569651	0.525944	0.101924	0.911111	0.0518295	0.331797	0.922617	0.14068	0.426195
GO:0036038	MKS complex	0.0165843	0.0165937	0.0166068	0.0130929	0.0237408	0.0179766	-0.341033	0.516733	0.114346	0.793422	0.0579494	0.313277	0.86143	0.152745	0.410501
GO:0042581	Specific granule	0.015652	0.0156802	0.0156538	0.0115673	0.0238808	0.0179925	-0.436303	0.606904	0.200883	0.741223	0.097419	0.278007	0.818396	0.209543	0.377472
GO:0001891	Phagocytic cup	0.0107109	0.0106957	0.0107129	0.0120124	0.024015	0.0162126	0.165449	1.1669	0.597763	0.335647	0.00281997	0.0305097	0.495323	0.0238131	0.0880533
GO:0005761	Mitochondrial ribosome	0.0252428	0.0252538	0.0252447	0.0218265	0.0247014	0.0238182	-0.209791	-0.0319079	-0.0839175	0.698873	0.506235	0.611904	0.781093	0.564409	0.667532
GO:0043293	Apoptosome	0.0131105	0.0131023	0.0131142	0.0182788	0.0249465	0.0201907	0.479451	0.929019	0.622555	0.0908791	0.00376996	0.00777992	0.215381	0.0276492	0.0369546
GO:0097525	GO:0097525	0.0195192	0.0195019	0.0195229	0.0330982	0.0250657	0.0293224	0.761863	0.362104	0.586837	0.0113399	0.156348	0.0095799	0.0578101	0.259254	0.041124
GO:0016591	DNA-directed RNA polymerase II, holoenzyme	0.0252385	0.0252543	0.025271	0.0445336	0.0254085	0.0332355	0.819269	0.00878052	0.395241	0.00260997	0.459095	0.0412396	0.020172	0.522064	0.11184
GO:0005922	Connexin complex	0.0174747	0.0174764	0.0174985	0.0178398	0.0254892	0.0218206	0.0298309	0.544477	0.318459	0.442346	0.0429096	0.0841792	0.588035	0.129944	0.175902
GO:0055029	Nuclear DNA-directed RNA polymerase complex	0.026429	0.0264391	0.0264635	0.0445009	0.025569	0.0333028	0.75171	-0.0482785	0.331639	0.00561994	0.521445	0.0735993	0.0341693	0.578537	0.161352
GO:0044354	Macropinosome	0.00850587	0.00849478	0.00850549	0.0114823	0.0256516	0.0165752	0.432881	1.5944	0.962563	0.157658	3.99996e-05	0.000809992	0.318012	0.00241409	0.00595736
GO:0033565	ESCRT-0 complex	0.00970263	0.00970097	0.00969086	0.0237558	0.0256648	0.0210944	1.29183	1.40359	1.12216	0.000219998	8.99991e-05	2.99997e-05	0.0032361	0.00241409	0.000506662
GO:0030667	Secretory granule membrane	0.0207748	0.0207518	0.0208108	0.017185	0.0257427	0.0218855	-0.27369	0.31093	0.0726465	0.670813	0.238408	0.398436	0.755286	0.332458	0.484498
GO:0000932	P-body	0.0237075	0.0237111	0.0236988	0.0337991	0.0258357	0.0300617	0.511643	0.123801	0.34311	0.0500795	0.338477	0.0693293	0.151233	0.421709	0.154971
GO:0030122	AP-2 adaptor complex	0.0124433	0.0124397	0.0124518	0.0136566	0.0259596	0.0189383	0.134228	1.06132	0.604959	0.340887	0.000749993	0.00811992	0.499242	0.00876914	0.0372548
GO:0030128	Clathrin coat of endocytic vesicle	0.012464	0.0124606	0.0124727	0.0136531	0.0259671	0.0189402	0.131463	1.05931	0.602676	0.343407	0.000779992	0.00830992	0.499867	0.00889191	0.037518
GO:0031514	Motile cilium	0.0301608	0.0301155	0.0301411	0.0342115	0.0259756	0.0296804	0.181807	-0.213352	-0.0222206	0.266217	0.705853	0.519385	0.430514	0.741634	0.583348
GO:0000974	Prp19 complex	0.0188857	0.018897	0.0189035	0.0182637	0.025984	0.0225752	-0.0483101	0.459465	0.256085	0.540395	0.0536895	0.108099	0.65712	0.144014	0.200378
GO:0016607	Nuclear speck	0.0350777	0.0350866	0.0351026	0.0565212	0.0262019	0.0424864	0.688239	-0.42125	0.275425	0.0142799	0.833242	0.129159	0.0668173	0.848121	0.222426
GO:0000313	Organellar ribosome	0.0260617	0.0260728	0.0260663	0.0249319	0.0265784	0.0263921	-0.0639424	0.0277083	0.017919	0.547055	0.439756	0.451135	0.658414	0.501766	0.520805
GO:0030018	Z disc	0.0214379	0.0214262	0.0214098	0.0206248	0.0268845	0.0240098	-0.0557853	0.327401	0.16535	0.528065	0.177428	0.257137	0.64905	0.279258	0.355317
GO:0016605	PML body	0.0219256	0.0219111	0.02192	0.0281381	0.0268892	0.0271107	0.359905	0.295363	0.306615	0.144009	0.197398	0.113249	0.298295	0.302059	0.208232
GO:0031983	Vesicle lumen	0.0211663	0.0211901	0.021182	0.0197664	0.0269624	0.0238556	-0.0987208	0.347562	0.171491	0.546415	0.220778	0.298307	0.658414	0.322675	0.393145
GO:0030132	Clathrin coat of coated pit	0.0125332	0.0125305	0.012542	0.0136496	0.0270047	0.0194551	0.123096	1.10776	0.633383	0.352626	0.000439996	0.00609994	0.507248	0.00645994	0.0312536
GO:0044352	Pinosome	0.009117	0.00910573	0.00911492	0.0123283	0.027015	0.0177075	0.435344	1.56892	0.958056	0.147999	3.99996e-05	0.000469995	0.303997	0.00241409	0.00428636
GO:0022627	Cytosolic small ribosomal subunit	0.0157826	0.0157611	0.0157876	0.0111558	0.0270648	0.0190364	-0.500551	0.780045	0.269976	0.842782	0.0184798	0.165268	0.89374	0.07641	0.264429
GO:0090734	Site of DNA damage	0.0177308	0.0177303	0.0177437	0.0276991	0.0271117	0.0276879	0.643581	0.612705	0.641942	0.0451495	0.0594794	0.0109699	0.143973	0.154782	0.0444696
GO:0031970	Organelle envelope lumen	0.0209818	0.0210277	0.0210071	0.0341044	0.0272094	0.0299318	0.700819	0.371813	0.510801	0.0164098	0.140369	0.0185198	0.0748289	0.246729	0.0623306
GO:0030670	Phagocytic vesicle membrane	0.00850827	0.00850615	0.00851649	0.0282929	0.0275258	0.0233748	1.7335	1.69421	1.45662	0.000169998	0.000239998	3.99996e-05	0.00310077	0.00475821	0.000628959
GO:0072546	ER membrane protein complex	0.0169488	0.01694	0.0169518	0.0283115	0.0276085	0.0276047	0.740203	0.704679	0.703474	0.00829992	0.0139999	0.000789992	0.0461556	0.0651422	0.00590551
GO:0070274	RES complex	0.0205275	0.0205429	0.020541	0.0275858	0.0277915	0.0280724	0.426372	0.436005	0.450644	0.0376796	0.0395496	0.00535995	0.129976	0.124377	0.0280935
GO:0032587	Ruffle membrane	0.0164249	0.016433	0.016472	0.0174611	0.0277925	0.0200308	0.0882592	0.758096	0.282209	0.388976	0.0257997	0.164758	0.544089	0.0948106	0.264429
GO:0035869	Ciliary transition zone	0.0238127	0.0238242	0.0238535	0.0218947	0.0279042	0.0242327	-0.12115	0.228057	0.0227523	0.615314	0.225568	0.445366	0.706758	0.325503	0.515448
GO:0032133	Chromosome passenger complex	0.021523	0.021519	0.0215345	0.023877	0.0279427	0.0256537	0.14974	0.376863	0.252522	0.285157	0.0816592	0.099019	0.445314	0.188064	0.194223
GO:0030669	clathrin-coated endocytic vesicle membrane	0.0135115	0.013515	0.0135219	0.0136522	0.0280657	0.0199846	0.0149514	1.05425	0.563588	0.454545	0.00169998	0.0195898	0.592975	0.017618	0.0633543
GO:0043083	Synaptic cleft	0.0241995	0.0241827	0.0242072	0.0218566	0.0282404	0.0255953	-0.146906	0.223781	0.0804464	0.668273	0.210738	0.341237	0.754289	0.313359	0.434648
GO:0016323	Basolateral plasma membrane	0.020928	0.0208928	0.0209324	0.0198398	0.0282498	0.0235056	-0.0770342	0.435233	0.167267	0.535235	0.140609	0.283377	0.652586	0.246729	0.382308
GO:0022625	Cytosolic large ribosomal subunit	0.0152138	0.0152003	0.0152149	0.00954779	0.028323	0.0187121	-0.672143	0.897874	0.298487	0.901071	0.00949991	0.149409	0.919213	0.0534709	0.244342
GO:0000407	Phagophore assembly site	0.0105004	0.010495	0.0104957	0.0272655	0.0285887	0.0233327	1.37663	1.44575	1.15256	0.000429996	0.000189998	5.99994e-05	0.00542265	0.00433196	0.000829083
GO:0080008	Cul4-RING E3 ubiquitin ligase complex	0.027913	0.0279206	0.0279175	0.0272699	0.0287211	0.0271514	-0.033629	0.0407842	-0.0401418	0.526185	0.423246	0.563384	0.648487	0.492347	0.623552
GO:0097223	Sperm part	0.035437	0.0354111	0.0354472	0.034915	0.0290141	0.0321322	-0.0214063	-0.287446	-0.141651	0.507675	0.804542	0.731923	0.635988	0.82443	0.758538
GO:0031256	Leading edge membrane	0.0182909	0.0182846	0.0183326	0.021585	0.0290601	0.0235234	0.2389	0.668414	0.35968	0.267347	0.0479895	0.112559	0.430514	0.135921	0.207801
GO:0031674	I band	0.0247773	0.0247726	0.0247526	0.027669	0.0293662	0.028893	0.159255	0.245413	0.223142	0.298897	0.224098	0.172648	0.456621	0.324408	0.274312
GO:0000421	Autophagosome membrane	0.0103556	0.0103507	0.0103791	0.0219841	0.0294629	0.0209505	1.08605	1.50917	1.01331	0.00552994	8.99991e-05	0.000609994	0.0340764	0.00241409	0.00487995
GO:0043195	Terminal bouton	0.0251657	0.0251223	0.0251729	0.0319903	0.0295239	0.0307458	0.346172	0.232919	0.288519	0.102009	0.203298	0.0748893	0.230278	0.307986	0.163395
GO:0035098	ESC/E(Z) complex	0.0340049	0.0340357	0.0340233	0.0308009	0.0295981	0.0298458	-0.142771	-0.201544	-0.188994	0.695553	0.760232	0.834222	0.779293	0.786091	0.841604
GO:0071437	Invadopodium	0.0160914	0.0160917	0.0160926	0.0164947	0.0300451	0.023022	0.0357101	0.900807	0.516613	0.438566	0.00297997	0.0175298	0.586469	0.0247067	0.0614051
GO:0030137	COPI-coated vesicle	0.0153494	0.0153431	0.0153364	0.059285	0.0301531	0.0406463	1.94948	0.974716	1.40617	9.9999e-06	0.00153998	9.9999e-06	0.000284997	0.016331	0.000268233
GO:0005876	Spindle microtubule	0.0204747	0.0204193	0.020454	0.0285743	0.0302404	0.0285411	0.480875	0.566542	0.480658	0.0749593	0.0474195	0.0251597	0.199891	0.135146	0.0754792
GO:0035032	Phosphatidylinositol 3-kinase complex, class III	0.0117164	0.0117286	0.0117323	0.0231177	0.0302892	0.0208911	0.980465	1.36878	0.832405	0.00347997	6.99993e-05	0.000919991	0.0236845	0.00241409	0.00655493
GO:0000779	Condensed chromosome, centromeric region	0.0226855	0.0226822	0.02268	0.0158168	0.0308573	0.0229224	-0.520312	0.444051	0.015338	0.893941	0.0899791	0.456425	0.918102	0.202121	0.523389
GO:0000777	Condensed chromosome kinetochore	0.0222872	0.0222857	0.0222832	0.0158177	0.0308601	0.0229243	-0.494673	0.469625	0.0409216	0.884321	0.0763892	0.417016	0.912734	0.180484	0.493633
GO:0000428	DNA-directed RNA polymerase complex	0.0299606	0.0299779	0.0300001	0.0475071	0.0312845	0.0373603	0.665074	0.0615492	0.316538	0.00728993	0.396606	0.0647894	0.0419516	0.475927	0.151051
GO:0042470	Melanosome	0.0215892	0.0216026	0.021607	0.0351071	0.0320977	0.0326439	0.701454	0.57126	0.595319	0.0127699	0.0417996	0.00561994	0.0619475	0.12962	0.0291215
GO:0000922	Spindle pole	0.0271723	0.0271112	0.0271448	0.0374752	0.0321568	0.0339636	0.463801	0.246235	0.323312	0.0781092	0.229368	0.0934991	0.20009	0.328905	0.188895
GO:0005814	Centriole	0.0290072	0.0289887	0.028979	0.0350735	0.0322629	0.0322729	0.27397	0.154388	0.155314	0.184428	0.305127	0.245588	0.340397	0.391938	0.345642
GO:0016442	RISC complex	0.0280592	0.0280349	0.0280629	0.0316885	0.0324526	0.031522	0.175485	0.21111	0.167695	0.234428	0.198758	0.175898	0.398069	0.303123	0.278506
GO:0000145	Exocyst	0.0180379	0.0179998	0.0180384	0.0385044	0.0328657	0.0328257	1.094	0.868599	0.863752	3.99996e-05	0.00202998	1.99998e-05	0.000829083	0.018787	0.000379996
GO:0045211	Postsynaptic membrane	0.0290695	0.029056	0.0290846	0.028731	0.0332075	0.0316972	-0.0169011	0.192676	0.1241	0.495285	0.272107	0.296017	0.62695	0.3607	0.391257
GO:0032155	Cell division site part	0.023611	0.0235561	0.0235778	0.0306248	0.0333512	0.0298598	0.375238	0.501635	0.340776	0.097869	0.0461595	0.0565294	0.224881	0.132726	0.137847
GO:0005793	Endoplasmic reticulum-Golgi intermediate compartment	0.0172249	0.0171967	0.0172029	0.0573425	0.0337822	0.0416916	1.73511	0.974132	1.27711	9.9999e-06	0.00772992	9.9999e-06	0.000284997	0.0451903	0.000268233
GO:0044232	Organelle membrane contact site	0.0200062	0.020021	0.0200262	0.032185	0.0338366	0.0308481	0.685938	0.75707	0.623297	0.00910991	0.00504995	0.00186998	0.0483037	0.0328968	0.0118432
GO:0031902	Late endosome membrane	0.0155046	0.0154895	0.0154769	0.0324195	0.0341859	0.0298051	1.06417	1.14211	0.945447	0.00503995	0.00304997	0.00105999	0.0324977	0.0248355	0.00721426
GO:0031332	RNAi effector complex	0.0306984	0.0306786	0.0306983	0.0335416	0.0342845	0.033635	0.127788	0.160325	0.131806	0.287717	0.247408	0.220888	0.447589	0.339075	0.319761
GO:0032153	Cell division site	0.0252931	0.0252432	0.0252595	0.0325513	0.0345624	0.031421	0.363975	0.453308	0.314907	0.099849	0.0603994	0.0666493	0.226523	0.154782	0.15196
GO:0045334	clathrin-coated endocytic vesicle	0.0163501	0.0163475	0.0163585	0.0148425	0.0350629	0.0240164	-0.139572	1.10088	0.553977	0.606244	0.000509995	0.0157298	0.70244	0.00645994	0.0578452
GO:0097014	Ciliary plasm	0.0285948	0.0285998	0.0286071	0.0348982	0.035646	0.0303028	0.287401	0.317738	0.0830779	0.162878	0.145159	0.344257	0.322924	0.248843	0.43635
GO:0005930	Axoneme	0.028567	0.0285723	0.0285798	0.0338195	0.0356563	0.0297374	0.243503	0.319539	0.0572803	0.201458	0.143919	0.386386	0.360254	0.247649	0.474911
GO:0048770	Pigment granule	0.0236242	0.0236402	0.0236446	0.0370894	0.0357962	0.0351421	0.65074	0.598566	0.571687	0.0140399	0.0259897	0.00482995	0.0666893	0.0948106	0.0259113
GO:0015934	Large ribosomal subunit	0.0251974	0.0251745	0.025184	0.0179319	0.0359296	0.0269154	-0.490753	0.513211	0.0959243	0.879911	0.0619994	0.336427	0.912734	0.157065	0.430782
GO:0010494	Cytoplasmic stress granule	0.0254346	0.0254702	0.0254759	0.0381416	0.0375606	0.0378724	0.58457	0.560409	0.572012	0.0215898	0.0309897	0.00356996	0.0920088	0.107873	0.0198525
GO:0097145	BAK complex	0.0262145	0.0262019	0.0262255	0.0320947	0.0389671	0.0329126	0.291969	0.572586	0.327668	0.129429	0.0124599	0.0407196	0.275792	0.0624363	0.11184
GO:0098862	Cluster of actin-based cell projections	0.0378334	0.0378259	0.0378451	0.0388973	0.0390009	0.0384771	0.0400123	0.0441352	0.0238942	0.421736	0.417986	0.437216	0.570413	0.489978	0.509899
GO:0031227	Intrinsic component of endoplasmic reticulum membrane	0.0311954	0.031149	0.0311828	0.0415097	0.0393052	0.0401009	0.412118	0.335531	0.362887	0.0772492	0.130899	0.0456895	0.20009	0.241659	0.119738
GO:0030176	Integral component of endoplasmic reticulum membrane	0.0308685	0.0308262	0.0308574	0.041515	0.0393099	0.0401061	0.427499	0.350736	0.378202	0.0685893	0.118709	0.0382896	0.187286	0.233008	0.106464
GO:0120114	Sm-like protein family complex	0.0319876	0.0319622	0.0319879	0.0444796	0.0395859	0.0421252	0.475632	0.30862	0.397157	0.0342097	0.129019	0.0191198	0.122832	0.240133	0.0633145
GO:0008385	IkappaB kinase complex	0.0291012	0.0291095	0.0291184	0.0249531	0.0398	0.0305603	-0.221859	0.451279	0.0697278	0.766662	0.0372696	0.351096	0.84038	0.121393	0.441047
GO:0030532	Small nuclear ribonucleoprotein complex	0.0315005	0.0314766	0.0315046	0.044854	0.0400263	0.0425379	0.509859	0.34667	0.433183	0.0236098	0.099949	0.0110199	0.0981219	0.210365	0.0444696
GO:0015935	Small ribosomal subunit	0.024615	0.0246076	0.0246284	0.0229478	0.0401099	0.0315126	-0.101183	0.704855	0.355606	0.589294	0.0115799	0.0586294	0.691055	0.0593306	0.141455
GO:0016592	Mediator complex	0.0319902	0.0320183	0.032024	0.0416779	0.0402056	0.0386645	0.381652	0.328502	0.271854	0.0488095	0.0841892	0.0563594	0.148563	0.191951	0.137847
GO:0000930	gamma-tubulin complex	0.0294838	0.0294481	0.0294661	0.0332655	0.0415155	0.0356196	0.174104	0.495475	0.273617	0.234978	0.0207298	0.0618994	0.398069	0.0806352	0.145495
GO:0031234	Extrinsic component of cytoplasmic side of plasma membrane	0.0334562	0.0334598	0.0334847	0.0450248	0.0418254	0.0424009	0.428447	0.32195	0.340595	0.0436996	0.108919	0.0338997	0.140331	0.216966	0.096614
GO:0005834	Heterotrimeric G-protein complex	0.0310524	0.0310499	0.0310648	0.0406053	0.0418291	0.0400687	0.386964	0.429917	0.367196	0.0524095	0.0395396	0.0178098	0.156976	0.124377	0.0614051
GO:0009898	Cytoplasmic side of plasma membrane	0.036022	0.0360367	0.0360573	0.0492575	0.0419239	0.0446883	0.451466	0.218309	0.309606	0.0399396	0.205348	0.0538095	0.132437	0.310062	0.134819
GO:0001726	Ruffle	0.0255203	0.0255435	0.0255644	0.0291168	0.0421099	0.0319393	0.190205	0.721204	0.321197	0.280527	0.0158598	0.100519	0.441105	0.0675896	0.194223
GO:0030125	Clathrin vesicle coat	0.021643	0.0216298	0.0216493	0.0290062	0.042215	0.0349519	0.422461	0.964737	0.691046	0.0609994	7.99992e-05	0.000169998	0.171702	0.00241409	0.00189071
GO:0005902	Microvillus	0.0354791	0.0354693	0.0355201	0.0352655	0.042477	0.0380991	-0.00871435	0.260112	0.10112	0.496335	0.138029	0.276757	0.62695	0.24654	0.377472
GO:0043296	Apical junction complex	0.0370567	0.0370225	0.0370941	0.0350513	0.0430488	0.0381318	-0.0802661	0.217573	0.0398043	0.595124	0.194568	0.405036	0.694058	0.298731	0.486715
GO:0030665	clathrin-coated vesicle membrane	0.0250949	0.0250857	0.0250997	0.0332186	0.0433155	0.0377252	0.404596	0.788019	0.587861	0.0891091	0.00419996	0.00334997	0.213124	0.0294643	0.0189154
GO:0030175	Filopodium	0.0284665	0.0284389	0.0284844	0.040192	0.0439371	0.040022	0.497643	0.627575	0.490622	0.0369296	0.0138899	0.00844992	0.128549	0.0651422	0.0377761
GO:0043025	Neuronal cell body	0.0402454	0.0402175	0.0402361	0.0362319	0.0441484	0.0411028	-0.151566	0.134537	0.030747	0.674913	0.307627	0.430236	0.758031	0.392935	0.503045
GO:0034663	Endoplasmic reticulum chaperone complex	0.0241004	0.0240852	0.024094	0.0370195	0.0445493	0.0394832	0.619225	0.887256	0.712566	0.00685993	0.000109999	1.99998e-05	0.040625	0.00278664	0.000379996
GO:0033017	Sarcoplasmic reticulum membrane	0.0286829	0.028696	0.0286771	0.033885	0.0450854	0.0393023	0.240453	0.651814	0.454715	0.177958	0.00529995	0.00716993	0.336718	0.0337563	0.0351558
GO:0048471	Perinuclear region of cytoplasm	0.0363845	0.0363397	0.0363821	0.0381602	0.0451277	0.0387173	0.0687431	0.312466	0.0897473	0.412366	0.202338	0.366266	0.566382	0.307554	0.455486
GO:0034399	Nuclear periphery	0.0410909	0.0411104	0.0411357	0.0433796	0.0455221	0.0434963	0.0782002	0.147064	0.0805013	0.358016	0.263847	0.314187	0.513274	0.351701	0.410513
GO:0098562	Cytoplasmic side of membrane	0.037247	0.0372704	0.0372833	0.0493027	0.0458413	0.0466593	0.404541	0.29862	0.323635	0.0596594	0.131949	0.0452895	0.170029	0.241824	0.119738
GO:0014069	Postsynaptic density	0.0403369	0.0403059	0.0403296	0.0384593	0.045893	0.0426888	-0.0687693	0.18728	0.0820191	0.578524	0.233888	0.326997	0.683438	0.330194	0.423609
GO:0032838	Plasma membrane bounded cell projection cytoplasm	0.0348073	0.0348036	0.0348216	0.0440381	0.0459887	0.0403028	0.339362	0.402045	0.210899	0.096349	0.0669493	0.136409	0.223021	0.166825	0.228752
GO:0032279	Asymmetric synapse	0.041361	0.0413365	0.0413543	0.038277	0.0462582	0.0427743	-0.111793	0.162294	0.0487055	0.637194	0.260697	0.390706	0.726401	0.351143	0.477646
GO:0098984	Neuron to neuron synapse	0.0420023	0.0419804	0.0420018	0.0383788	0.0464432	0.0429215	-0.130162	0.145751	0.031248	0.661933	0.280927	0.424596	0.748987	0.370239	0.497727
GO:1990316	Atg1/ULK1 kinase complex	0.0250153	0.025036	0.0250344	0.0352133	0.0468638	0.0364435	0.493311	0.904472	0.541748	0.0299297	0.000139999	0.00182998	0.114689	0.00335997	0.0117531
GO:0099572	Postsynaptic specialization	0.0416167	0.0415866	0.041609	0.0395903	0.0470385	0.0438537	-0.0720177	0.177724	0.0758056	0.584704	0.242368	0.337257	0.688954	0.33695	0.430782
GO:0097060	Synaptic membrane	0.0414114	0.0413726	0.0414146	0.0389584	0.0473362	0.0438874	-0.0880926	0.194268	0.0836671	0.599484	0.235828	0.330117	0.697359	0.330289	0.426195
GO:0031519	PcG protein complex	0.0477778	0.047791	0.0477786	0.0448673	0.0478038	0.0451846	-0.0906771	0.000384846	-0.0805356	0.651023	0.483975	0.689453	0.739733	0.543578	0.724402
GO:0000794	GO:0000794	0.0342457	0.0342753	0.0342223	0.0335876	0.0487981	0.03895	-0.0279957	0.509656	0.186685	0.523615	0.0176698	0.145539	0.647069	0.0739215	0.241329
GO:0030426	Growth cone	0.0371803	0.0371779	0.0372286	0.0260018	0.0492685	0.0378126	-0.515929	0.406223	0.0224545	0.95099	0.0569794	0.441896	0.953081	0.151062	0.514042
GO:0022626	Cytosolic ribosome	0.0293216	0.0293129	0.0293092	0.0233336	0.0493596	0.0361407	-0.329555	0.751798	0.302268	0.826582	0.00381996	0.0727093	0.883555	0.0276492	0.160949
GO:0031594	Neuromuscular junction	0.0398032	0.0397796	0.0398101	0.0442673	0.0494826	0.0463103	0.153356	0.314893	0.218199	0.235948	0.0752992	0.0822692	0.398069	0.178836	0.173679
GO:0035097	Histone methyltransferase complex	0.0547372	0.0547615	0.0547631	0.056085	0.0495042	0.0521154	0.035093	-0.145611	-0.0714928	0.417066	0.740273	0.676443	0.570076	0.768939	0.714023
GO:0036464	Cytoplasmic ribonucleoprotein granule	0.0398229	0.0398546	0.0398455	0.0503	0.0496413	0.0493374	0.336959	0.316797	0.308264	0.098139	0.120309	0.0546695	0.224881	0.234448	0.135609
GO:0005844	Polysome	0.0381474	0.0381447	0.0381484	0.0380327	0.0497192	0.0435294	-0.00434266	0.38232	0.190368	0.489415	0.0495195	0.125189	0.623389	0.137688	0.218721
GO:0000139	Golgi membrane	0.0510952	0.0509928	0.0510238	0.0919796	0.0501634	0.0682481	0.848127	-0.0236589	0.419618	0.000549995	0.510555	0.0185898	0.00611701	0.567837	0.0623306
GO:0008287	Protein serine/threonine phosphatase complex	0.0427943	0.042833	0.0428184	0.0457487	0.0503484	0.0466986	0.0963114	0.233223	0.125147	0.307547	0.120949	0.191578	0.465918	0.234692	0.295134
GO:0043679	Axon terminus	0.0456769	0.0456547	0.0456899	0.0537	0.0509437	0.0526621	0.233459	0.158139	0.204893	0.131679	0.231308	0.0921191	0.279281	0.329577	0.188369
GO:0030131	Clathrin adaptor complex	0.0295745	0.029543	0.0295757	0.0455204	0.0511408	0.047164	0.622156	0.791661	0.673272	0.00234998	0.000259997	2.99997e-05	0.0184757	0.00492475	0.000506662
GO:0072686	Mitotic spindle	0.0435932	0.0435596	0.0435952	0.0485779	0.0515117	0.0483318	0.156197	0.241911	0.148803	0.243218	0.149669	0.186788	0.404771	0.253162	0.291573
GO:0044754	Autolysosome	0.0241551	0.0241739	0.0241848	0.0344257	0.0515408	0.0379762	0.511155	1.09227	0.650994	0.0261197	1.99998e-05	0.000239998	0.104998	0.00241409	0.00248725
GO:0005921	Gap junction	0.0405296	0.040527	0.0405575	0.042523	0.0516676	0.0468051	0.0692688	0.350376	0.206699	0.360626	0.0462795	0.0844792	0.513893	0.132726	0.175902
GO:0030119	AP-type membrane coat adaptor complex	0.0304981	0.0304667	0.0304992	0.0486708	0.0521089	0.0492346	0.674336	0.774296	0.690899	0.00143999	0.000469995	1.99998e-05	0.0126276	0.00645994	0.000379996
GO:0030027	Lamellipodium	0.0393433	0.039317	0.0393658	0.0385558	0.0529399	0.0442916	-0.0291724	0.429202	0.17009	0.520975	0.0525195	0.189608	0.647069	0.141709	0.293089
GO:0005788	Endoplasmic reticulum lumen	0.0402455	0.0402392	0.0402284	0.0523319	0.0529953	0.0518598	0.37886	0.397264	0.366402	0.0816992	0.0788492	0.0345197	0.202472	0.184386	0.09777
GO:0005901	Caveola	0.0347783	0.0347426	0.0347723	0.0400593	0.053138	0.0454248	0.20395	0.613041	0.385542	0.196118	0.00460995	0.0137999	0.352086	0.0313752	0.0524395
GO:0034705	Potassium channel complex	0.044854	0.0448193	0.0448389	0.0581168	0.0532507	0.0562832	0.373718	0.248681	0.327952	0.0382196	0.127459	0.0169198	0.130061	0.238202	0.0603125
GO:0044853	Plasma membrane raft	0.0361491	0.0361015	0.0361445	0.0419115	0.0533164	0.046435	0.213388	0.56252	0.361436	0.188278	0.0104299	0.0214798	0.340911	0.0553027	0.0675502
GO:0036452	ESCRT complex	0.0280724	0.0280685	0.0280719	0.0507903	0.0533315	0.0475991	0.855401	0.926034	0.761805	0.000199998	8.99991e-05	9.9999e-06	0.0032361	0.00241409	0.000268233
GO:0017119	Golgi transport complex	0.0360658	0.0361036	0.0360944	0.0708575	0.0540601	0.0591738	0.974291	0.582423	0.713184	9.9999e-06	0.00174998	9.9999e-06	0.000284997	0.017645	0.000268233
GO:0030427	Site of polarized growth	0.0411474	0.0411276	0.041183	0.032608	0.0541192	0.042564	-0.335577	0.396036	0.0475848	0.884011	0.0486995	0.385436	0.912734	0.136239	0.474911
GO:0008021	Synaptic vesicle	0.0503621	0.0502935	0.0503882	0.0645319	0.0542394	0.0593953	0.357672	0.10897	0.237263	0.0400796	0.302127	0.0596394	0.132437	0.391392	0.142385
GO:0000776	Kinetochore	0.0441305	0.044113	0.0441226	0.0431832	0.0545484	0.0479977	-0.0313067	0.306333	0.121447	0.533065	0.0930491	0.231358	0.651682	0.204978	0.331758
GO:0030120	Vesicle coat	0.0321482	0.0321361	0.0321489	0.0668743	0.0547296	0.0586383	1.05672	0.768126	0.867075	9.9999e-06	0.000409996	9.9999e-06	0.000284997	0.00623194	0.000268233
GO:0035770	Ribonucleoprotein granule	0.04292	0.042969	0.0429462	0.0551584	0.0557033	0.0549023	0.361932	0.374465	0.354336	0.0732293	0.0734193	0.0263897	0.196427	0.176998	0.078141
GO:0005643	Nuclear pore	0.0421553	0.0421429	0.0421809	0.0557372	0.0562207	0.0541336	0.402927	0.415809	0.359935	0.0262897	0.0274597	0.0098999	0.104998	0.0993781	0.0414161
GO:0030017	Sarcomere	0.0522009	0.0521853	0.0521618	0.0514124	0.056493	0.05385	-0.0219588	0.114429	0.0459527	0.523015	0.293827	0.377456	0.647069	0.381724	0.467717
GO:0030666	Endocytic vesicle membrane	0.0211141	0.0210986	0.0211028	0.0412416	0.0567512	0.0447481	0.965895	1.4275	1.08439	0.00184998	9.9999e-06	9.9999e-06	0.0151456	0.00227998	0.000268233
GO:0005905	clathrin-coated pit	0.0295664	0.029556	0.0295519	0.0371239	0.0570197	0.0448991	0.328388	0.948012	0.603436	0.099449	7.99992e-05	0.000499995	0.226523	0.00241409	0.00438457
GO:0044306	Neuron projection terminus	0.0544435	0.0544295	0.0544697	0.063285	0.0580648	0.0611271	0.217103	0.0932744	0.166359	0.129349	0.316237	0.121389	0.275792	0.400567	0.213719
GO:0016529	Sarcoplasmic reticulum	0.0393327	0.0393438	0.0393164	0.049308	0.0588188	0.0533869	0.326091	0.580142	0.441356	0.0731193	0.00457995	0.00335997	0.196427	0.0313752	0.0189154
GO:0098552	Side of membrane	0.0498686	0.049925	0.0499253	0.0601487	0.0590272	0.0589364	0.270402	0.24162	0.239388	0.140549	0.174658	0.097349	0.295346	0.279258	0.19217
GO:0031253	Cell projection membrane	0.0462639	0.0462943	0.0463278	0.0564637	0.0590338	0.0543944	0.287437	0.350707	0.231581	0.118539	0.0814492	0.100029	0.25863	0.188064	0.194223
GO:0030496	Midbody	0.0264765	0.0264157	0.0264586	0.0369062	0.059169	0.0422449	0.479149	1.16345	0.675039	0.0764892	5.99994e-05	0.00263997	0.20009	0.00241409	0.0152383
GO:0044449	Contractile fiber part	0.055144	0.0551295	0.0551076	0.0532027	0.0598254	0.056193	-0.0517053	0.117931	0.0281396	0.576424	0.285157	0.419276	0.682726	0.373654	0.49403
GO:0036019	Endolysosome	0.0289958	0.0290038	0.029026	0.0470628	0.0599859	0.049993	0.698744	1.04838	0.784379	0.00113999	9.9999e-06	9.9999e-06	0.0108299	0.00227998	0.000268233
GO:0030662	Coated vesicle membrane	0.0368317	0.0368156	0.0368202	0.082077	0.0600948	0.0693458	1.15603	0.706925	0.91331	9.9999e-06	0.00256997	9.9999e-06	0.000284997	0.0226244	0.000268233
GO:0005741	Mitochondrial outer membrane	0.0510825	0.0511103	0.0511053	0.064185	0.0601953	0.0597463	0.329407	0.236037	0.225376	0.0614894	0.143179	0.0756992	0.172019	0.247649	0.164375
GO:0070382	Exocytic vesicle	0.0536497	0.0535695	0.0536675	0.0715407	0.0602432	0.065165	0.415195	0.169388	0.280047	0.0172798	0.207768	0.0279497	0.077251	0.311652	0.0822263
GO:0098852	Lytic vacuole membrane	0.0402158	0.0402255	0.0402132	0.057977	0.0605239	0.0565019	0.52772	0.589396	0.490629	0.0306897	0.0212198	0.0097399	0.115657	0.0806352	0.041124
GO:0005765	Lysosomal membrane	0.0402054	0.0402153	0.0402031	0.0579779	0.0605268	0.0565037	0.528112	0.589827	0.49104	0.0306397	0.0211298	0.0097099	0.115657	0.0806352	0.041124
GO:0019897	Extrinsic component of plasma membrane	0.0560634	0.0560523	0.056107	0.066108	0.0607108	0.0624855	0.237764	0.115179	0.155342	0.106879	0.276117	0.135899	0.237184	0.364955	0.228752
GO:0005771	Multivesicular body	0.0361824	0.0361723	0.036185	0.0519593	0.0611822	0.0524537	0.522095	0.758224	0.535654	0.00885991	0.000269997	0.000539995	0.0475308	0.00492475	0.00455995
GO:0044291	cell-cell contact zone	0.0510188	0.0509926	0.0510191	0.0496743	0.0617568	0.0549089	-0.0385283	0.27631	0.106001	0.562474	0.0815392	0.226428	0.672104	0.188064	0.325713
GO:0030016	Myofibril	0.0574661	0.0574536	0.0574318	0.0555319	0.0622995	0.0585692	-0.049395	0.116823	0.0282916	0.574424	0.282757	0.416836	0.682129	0.371577	0.493633
GO:0005767	Secondary lysosome	0.0356887	0.0357047	0.0357194	0.0464929	0.062985	0.0500182	0.381542	0.818894	0.485748	0.0398696	2.99997e-05	0.000779992	0.132437	0.00241409	0.00590551
GO:0043292	Contractile fiber	0.0586753	0.0586639	0.0586371	0.0553425	0.0629991	0.058821	-0.0843651	0.102858	0.00451787	0.636834	0.303187	0.477445	0.726401	0.391652	0.54293
GO:0016528	Sarcoplasm	0.0446738	0.0446757	0.0446591	0.0540566	0.063739	0.0577327	0.275044	0.512686	0.370436	0.0938991	0.00674993	0.00749993	0.219579	0.0415942	0.0359996
GO:0044450	Microtubule organizing center part	0.0476614	0.0476569	0.0476502	0.0600451	0.0647343	0.060222	0.333225	0.441846	0.337809	0.0799592	0.0344197	0.0261697	0.20009	0.116262	0.0779961
GO:0043197	Dendritic spine	0.0557229	0.0557486	0.0557729	0.0542168	0.0652357	0.0597621	-0.0395298	0.226726	0.0996679	0.563034	0.122949	0.237588	0.672104	0.235142	0.338562
GO:0044391	Ribosomal subunit	0.046604	0.0465872	0.0465923	0.0393035	0.0652817	0.0512383	-0.245793	0.486746	0.137133	0.812812	0.0201598	0.210048	0.878299	0.0806352	0.311993
GO:0044309	Neuron spine	0.0558925	0.0559181	0.0559429	0.0555124	0.0653286	0.0604944	-0.00984485	0.2244	0.112847	0.505615	0.124919	0.209128	0.635153	0.235384	0.311642
GO:0000793	GO:0000793	0.0545683	0.054593	0.0545598	0.0519257	0.0655972	0.0564724	-0.0716141	0.264918	0.049709	0.609634	0.105129	0.364596	0.70244	0.214013	0.455486
GO:0000792	Heterochromatin	0.0641635	0.0641966	0.0641998	0.0688752	0.0656272	0.0666734	0.102231	0.0317987	0.0545425	0.264927	0.417536	0.323167	0.430514	0.489978	0.419841
GO:0031248	Protein acetyltransferase complex	0.0610267	0.0610562	0.0610225	0.0774549	0.0660864	0.0690935	0.343915	0.114216	0.179207	0.0246298	0.263877	0.0830192	0.100278	0.351701	0.174455
GO:0031968	Organelle outer membrane	0.0549576	0.0549806	0.0549947	0.069731	0.0669399	0.0659154	0.343481	0.283945	0.261323	0.0464295	0.0911091	0.0414496	0.145013	0.203656	0.11184
GO:0005811	Lipid droplet	0.0541568	0.0541986	0.0541783	0.0634531	0.0677268	0.0637612	0.228547	0.321471	0.234963	0.114579	0.0483195	0.0455795	0.252406	0.13601	0.119738
GO:0030880	RNA polymerase complex	0.0680781	0.068105	0.0681325	0.0873425	0.0684779	0.0758869	0.359492	0.0078779	0.155508	0.0114099	0.467575	0.095319	0.0578101	0.526669	0.191458
GO:0005802	trans-Golgi network	0.0525602	0.0525126	0.0525798	0.094769	0.068616	0.077465	0.850446	0.385881	0.559036	1.99998e-05	0.0430996	0.000139999	0.000506662	0.129944	0.00167998
GO:0071439	Clathrin complex	0.0469037	0.0468699	0.0468873	0.0672504	0.0688751	0.0649215	0.519842	0.555321	0.469498	0.00141999	0.000949991	0.000169998	0.0126276	0.0105657	0.00189071
GO:0008303	Caspase complex	0.0525141	0.0525115	0.0525184	0.0566735	0.0691089	0.0596206	0.109967	0.396239	0.182987	0.267987	0.0132899	0.0808792	0.430514	0.0638869	0.171539
GO:0031252	Cell leading edge	0.0558878	0.0559077	0.0559591	0.0532796	0.0691643	0.0581893	-0.0689491	0.306981	0.0563805	0.590044	0.098909	0.366586	0.691055	0.210365	0.455486
GO:0034708	Methyltransferase complex	0.072328	0.0723496	0.0723599	0.0786912	0.0696676	0.0734042	0.121647	-0.0544971	0.0206718	0.223828	0.607664	0.424356	0.388082	0.652181	0.497727
GO:0005798	Golgi-associated vesicle	0.0403956	0.0403669	0.040388	0.0953673	0.0699643	0.0788079	1.23929	0.793446	0.964416	9.9999e-06	0.000399996	9.9999e-06	0.000284997	0.00623194	0.000268233
GO:0098858	actin-based cell projection	0.0552521	0.0552233	0.0553002	0.0602841	0.0709014	0.0635079	0.125749	0.360538	0.199653	0.260837	0.0381396	0.0861691	0.426315	0.122477	0.178605
GO:0030136	clathrin-coated vesicle	0.0435096	0.0434911	0.0435028	0.0569168	0.0720009	0.0628902	0.387521	0.727296	0.531728	0.0471995	0.000699993	0.000659993	0.146415	0.00839992	0.00518891
GO:0016604	Nuclear body	0.079693	0.0797044	0.0797339	0.096346	0.0721596	0.0845178	0.273772	-0.143468	0.0840614	0.0934691	0.715053	0.287157	0.219579	0.749573	0.386081
GO:0044441	Ciliary part	0.0650853	0.0651227	0.0651722	0.0705743	0.0732592	0.0669379	0.116813	0.169848	0.0385659	0.284667	0.213758	0.393346	0.445314	0.316473	0.479588
GO:0045335	Phagocytic vesicle	0.0446543	0.0446633	0.0446925	0.059977	0.0736958	0.0619603	0.425612	0.722493	0.47131	0.0241298	0.000379996	0.00104999	0.0991277	0.00618851	0.00721426
GO:0016234	Inclusion body	0.0565927	0.0566484	0.0566412	0.0617248	0.074338	0.0654065	0.125233	0.392066	0.207582	0.238268	0.0147499	0.0537595	0.398069	0.0659405	0.134819
GO:0005681	Spliceosomal complex	0.053642	0.0536353	0.0536679	0.0654044	0.0755202	0.0707439	0.286024	0.49368	0.398546	0.0826692	0.00945991	0.00393996	0.203467	0.0534709	0.0213884
GO:0150034	Distal axon	0.0648206	0.0647948	0.0648555	0.0610885	0.076384	0.0684949	-0.0855516	0.237393	0.0787666	0.652133	0.107529	0.280857	0.739733	0.216548	0.380032
GO:0070469	Respiratory chain	0.0627288	0.0627578	0.0627608	0.0719177	0.0765117	0.0727252	0.19722	0.285886	0.212591	0.127619	0.0544095	0.0476195	0.274501	0.145092	0.123378
GO:0099023	Tethering complex	0.0581101	0.0581175	0.0581463	0.101294	0.0812798	0.086286	0.801685	0.483925	0.569439	9.9999e-06	0.00205998	9.9999e-06	0.000284997	0.018787	0.000268233
GO:1902493	Acetyltransferase complex	0.0729884	0.0730171	0.0729918	0.0880832	0.0821577	0.0823874	0.2712	0.170163	0.174689	0.0385796	0.143689	0.0613694	0.130313	0.247649	0.145495
GO:0097144	BAX complex	0.0632527	0.0632496	0.0632508	0.0654549	0.0821944	0.0705659	0.0493737	0.377983	0.157886	0.379686	0.0098199	0.0930091	0.537284	0.0534709	0.188895
GO:0030118	Clathrin coat	0.057277	0.0572473	0.0572651	0.0777195	0.0828169	0.0774364	0.440321	0.532717	0.435357	0.00311997	0.000689993	0.000159998	0.0225148	0.00839992	0.00187075
GO:0030133	Transport vesicle	0.0733886	0.0732581	0.0733872	0.11656	0.0831127	0.0988056	0.667446	0.18208	0.429065	2.99997e-05	0.163788	0.000489995	0.000683993	0.265792	0.00438113
GO:0000775	chromosome, centromeric region	0.0740552	0.0740499	0.0740829	0.0774788	0.0836911	0.0785603	0.065199	0.176576	0.0846591	0.337617	0.146909	0.238838	0.496623	0.2509	0.339283
GO:0005776	Autophagosome	0.0536226	0.0536388	0.0536798	0.0763442	0.0838638	0.0731318	0.509678	0.644772	0.446119	0.00313997	0.000459995	0.000549995	0.0225148	0.00645994	0.00455995
GO:0033267	Axon part	0.0732216	0.0731845	0.0732572	0.0742699	0.084246	0.0790911	0.0205085	0.203071	0.110544	0.445326	0.132049	0.197278	0.588604	0.241824	0.299863
GO:0098791	GO:0098791	0.0821512	0.0820442	0.082105	0.129596	0.0855775	0.103775	0.657673	0.0608292	0.337914	0.000289997	0.380186	0.0100499	0.00388937	0.461077	0.0416614
GO:0045121	Membrane raft	0.0727604	0.0727164	0.0727518	0.0784867	0.0859286	0.0804285	0.109295	0.240858	0.144723	0.268127	0.095669	0.135629	0.430514	0.208732	0.228752
GO:0031461	cullin-RING ubiquitin ligase complex	0.0692307	0.0692241	0.0692521	0.0781823	0.086062	0.0793131	0.175431	0.314101	0.195701	0.150688	0.0359596	0.0584894	0.307369	0.11969	0.141455
GO:0031965	Nuclear membrane	0.064196	0.0642416	0.0642542	0.0912292	0.087293	0.0865047	0.507012	0.442358	0.428987	0.00279997	0.0106199	0.000899991	0.0209309	0.0556629	0.00651422
GO:0098857	Membrane microdomain	0.0753591	0.0753121	0.0753487	0.0807876	0.0875418	0.0823607	0.100352	0.217091	0.128375	0.279297	0.113669	0.157588	0.44069	0.224385	0.254824
GO:0034703	Cation channel complex	0.0852076	0.0851421	0.0851673	0.10081	0.0881671	0.0943935	0.24258	0.0503685	0.148387	0.0581694	0.371026	0.096609	0.166826	0.453587	0.191538
GO:0005774	Vacuolar membrane	0.0593512	0.0593476	0.0593429	0.092731	0.0882554	0.0838547	0.643775	0.572495	0.498816	0.000949991	0.00494995	0.000939991	0.0094173	0.0328968	0.0065944
GO:0044437	Vacuolar part	0.067005	0.0670082	0.0670236	0.0978504	0.0895803	0.0871481	0.54631	0.418843	0.378801	0.00427996	0.0290297	0.00816992	0.0282849	0.103418	0.0372548
GO:0042645	Mitochondrial nucleoid	0.0689267	0.0689882	0.0689697	0.0723611	0.0895859	0.078385	0.0701498	0.376922	0.184615	0.322447	0.00703993	0.0499395	0.48367	0.0428028	0.127935
GO:0030117	Membrane coat	0.0642233	0.0641951	0.0642104	0.102355	0.089754	0.0932173	0.672411	0.483514	0.537792	2.99997e-05	0.00186998	9.9999e-06	0.000683993	0.0181428	0.000268233
GO:0048475	Coated membrane	0.0666676	0.0666403	0.0666576	0.103263	0.0911549	0.0943902	0.631264	0.451925	0.501867	3.99996e-05	0.00257997	9.9999e-06	0.000829083	0.0226244	0.000268233
GO:0044455	Mitochondrial membrane part	0.0820868	0.0821166	0.0821289	0.096169	0.0920131	0.0921509	0.228422	0.164167	0.166108	0.0695893	0.152528	0.0733993	0.188885	0.256653	0.161352
GO:0098794	Postsynapse	0.0792829	0.0792627	0.0792876	0.0733248	0.0921192	0.0829523	-0.112709	0.216861	0.065187	0.704843	0.122179	0.310167	0.78584	0.235078	0.407597
GO:0098589	Membrane region	0.0796318	0.0795873	0.0796272	0.0847398	0.0927023	0.0866416	0.0896952	0.220069	0.121798	0.292897	0.102889	0.161748	0.45122	0.212243	0.260626
GO:0098798	GO:0098798	0.0825615	0.0825904	0.0825954	0.0825496	0.0933728	0.0863542	-0.000208443	0.177028	0.0642047	0.486745	0.143279	0.291337	0.623389	0.247649	0.389036
GO:0005813	Centrosome	0.0774523	0.0773726	0.077418	0.0932469	0.0934742	0.0897561	0.267747	0.272746	0.21334	0.096139	0.096779	0.0793792	0.223021	0.209543	0.17074
GO:0010008	Endosome membrane	0.0537204	0.0536998	0.0537213	0.076323	0.0934986	0.0805664	0.506648	0.800029	0.584683	0.0185498	0.000489995	0.000379996	0.0797992	0.00645994	0.00368677
GO:0030135	Coated vesicle	0.0587223	0.0586825	0.0587099	0.107354	0.0940188	0.0968178	0.870395	0.680018	0.721667	9.9999e-06	0.000329997	9.9999e-06	0.000284997	0.00557328	0.000268233
GO:0019867	Outer membrane	0.0848555	0.0849067	0.0849434	0.0932752	0.0965146	0.0920607	0.136487	0.184869	0.116085	0.184328	0.119059	0.149499	0.340397	0.233008	0.244342
GO:0005769	Early endosome	0.0564992	0.056509	0.0565624	0.0924062	0.0971484	0.0873117	0.709759	0.78171	0.626332	0.000499995	0.000199998	4.99995e-05	0.0058461	0.00434281	0.000735477
GO:0005777	Peroxisome	0.0893778	0.0893822	0.089372	0.0974159	0.0979981	0.0947182	0.124241	0.132767	0.0838186	0.188398	0.180118	0.208538	0.340911	0.28128	0.311642
GO:0042579	Microbody	0.0895344	0.0895383	0.0895298	0.0979513	0.0980629	0.095036	0.129623	0.131202	0.0861053	0.177698	0.182828	0.201498	0.336718	0.28357	0.305259
GO:0005819	Spindle	0.0874736	0.0874298	0.0874594	0.0966841	0.0981474	0.0958467	0.14443	0.166825	0.132116	0.188018	0.160518	0.135429	0.340911	0.262353	0.228752
GO:0005929	Cilium	0.0940504	0.0940861	0.094137	0.104488	0.0987981	0.0971804	0.151839	0.0705016	0.045903	0.181318	0.336587	0.348907	0.340397	0.420503	0.439507
GO:0044297	Cell body	0.0878208	0.087812	0.0878448	0.0877292	0.0994836	0.0925407	-0.00150567	0.180039	0.075131	0.492475	0.138409	0.259897	0.625539	0.24654	0.356968
GO:0009295	Nucleoid	0.0768065	0.0768628	0.0768457	0.0762062	0.100612	0.0857168	-0.0113204	0.388448	0.157614	0.520815	0.00313997	0.0659193	0.647069	0.0251197	0.151051
GO:0005925	Focal adhesion	0.076382	0.0763219	0.0764058	0.0645053	0.101589	0.0822201	-0.243815	0.412571	0.105809	0.877911	0.0129199	0.217238	0.912734	0.063349	0.318075
GO:1903293	Phosphatase complex	0.0913158	0.0913135	0.0913259	0.0955531	0.102309	0.0960196	0.0654386	0.164032	0.0723058	0.303467	0.103239	0.218328	0.46127	0.212243	0.318075
GO:0005924	cell-substrate adherens junction	0.0774182	0.0773624	0.077443	0.065169	0.102954	0.0832439	-0.248486	0.412295	0.10421	0.884181	0.0123699	0.217938	0.912734	0.0624363	0.318075
GO:0005882	Intermediate filament	0.101656	0.101681	0.101669	0.0881513	0.103057	0.0937079	-0.205643	0.0193978	-0.117631	0.924101	0.437826	0.873891	0.932279	0.501629	0.877741
GO:0005604	Basement membrane	0.0956523	0.0956586	0.0956564	0.0871159	0.104	0.0950701	-0.134863	0.120617	-0.00887041	0.817982	0.192098	0.527375	0.881796	0.295935	0.586544
GO:0005884	Actin filament	0.0921781	0.0921484	0.0921975	0.0852027	0.104175	0.0928276	-0.113525	0.176973	0.0098262	0.773422	0.105639	0.456975	0.843733	0.214095	0.523389
GO:0030055	cell-substrate junction	0.0796467	0.079591	0.0796731	0.0666478	0.104218	0.0846364	-0.257058	0.388926	0.0871872	0.897541	0.0157598	0.252297	0.919213	0.0675896	0.349689
GO:0097148	BCL-2 complex	0.0878398	0.0878535	0.087854	0.089354	0.104319	0.0928266	0.0246575	0.247833	0.0794302	0.424676	0.0371496	0.216288	0.571245	0.121393	0.318075
GO:0005911	cell-cell junction	0.0975707	0.0975195	0.0975945	0.0861345	0.104989	0.094329	-0.179857	0.106472	-0.0490993	0.857771	0.245008	0.655053	0.904293	0.338556	0.69622
GO:0030659	Cytoplasmic vesicle membrane	0.0736811	0.0736579	0.0737011	0.119212	0.105173	0.108501	0.694158	0.513849	0.557955	0.000269997	0.00751992	9.9999e-05	0.00384746	0.0451195	0.00130284
GO:0005743	Mitochondrial inner membrane	0.0913168	0.0913575	0.091339	0.0990673	0.106248	0.101069	0.117528	0.217838	0.14604	0.236018	0.100389	0.115019	0.398069	0.210365	0.209631
GO:0045111	Intermediate filament cytoskeleton	0.106708	0.106725	0.10672	0.089315	0.106659	0.0955107	-0.256689	-0.000885717	-0.16009	0.96234	0.494345	0.940341	0.96234	0.553861	0.940341
GO:0034702	Ion channel complex	0.106034	0.105961	0.105998	0.124248	0.106711	0.115514	0.22869	0.0101662	0.124021	0.0454695	0.463905	0.107149	0.143987	0.526221	0.200098
GO:0030139	Endocytic vesicle	0.0661856	0.0661886	0.0662183	0.0841717	0.107232	0.0904425	0.346817	0.696079	0.449771	0.0311197	4.99995e-05	0.000529995	0.116316	0.00241409	0.00455995
GO:0098793	Presynapse	0.102732	0.102682	0.102773	0.11944	0.107828	0.113049	0.217395	0.0705483	0.137492	0.0560294	0.307377	0.0874291	0.161907	0.392935	0.180397
GO:0005770	Late endosome	0.0662767	0.0662405	0.0662941	0.101242	0.10989	0.0976369	0.611229	0.730278	0.558546	0.000519995	3.99996e-05	2.99997e-05	0.00592794	0.00241409	0.000506662
GO:1902554	serine/threonine protein kinase complex	0.083925	0.0839621	0.0839409	0.0976389	0.109953	0.0991164	0.218356	0.389077	0.23975	0.0628994	0.00350996	0.0095899	0.174891	0.0271279	0.041124
GO:0005838	Proteasome regulatory particle	0.101637	0.101665	0.101661	0.108169	0.110679	0.107972	0.0898588	0.122555	0.0868981	0.218138	0.149899	0.151148	0.38258	0.253162	0.246156
GO:0044440	Endosomal part	0.0693579	0.0693275	0.0693656	0.0975717	0.11087	0.09935	0.492402	0.677375	0.518299	0.00735993	0.000499995	0.000179998	0.0419516	0.00645994	0.00195427
GO:0022624	Proteasome accessory complex	0.102749	0.102778	0.102772	0.109724	0.111653	0.109257	0.0947566	0.119486	0.0882761	0.205458	0.156028	0.147579	0.365972	0.259254	0.243825
GO:0012506	Vesicle membrane	0.0779502	0.0779142	0.0779726	0.124285	0.111726	0.114328	0.673028	0.520005	0.55214	0.000219998	0.00532995	0.000119999	0.0032361	0.0337563	0.00151998
GO:0062023	collagen-containing extracellular matrix	0.103662	0.103652	0.103651	0.0946088	0.112122	0.103044	-0.13184	0.113317	-0.00847559	0.799582	0.217798	0.525645	0.866056	0.319343	0.586544
GO:0030424	Axon	0.100224	0.100189	0.100252	0.100885	0.11221	0.10627	0.00948796	0.163483	0.0840957	0.466615	0.149149	0.225198	0.602767	0.253162	0.324969
GO:0044448	Cell cortex part	0.0956918	0.0956586	0.0957131	0.108196	0.11226	0.106785	0.177186	0.230879	0.157915	0.0802992	0.0378496	0.0434196	0.20009	0.122407	0.116467
GO:0030141	Secretory granule	0.097336	0.0973554	0.0973992	0.0897504	0.112569	0.100872	-0.117054	0.209477	0.0505495	0.720973	0.122099	0.345727	0.801862	0.235078	0.436707
GO:0045177	Apical part of cell	0.116277	0.116271	0.116298	0.117565	0.112641	0.113514	0.0159013	-0.0457609	-0.034963	0.443606	0.617024	0.633084	0.588035	0.660476	0.68409
GO:0000790	Nuclear chromatin	0.121347	0.121362	0.12137	0.126896	0.114315	0.11794	0.0645099	-0.0862962	-0.041358	0.324187	0.698433	0.640534	0.48416	0.737235	0.690504
GO:0005938	Cell cortex	0.102464	0.102439	0.1025	0.114088	0.115577	0.111349	0.155019	0.174101	0.119463	0.115859	0.097109	0.104179	0.253998	0.209543	0.197119
GO:0005815	Microtubule organizing center	0.101234	0.101163	0.101211	0.123096	0.116143	0.115699	0.282089	0.199215	0.193	0.0536995	0.136449	0.0677993	0.15798	0.24654	0.153052
GO:0097136	Bcl-2 family protein complex	0.0991912	0.0992114	0.0992089	0.100903	0.116592	0.10491	0.0246807	0.232897	0.0806153	0.419476	0.0341897	0.194458	0.570413	0.116262	0.29756
GO:0044431	Golgi apparatus part	0.111585	0.111509	0.111594	0.157265	0.116897	0.133255	0.495064	0.0680689	0.255932	0.000729993	0.340037	0.0140299	0.00774132	0.422477	0.0524395
GO:0019866	Organelle inner membrane	0.104625	0.104675	0.104679	0.120515	0.118009	0.117972	0.203985	0.17299	0.172484	0.0869591	0.133479	0.0592094	0.209806	0.243113	0.142103
GO:0005942	Phosphatidylinositol 3-kinase complex	0.097479	0.0974865	0.0974856	0.102843	0.118075	0.104243	0.0772846	0.276431	0.0966832	0.272217	0.0151098	0.149159	0.432512	0.0663148	0.244342
GO:0098590	Plasma membrane region	0.111532	0.11149	0.1116	0.111117	0.118944	0.112271	-0.00538571	0.0933683	0.00863953	0.500075	0.293467	0.466895	0.629929	0.381724	0.532261
GO:0005635	Nuclear envelope	0.106543	0.106574	0.106596	0.138407	0.11996	0.127003	0.377478	0.170697	0.25271	0.00315997	0.123759	0.00738993	0.0225148	0.235142	0.035849
GO:0071159	NF-kappaB complex	0.113732	0.113769	0.113776	0.106969	0.120612	0.111116	-0.0884428	0.0842738	-0.0341232	0.753472	0.247108	0.642494	0.827912	0.339075	0.690984
GO:0005759	Mitochondrial matrix	0.0982202	0.0982871	0.0982679	0.108844	0.120993	0.112956	0.148174	0.299854	0.200964	0.174708	0.0322097	0.0406296	0.336148	0.11127	0.11184
GO:1990204	Oxidoreductase complex	0.10677	0.106796	0.106799	0.119704	0.121382	0.118677	0.164964	0.184692	0.152134	0.0911591	0.0744093	0.0475695	0.215381	0.177647	0.123378
GO:1905360	GTPase complex	0.0992388	0.0992099	0.0992875	0.120753	0.123445	0.11809	0.283084	0.315314	0.2502	0.00880991	0.00499995	0.00215998	0.0475308	0.0328968	0.0129599
GO:1902495	Transmembrane transporter complex	0.127027	0.126974	0.126991	0.142213	0.125111	0.133357	0.162921	-0.0213232	0.0705712	0.0833492	0.558354	0.207508	0.203467	0.613517	0.311262
GO:0000151	Ubiquitin ligase complex	0.10662	0.106633	0.106648	0.113242	0.12555	0.115415	0.0869401	0.235611	0.113983	0.258227	0.0436696	0.124599	0.424273	0.129944	0.218527
GO:0005912	Adherens junction	0.0962672	0.096213	0.096316	0.0836522	0.126747	0.103511	-0.20264	0.397652	0.103933	0.866771	0.00762992	0.192868	0.910709	0.045185	0.296121
GO:0030425	Dendrite	0.102576	0.102606	0.102644	0.0992035	0.127211	0.112921	-0.0482236	0.310112	0.137677	0.610014	0.0190898	0.102359	0.70244	0.0777228	0.195296
GO:0097447	Dendritic tree	0.103092	0.103128	0.103163	0.0992708	0.127914	0.113304	-0.0544934	0.310738	0.135272	0.624904	0.0185998	0.105709	0.71597	0.07641	0.199156
GO:0070161	Anchoring junction	0.101118	0.10107	0.101166	0.0873434	0.129335	0.106758	-0.21127	0.355759	0.077624	0.884711	0.0128499	0.250947	0.912734	0.063349	0.348878
GO:0044454	Nuclear chromosome part	0.142225	0.142229	0.142231	0.150306	0.131955	0.138913	0.0797256	-0.108169	-0.0340598	0.271647	0.764682	0.627094	0.432512	0.788903	0.680845
GO:0000228	Nuclear chromosome	0.143987	0.143992	0.143995	0.151467	0.1328	0.13994	0.0730675	-0.116738	-0.0412102	0.288577	0.782792	0.654883	0.447589	0.803949	0.69622
GO:1902911	Protein kinase complex	0.112531	0.112529	0.112523	0.12541	0.134341	0.125665	0.156322	0.255601	0.159371	0.0892691	0.0151798	0.0294997	0.213124	0.0663148	0.0856807
GO:0031966	Mitochondrial membrane	0.125161	0.125202	0.1252	0.136329	0.134581	0.133274	0.123313	0.104219	0.0901655	0.187928	0.235368	0.189288	0.340911	0.330289	0.293089
GO:0036477	Somatodendritic compartment	0.111098	0.111122	0.11116	0.103634	0.134864	0.119004	-0.100345	0.279357	0.0983641	0.727993	0.0307097	0.180288	0.8077	0.10772	0.282513
GO:1990351	Transporter complex	0.141356	0.141333	0.141332	0.159712	0.137155	0.147548	0.176133	-0.0432871	0.0620913	0.0526695	0.636134	0.219638	0.156976	0.679337	0.318964
GO:0005740	Mitochondrial envelope	0.129515	0.129565	0.129563	0.142077	0.138507	0.138282	0.133555	0.0962787	0.0939607	0.167348	0.249598	0.177148	0.328823	0.339751	0.279514
GO:0099568	Cytoplasmic region	0.123254	0.123223	0.123284	0.143383	0.139841	0.136036	0.218237	0.182516	0.142008	0.0333497	0.0697693	0.0515395	0.122178	0.171972	0.130567
GO:0044456	Synapse part	0.13271	0.132636	0.132712	0.141749	0.141383	0.141013	0.0950623	0.0921423	0.0875235	0.231978	0.244628	0.178448	0.398069	0.338556	0.280594
GO:0098687	Chromosomal region	0.133778	0.133784	0.133802	0.126243	0.141462	0.131371	-0.0836387	0.0805059	-0.0264474	0.768952	0.227868	0.624024	0.840869	0.327784	0.679128
GO:0005730	Nucleolus	0.103886	0.103877	0.103939	0.109819	0.142508	0.124475	0.0801307	0.456166	0.260123	0.326127	0.00603994	0.0243398	0.48441	0.0377289	0.0735028
GO:0099503	Secretory vesicle	0.125866	0.125804	0.125914	0.135334	0.143047	0.138378	0.104629	0.185307	0.13617	0.235908	0.110459	0.101279	0.398069	0.218997	0.194866
GO:0044420	Extracellular matrix component	0.13839	0.138414	0.138404	0.121913	0.146603	0.132942	-0.182887	0.0829247	-0.0580886	0.944821	0.223748	0.761722	0.948983	0.324408	0.781761
GO:0005874	Microtubule	0.124849	0.124839	0.124878	0.13522	0.147555	0.137921	0.115129	0.241183	0.143328	0.176008	0.0284197	0.0547195	0.336718	0.102042	0.135609
GO:0005789	Endoplasmic reticulum membrane	0.128482	0.1285	0.128491	0.151592	0.151444	0.149161	0.238623	0.237013	0.215198	0.0534895	0.0604194	0.0230398	0.15798	0.154782	0.070511
GO:0098827	Endoplasmic reticulum subcompartment	0.129115	0.129132	0.129125	0.15195	0.152392	0.149784	0.23495	0.238947	0.214121	0.0560994	0.0586594	0.0234098	0.161907	0.153728	0.0711657
GO:0042175	Nuclear outer membrane-endoplasmic reticulum membrane network	0.130025	0.130049	0.130051	0.155177	0.152836	0.15167	0.25513	0.232928	0.221859	0.0413796	0.0636194	0.0191998	0.134779	0.159398	0.0633145
GO:0098802	Plasma membrane receptor complex	0.14541	0.145422	0.145434	0.143935	0.154511	0.14778	-0.0147006	0.0874617	0.0230857	0.547235	0.209378	0.379486	0.658414	0.313037	0.468959
GO:0005840	Ribosome	0.134925	0.134917	0.134946	0.135202	0.156941	0.144236	0.00295601	0.218147	0.0960454	0.481495	0.0221998	0.106129	0.618484	0.0829762	0.199156
GO:0019898	Extrinsic component of membrane	0.12225	0.12223	0.122264	0.137694	0.157702	0.140524	0.17163	0.367601	0.20082	0.0790692	0.00132999	0.0116199	0.20009	0.0144399	0.0464795
GO:0015629	Actin cytoskeleton	0.154879	0.154795	0.154886	0.1454	0.162562	0.1515	-0.0911126	0.0706319	-0.0318847	0.782942	0.263287	0.646504	0.85208	0.351701	0.692182
GO:0044432	Endoplasmic reticulum part	0.145568	0.145555	0.145544	0.170538	0.165306	0.16568	0.228396	0.183575	0.186948	0.0549795	0.107799	0.0365996	0.160709	0.216548	0.103021
GO:0044451	Nucleoplasm part	0.176417	0.176432	0.176454	0.212485	0.166979	0.18741	0.268371	-0.0794456	0.0869033	0.0103299	0.723443	0.156508	0.0535276	0.754897	0.253978
GO:0043005	Neuron projection	0.15561	0.155576	0.155688	0.152119	0.171797	0.16118	-0.032729	0.143087	0.0500151	0.591034	0.133819	0.291777	0.691055	0.243113	0.389036
GO:0070062	Extracellular exosome	0.143088	0.143008	0.14305	0.123101	0.171979	0.146061	-0.217058	0.266143	0.0300553	0.873071	0.0601494	0.400976	0.912734	0.154782	0.486234
GO:0000502	Proteasome complex	0.153948	0.153948	0.153944	0.162771	0.172209	0.164618	0.0804007	0.161723	0.0967111	0.184528	0.0389396	0.0700093	0.340397	0.124171	0.155728
GO:0030054	Cell junction	0.158178	0.158054	0.158227	0.138752	0.174767	0.155621	-0.189041	0.145013	-0.0239666	0.908731	0.137189	0.591144	0.922617	0.24654	0.647985
GO:0045202	Synapse	0.166281	0.166223	0.166311	0.17126	0.175592	0.173209	0.0425674	0.0791108	0.0586315	0.350996	0.248358	0.239948	0.506501	0.339075	0.3393
GO:0009986	Cell surface	0.171807	0.171806	0.171847	0.174272	0.175913	0.174066	0.0205504	0.0340782	0.0185089	0.420476	0.379026	0.405596	0.570413	0.460896	0.486715
GO:0044429	Mitochondrial part	0.160647	0.16072	0.160714	0.174649	0.178115	0.174601	0.12056	0.148256	0.119569	0.168738	0.126279	0.096029	0.328823	0.236968	0.191458
GO:0005764	Lysosome	0.147645	0.147641	0.147664	0.175963	0.178871	0.16982	0.253137	0.27683	0.201694	0.0181698	0.0142199	0.0121299	0.0789089	0.0653441	0.0476262
GO:0000323	Lytic vacuole	0.147831	0.147828	0.147851	0.176121	0.179026	0.169981	0.252623	0.276252	0.201226	0.0181398	0.0143299	0.0122199	0.0789089	0.0653441	0.0476262
GO:1905369	Endopeptidase complex	0.160167	0.160158	0.16015	0.169774	0.180127	0.172112	0.0840371	0.169513	0.103917	0.168328	0.0300297	0.0515295	0.328823	0.106151	0.130567
GO:0031984	Organelle subcompartment	0.168266	0.168213	0.168246	0.212434	0.180396	0.192907	0.336271	0.100876	0.197339	0.00505995	0.232468	0.0201598	0.0324977	0.329577	0.0642858
GO:0044445	Cytosolic part	0.14802	0.148059	0.148037	0.158549	0.180808	0.167319	0.0991313	0.288286	0.17664	0.167708	0.00280997	0.00916991	0.328823	0.0238131	0.0402065
GO:0005794	Golgi apparatus	0.175335	0.175224	0.175313	0.225079	0.181727	0.200628	0.360315	0.0525708	0.194585	0.00176998	0.344287	0.0178198	0.0151456	0.42546	0.0614051
GO:0044433	Cytoplasmic vesicle part	0.132134	0.132132	0.132195	0.182851	0.182377	0.177625	0.468671	0.464935	0.426174	0.00118999	0.00191998	4.99995e-05	0.0110742	0.0182398	0.000735477
GO:1905368	Peptidase complex	0.165977	0.165976	0.165963	0.178841	0.184669	0.178857	0.107693	0.153964	0.107945	0.103459	0.0400596	0.0410796	0.2324	0.125118	0.11184
GO:0005887	Integral component of plasma membrane	0.184066	0.184067	0.18407	0.186069	0.185178	0.185277	0.0156184	0.00868743	0.00943349	0.443166	0.466455	0.453855	0.588035	0.526669	0.522621
GO:0031012	Extracellular matrix	0.178193	0.178206	0.178186	0.16646	0.185294	0.174731	-0.0982625	0.0562661	-0.0282485	0.829302	0.286027	0.646644	0.883555	0.37372	0.692182
GO:1903561	Extracellular vesicle	0.159506	0.159438	0.159489	0.140388	0.186996	0.162	-0.184194	0.230015	0.0225344	0.858681	0.0708793	0.417856	0.904293	0.173376	0.493633
GO:0043230	Extracellular organelle	0.160357	0.160288	0.160344	0.142102	0.187793	0.163283	-0.174366	0.228477	0.0262009	0.847022	0.0710993	0.405366	0.896153	0.173376	0.486715
GO:0031226	Intrinsic component of plasma membrane	0.186612	0.186614	0.186621	0.187149	0.188992	0.187744	0.00414349	0.0182666	0.00865777	0.478425	0.437456	0.457965	0.616277	0.501629	0.523389
GO:0120038	Plasma membrane bounded cell projection part	0.165025	0.165064	0.165184	0.173602	0.191542	0.178125	0.073096	0.214634	0.108811	0.278997	0.0455495	0.115709	0.44069	0.132297	0.209631
GO:0061695	Transferase complex, transferring phosphorus-containing groups	0.172482	0.172454	0.172479	0.193004	0.191723	0.186505	0.162184	0.152808	0.112793	0.0359196	0.0517395	0.0437396	0.125995	0.14068	0.116639
GO:0099513	Polymeric cytoskeletal fiber	0.182665	0.182657	0.182675	0.174337	0.192203	0.180799	-0.0673181	0.0734928	-0.014894	0.738163	0.232728	0.575414	0.816996	0.329577	0.634351
GO:0031967	Organelle envelope	0.181837	0.181894	0.181886	0.219805	0.192218	0.204085	0.273579	0.0796456	0.16613	0.00685993	0.247718	0.0211998	0.040625	0.339075	0.0671327
GO:0044463	Cell projection part	0.165532	0.16557	0.16569	0.173512	0.192654	0.178614	0.0679276	0.218574	0.108359	0.292267	0.0420696	0.116359	0.45122	0.12962	0.209722
GO:0000785	Chromatin	0.202493	0.202524	0.202511	0.203855	0.194788	0.197131	0.00966894	-0.0561898	-0.0388491	0.454585	0.701843	0.700593	0.592975	0.739123	0.733557
GO:0005768	Endosome	0.139935	0.139921	0.140004	0.194889	0.194927	0.18509	0.477897	0.478324	0.402756	0.000199998	0.000229998	1.99998e-05	0.0032361	0.00475821	0.000379996
GO:0031975	GO:0031975	0.190798	0.19086	0.190848	0.227886	0.202042	0.2129	0.256264	0.0821442	0.157752	0.00751992	0.230598	0.0222998	0.0423344	0.329577	0.0690463
GO:0098805	Whole membrane	0.172034	0.171922	0.17207	0.222315	0.203532	0.205441	0.369911	0.243508	0.255725	0.00184998	0.0353996	0.00373996	0.0151456	0.118693	0.0205473
GO:0099512	Supramolecular fiber	0.201903	0.201907	0.201912	0.189212	0.204669	0.194821	-0.0936614	0.0196058	-0.0515793	0.823032	0.416416	0.762902	0.883555	0.489978	0.781761
GO:0099081	Supramolecular polymer	0.202314	0.202319	0.202324	0.189352	0.204903	0.19501	-0.0955233	0.01831	-0.0531175	0.827602	0.421256	0.769602	0.883555	0.491939	0.785098
GO:0005773	Vacuole	0.170917	0.170881	0.170936	0.210626	0.205146	0.199568	0.301385	0.263663	0.223425	0.00268997	0.0097099	0.00258997	0.0204438	0.0534709	0.0151414
GO:0097458	Neuron part	0.187156	0.187104	0.187219	0.186088	0.205147	0.194558	-0.00826172	0.132819	0.0554736	0.520615	0.124569	0.248268	0.647069	0.235384	0.348338
GO:0099080	Supramolecular complex	0.203755	0.203761	0.203765	0.19024	0.206953	0.196493	-0.0990134	0.0224235	-0.0524287	0.838022	0.404996	0.768462	0.890764	0.48472	0.785098
GO:0098797	Plasma membrane protein complex	0.191726	0.191738	0.191755	0.201708	0.208793	0.204029	0.0732252	0.122937	0.0895088	0.217138	0.099689	0.096149	0.382297	0.210365	0.191458
GO:0015630	Microtubule cytoskeleton	0.193	0.19301	0.193043	0.217178	0.209029	0.208772	0.170279	0.115031	0.113008	0.0608994	0.155378	0.0802892	0.171702	0.259254	0.171084
GO:0098588	Bounding membrane of organelle	0.187417	0.187295	0.187415	0.254431	0.212152	0.225327	0.441022	0.17979	0.26578	0.000159998	0.0873291	0.00190998	0.00303997	0.19812	0.0118929
GO:1990904	Ribonucleoprotein complex	0.185466	0.185463	0.185483	0.197165	0.216452	0.206088	0.0882533	0.222917	0.151975	0.191228	0.0167698	0.0194998	0.344664	0.070806	0.0633543
GO:0043235	Receptor complex	0.219145	0.219132	0.219188	0.219318	0.222814	0.219431	0.00113898	0.0240432	0.00159988	0.488765	0.387216	0.485135	0.623389	0.466824	0.548937
GO:0120025	Plasma membrane bounded cell projection	0.217681	0.217673	0.21782	0.219349	0.237848	0.224947	0.0110083	0.127874	0.0464499	0.455475	0.123579	0.275707	0.592975	0.235142	0.377472
GO:0044427	Chromosomal part	0.246915	0.246921	0.246924	0.249784	0.245052	0.244768	0.0166678	-0.0109661	-0.0126495	0.417556	0.543435	0.575924	0.570076	0.600015	0.634351
GO:0042995	Cell projection	0.223529	0.223527	0.223668	0.22845	0.246049	0.233812	0.0314161	0.138496	0.0639928	0.380576	0.100569	0.202578	0.537284	0.210365	0.305879
GO:1990234	Transferase complex	0.228919	0.228872	0.228919	0.258116	0.249472	0.24772	0.173185	0.124338	0.113869	0.0175498	0.0728993	0.0286497	0.0776963	0.17682	0.0837453
GO:0005783	Endoplasmic reticulum	0.23021	0.230198	0.230215	0.269977	0.253859	0.257124	0.229886	0.141151	0.159486	0.0123399	0.0935391	0.0175598	0.0607994	0.205066	0.0614051
GO:0005694	Chromosome	0.263013	0.263027	0.263031	0.26926	0.259533	0.261887	0.033866	-0.0192932	-0.00628412	0.334937	0.584694	0.537345	0.495323	0.634811	0.596178
GO:0005615	Extracellular space	0.246599	0.246603	0.24661	0.219576	0.263395	0.240887	-0.167449	0.09504	-0.0338736	0.912501	0.207398	0.650853	0.922617	0.311652	0.695057
GO:0044430	Cytoskeletal part	0.261948	0.261945	0.261974	0.268308	0.265357	0.261511	0.0346082	0.0186716	-0.00255258	0.341587	0.414166	0.512605	0.499242	0.489463	0.577155
GO:0044459	Plasma membrane part	0.262511	0.262589	0.262616	0.265903	0.270567	0.267162	0.0185205	0.043181	0.0247606	0.422806	0.335247	0.364216	0.570413	0.419979	0.455486
GO:0031410	Cytoplasmic vesicle	0.230754	0.23071	0.230839	0.287619	0.282686	0.276708	0.317801	0.293121	0.261478	0.00121999	0.00373996	0.000389996	0.0111263	0.0276492	0.00370496
GO:0098796	GO:0098796	0.258703	0.258659	0.258719	0.306319	0.283608	0.289704	0.243735	0.132843	0.163195	0.000659993	0.0501795	0.00222998	0.00716564	0.138612	0.0132061
GO:0097708	Intracellular vesicle	0.231995	0.231951	0.232079	0.289489	0.284382	0.278535	0.319419	0.294011	0.263242	0.00108999	0.00359996	0.000309997	0.0105752	0.0273597	0.0031413
GO:0031090	Organelle membrane	0.258633	0.258561	0.258626	0.335244	0.285324	0.302279	0.374303	0.142094	0.225016	8.99991e-05	0.0917791	0.00113999	0.00178433	0.204152	0.00764463
GO:0005739	Mitochondrion	0.278421	0.278541	0.278474	0.29903	0.289404	0.291259	0.103022	0.055194	0.064763	0.107149	0.260357	0.141789	0.237184	0.351143	0.235969
GO:0005654	Nucleoplasm	0.2761	0.276115	0.276044	0.30341	0.290809	0.294757	0.136078	0.0748066	0.0946286	0.106229	0.255107	0.118439	0.237184	0.346217	0.210947
GO:0005856	Cytoskeleton	0.297729	0.297692	0.297734	0.299617	0.293085	0.290464	0.00912049	-0.0225024	-0.0356639	0.451465	0.596734	0.718773	0.592975	0.645007	0.750024
GO:0016021	Integral component of membrane	0.337539	0.337503	0.337574	0.350798	0.302377	0.328676	0.0555883	-0.158556	-0.038539	0.251457	0.95726	0.728633	0.415451	0.961477	0.756849
GO:0044421	Extracellular region part	0.304316	0.304328	0.304353	0.278238	0.308849	0.292959	-0.129248	0.0212753	-0.055045	0.906491	0.407416	0.785362	0.922617	0.486339	0.799386
GO:0031224	Intrinsic component of membrane	0.343592	0.343561	0.343644	0.352899	0.310808	0.33397	0.0385589	-0.14454	-0.0411964	0.320087	0.943771	0.745313	0.481895	0.950021	0.76892
GO:1902494	Catalytic complex	0.302553	0.302579	0.3026	0.341705	0.329507	0.330946	0.175564	0.122998	0.129181	0.00541995	0.0438296	0.00520995	0.0338561	0.129944	0.0276248
GO:0031981	Nuclear lumen	0.33392	0.333966	0.333927	0.356191	0.359214	0.354536	0.0931506	0.105141	0.0863998	0.160418	0.140679	0.102359	0.319436	0.246729	0.195296
GO:0031982	Vesicle	0.321261	0.321162	0.321324	0.362113	0.36882	0.358057	0.172694	0.199615	0.15616	0.0264797	0.0146499	0.00859991	0.104998	0.0659405	0.0380734
GO:0005576	Extracellular region	0.384223	0.384266	0.384306	0.360823	0.371588	0.366715	-0.0906527	-0.0484011	-0.0675958	0.869691	0.722313	0.879451	0.911676	0.754897	0.881384
GO:0005886	Plasma membrane	0.417867	0.417903	0.418016	0.421682	0.396189	0.410265	0.0131138	-0.0769795	-0.0270028	0.431146	0.822152	0.680893	0.578242	0.838705	0.717061
GO:0012505	Endomembrane system	0.358647	0.358526	0.358653	0.436094	0.397148	0.407031	0.282073	0.147602	0.182552	0.000279997	0.0441496	0.00122999	0.00386905	0.129944	0.00801249
GO:0044428	Nuclear part	0.373978	0.373992	0.373978	0.412609	0.397462	0.402789	0.14182	0.0878094	0.10707	0.0434096	0.154878	0.0369496	0.140331	0.259254	0.103368
GO:0071944	Cell periphery	0.430272	0.430314	0.430437	0.438306	0.405499	0.423338	0.0266895	-0.0856924	-0.0239918	0.359066	0.857541	0.667763	0.513274	0.870911	0.706497
GO:0070013	Intracellular organelle lumen	0.390948	0.39101	0.390949	0.424097	0.413323	0.416434	0.117419	0.0800648	0.0911052	0.0788392	0.176078	0.0651493	0.20009	0.279258	0.151051
GO:0043233	Organelle lumen	0.391141	0.391202	0.391142	0.424197	0.413436	0.416542	0.117046	0.0797495	0.090769	0.0794092	0.176638	0.0656693	0.20009	0.279258	0.151051
GO:0031974	membrane-enclosed lumen	0.391222	0.391284	0.391224	0.424258	0.413468	0.416591	0.116955	0.0795585	0.0906373	0.0795492	0.177088	0.0659193	0.20009	0.279258	0.151051
GO:0044425	Membrane part	0.419096	0.419057	0.419175	0.44845	0.416513	0.429548	0.0976664	-0.00878598	0.0352657	0.0845592	0.545225	0.250357	0.205101	0.600537	0.348878
GO:0043232	Intracellular non-membrane-bounded organelle	0.433962	0.433939	0.433958	0.438585	0.437507	0.433084	0.0152887	0.0118124	-0.00291095	0.403756	0.428286	0.522905	0.559442	0.495681	0.585859
GO:0043228	non-membrane-bounded organelle	0.434158	0.434138	0.434155	0.438663	0.437577	0.433156	0.0148915	0.011385	-0.00332611	0.406086	0.430786	0.526375	0.559442	0.496217	0.586544
GO:0032991	protein-containing complex	0.465757	0.465675	0.465779	0.531069	0.513151	0.514953	0.189323	0.140061	0.144796	0.000859991	0.0134499	0.000439996	0.00891264	0.0638869	0.00409465
GO:0005829	Cytosol	0.49437	0.49434	0.494324	0.509526	0.55674	0.527903	0.0435629	0.1715	0.0948173	0.227958	0.00177998	0.0120399	0.393745	0.017645	0.0476262
GO:0016020	Membrane	0.565268	0.565251	0.565371	0.610787	0.570697	0.584354	0.111733	0.0138325	0.0476452	0.0236698	0.409616	0.129749	0.0981219	0.487689	0.222426
GO:0044446	Intracellular organelle part	0.589904	0.58986	0.58993	0.665467	0.596743	0.62557	0.173889	0.0167362	0.0846269	0.000429996	0.386126	0.0139499	0.00542265	0.466824	0.0524395
GO:0044422	Organelle part	0.599394	0.599326	0.599406	0.67374	0.607461	0.635271	0.168688	0.0194516	0.083838	0.000439996	0.364046	0.0129199	0.00542265	0.44625	0.0499276
GO:0005634	Nucleus	0.590234	0.590244	0.590184	0.606137	0.617432	0.609497	0.038357	0.0649682	0.0464538	0.223348	0.104529	0.100169	0.388082	0.213745	0.194223
GO:0043202	Lysosomal lumen	0.0127623	0.0127535	0.012762	0.0200619	0.0195089	0.0170593	0.652573	0.613246	0.418703	0.0775392	0.098469	0.117009	0.20009	0.210365	0.210063
GO:0005744	Mitochondrial inner membrane presequence translocase complex	0.00983544	0.00984776	0.00984454	0.0201717	0.0107023	0.0156911	1.03627	0.120059	0.672553	0.00517995	0.373896	0.0163398	0.0328063	0.455874	0.0594604
GO:0031526	Brush border membrane	0.0161767	0.0162084	0.0161839	0.0203434	0.0166836	0.0184874	0.330639	0.0416819	0.19198	0.181768	0.430926	0.240338	0.340397	0.496217	0.3393
GO:0071339	MLL1 complex	0.0185108	0.0185102	0.0185043	0.0204292	0.00945164	0.0154911	0.142268	-0.969686	-0.256415	0.324897	0.97903	0.800142	0.48416	0.98097	0.810811
GO:0044665	MLL1/2 complex	0.0187881	0.0187887	0.0187829	0.0204513	0.009523	0.0155383	0.122374	-0.980377	-0.273592	0.344207	0.98097	0.818892	0.499867	0.98097	0.82797
GO:0015030	Cajal body	0.0159305	0.0159324	0.0159383	0.0206673	0.0119709	0.0165893	0.375551	-0.412432	0.0577469	0.157878	0.780142	0.401996	0.318012	0.803036	0.486234
GO:0005826	Actomyosin contractile ring	0.0127619	0.0127345	0.0127416	0.021031	0.0179718	0.0194173	0.720674	0.49699	0.607795	0.0143599	0.0774492	0.00644994	0.0668173	0.182046	0.0326797
GO:0005685	U1 snRNP	0.0133625	0.0133526	0.0133754	0.0211566	0.0189512	0.0202967	0.662924	0.505166	0.601663	0.0410896	0.103329	0.0169298	0.134779	0.212243	0.0603125
GO:1902562	H4 histone acetyltransferase complex	0.0176741	0.0176881	0.0176587	0.0220841	0.01623	0.0187944	0.321368	-0.124111	0.0899217	0.159608	0.596914	0.344487	0.319217	0.645007	0.43635
GO:0071782	Endoplasmic reticulum tubular network	0.0104165	0.010393	0.0103984	0.0225699	0.0145005	0.0179121	1.11553	0.480481	0.784578	0.00393996	0.143579	0.00716993	0.0264209	0.247649	0.0351558
GO:0005686	U2 snRNP	0.0124539	0.0124451	0.0124512	0.0226416	0.0169559	0.0203939	0.862383	0.446204	0.711854	0.0116499	0.140419	0.00670993	0.0583774	0.246729	0.0336234
GO:0012507	ER to Golgi transport vesicle membrane	0.00612735	0.00610553	0.00609303	0.0226504	0.00971455	0.016315	1.8862	0.670031	1.42096	0.000469995	0.158438	0.000679993	0.00563994	0.259885	0.00525554
GO:0031985	Golgi cisterna	0.00923113	0.0091909	0.00919013	0.0226788	0.00592582	0.0140757	1.29676	-0.63319	0.61505	0.00722993	0.731683	0.0800992	0.0419516	0.761752	0.171084
GO:0031209	SCAR complex	0.0112246	0.0112297	0.0112482	0.0226956	0.0230723	0.0226687	1.01574	1.03885	1.01101	0.00328997	0.00322997	0.000129999	0.0230804	0.0253942	0.00160215
GO:0005667	GO:0005667	0.0137168	0.0136918	0.0136792	0.0238938	0.0131455	0.0168224	0.800697	-0.0587406	0.298403	0.0797992	0.504865	0.250087	0.20009	0.564261	0.348878
GO:0098978	Glutamatergic synapse	0.0307176	0.0306949	0.0307309	0.0242752	0.0289756	0.0272383	-0.339582	-0.0831594	-0.174053	0.828992	0.579644	0.758372	0.883555	0.631396	0.780627
GO:0000784	Nuclear chromosome, telomeric region	0.0197056	0.0196926	0.0196924	0.0246451	0.0178272	0.0212215	0.322695	-0.143572	0.10789	0.172568	0.607844	0.331167	0.333437	0.652181	0.426195
GO:0035861	Site of double-strand break	0.0149309	0.0149221	0.0149287	0.0248053	0.019769	0.0225897	0.73235	0.40579	0.59758	0.0333897	0.164398	0.0224098	0.122178	0.265836	0.0690463
GO:0071942	XPC complex	0.01531	0.0153085	0.0153046	0.0252336	0.0186188	0.0217869	0.72087	0.282424	0.509496	0.0132799	0.210968	0.0192998	0.0637434	0.313359	0.0633145
GO:0016363	Nuclear matrix	0.0251309	0.025144	0.0251445	0.0253788	0.0235962	0.0240668	0.0141616	-0.0916543	-0.0631969	0.457065	0.574304	0.580474	0.592975	0.628016	0.637822
GO:0097729	9+2 motile cilium	0.0207722	0.0207596	0.0207685	0.0255973	0.0188254	0.0224986	0.301342	-0.1411	0.115441	0.185128	0.606524	0.318837	0.340397	0.652181	0.415399
GO:0032588	trans-Golgi network membrane	0.00751428	0.00749673	0.00751162	0.0257867	0.00941784	0.0164341	1.77892	0.329136	1.1295	0.000949991	0.304207	0.00815992	0.0094173	0.39186	0.0372548
GO:0031083	BLOC-1 complex	0.00794388	0.00794599	0.00797006	0.025815	0.0139756	0.0186248	1.7003	0.81461	1.22456	9.9999e-06	0.0441696	5.99994e-05	0.000284997	0.129944	0.000829083
GO:0008278	Cohesin complex	0.0268675	0.02688	0.0268662	0.0259513	0.0282225	0.0267168	-0.0500562	0.0703141	-0.00804566	0.553364	0.387996	0.504805	0.664037	0.466824	0.56978
GO:0030140	trans-Golgi network transport vesicle	0.0159555	0.0159549	0.0159684	0.0265336	0.0259493	0.0258495	0.733768	0.701698	0.694918	0.0123999	0.0204198	0.00211998	0.0607994	0.0806352	0.0128895
GO:0031301	Integral component of organelle membrane	0.0222653	0.0222737	0.0222911	0.0266761	0.0212535	0.0246631	0.260751	-0.0676386	0.145884	0.238318	0.528775	0.294797	0.398069	0.585246	0.391257
GO:0005680	anaphase-promoting complex	0.0209551	0.020921	0.0209388	0.026731	0.025954	0.0257636	0.351209	0.311002	0.299156	0.120689	0.157338	0.0899391	0.262067	0.259275	0.18474
GO:0043596	Nuclear replication fork	0.0172246	0.0172319	0.0172155	0.0268938	0.0158845	0.0218164	0.6428	-0.117464	0.341704	0.0337597	0.580164	0.100129	0.122178	0.631396	0.194223
GO:0016581	NuRD complex	0.0258024	0.0258484	0.0258283	0.0271283	0.0190122	0.0235364	0.0722938	-0.443147	-0.134056	0.383736	0.903581	0.722913	0.540073	0.913598	0.752622
GO:0090545	CHD-type complex	0.0258739	0.0259188	0.0258997	0.0271513	0.01957	0.0238266	0.0695262	-0.405358	-0.120363	0.387906	0.884671	0.701383	0.544089	0.896467	0.733557
GO:0098799	Outer mitochondrial membrane protein complex	0.0208362	0.0208517	0.0208558	0.0274354	0.0251305	0.0249336	0.396945	0.269274	0.257642	0.0834392	0.181428	0.113709	0.203467	0.282359	0.208238
GO:0031304	Intrinsic component of mitochondrial inner membrane	0.0225428	0.0225687	0.0225614	0.0275558	0.026908	0.0273654	0.289687	0.253713	0.278497	0.150988	0.189668	0.0936191	0.307369	0.293182	0.188895
GO:0098573	Intrinsic component of mitochondrial membrane	0.0236324	0.0236664	0.0236564	0.0275664	0.0269211	0.027378	0.222143	0.1859	0.210791	0.220078	0.264547	0.168268	0.384504	0.351701	0.268288
GO:0005775	Vacuolar lumen	0.018106	0.0181267	0.018135	0.0278487	0.0253596	0.0234467	0.62114	0.484415	0.370612	0.0650893	0.129669	0.118889	0.1788	0.240361	0.210947
GO:0008091	Spectrin	0.0294818	0.0294481	0.0294848	0.0284124	0.0335568	0.0304192	-0.0533069	0.188431	0.0450095	0.567524	0.214628	0.390576	0.675695	0.316732	0.477646
GO:0070938	Contractile ring	0.0182625	0.0182284	0.018243	0.0284239	0.0240479	0.025179	0.638218	0.399724	0.464877	0.0149099	0.102789	0.0184798	0.0686757	0.212243	0.0623306
GO:0000125	PCAF complex	0.020884	0.0208928	0.0208773	0.0288602	0.0146413	0.0215593	0.466679	-0.512961	0.0463808	0.0488695	0.911961	0.407856	0.148563	0.920031	0.488143
GO:0000815	ESCRT III complex	0.0125846	0.0125816	0.0125726	0.0289142	0.0291531	0.0259136	1.20012	1.21233	1.04343	0.000209998	0.000319997	1.99998e-05	0.0032361	0.00557328	0.000379996
GO:0044233	ER-mitochondrion membrane contact site	0.0163291	0.0163231	0.016334	0.0295319	0.0257089	0.0262407	0.854828	0.655356	0.683927	0.00335997	0.0231098	0.00192998	0.0232143	0.0856752	0.0118929
GO:0060076	Excitatory synapse	0.028381	0.0283459	0.0283756	0.0295655	0.0309108	0.0309949	0.0589883	0.124973	0.127377	0.400986	0.320497	0.258147	0.557468	0.404838	0.355635
GO:0031082	BLOC complex	0.00952122	0.009527	0.00955106	0.0296558	0.0191568	0.0227664	1.63909	1.00776	1.25317	9.9999e-06	0.0103999	1.99998e-05	0.000284997	0.0553027	0.000379996
GO:0061908	Phagophore	0.0161488	0.0161634	0.0161732	0.0301416	0.036416	0.0286407	0.900331	1.17184	0.824456	0.00185998	4.99995e-05	9.9999e-05	0.0151456	0.00241409	0.00130284
GO:0005903	Brush border	0.0291315	0.0291533	0.0291414	0.0302637	0.0300798	0.0299533	0.0550071	0.0451341	0.0396433	0.405876	0.421816	0.414646	0.559442	0.491939	0.493633
GO:0000109	nucleotide-excision repair complex	0.0208095	0.020815	0.0208102	0.0305761	0.0226263	0.0261659	0.555162	0.120379	0.330394	0.0289297	0.340947	0.0683793	0.112752	0.422477	0.153601
GO:0032806	carboxy-terminal domain protein kinase complex	0.0215994	0.0216198	0.0216231	0.0314434	0.019046	0.0254523	0.541764	-0.182867	0.235228	0.0294697	0.679193	0.141369	0.113883	0.71859	0.235969
GO:0030315	T-tubule	0.0286709	0.0286833	0.0286522	0.0318363	0.034046	0.0330575	0.151085	0.247275	0.206329	0.269117	0.166168	0.129679	0.430588	0.267748	0.222426
GO:0000138	Golgi trans cisterna	0.00760017	0.00758952	0.00758271	0.031992	0.0132178	0.019843	2.07361	0.800405	1.38784	9.9999e-06	0.0504595	9.9999e-06	0.000284997	0.138612	0.000268233
GO:0072379	ER membrane insertion complex	0.0244283	0.0244352	0.0244356	0.0321327	0.0305972	0.0310589	0.395493	0.324439	0.346018	0.0458595	0.0926491	0.0219298	0.14422	0.204978	0.068493
GO:0005637	Nuclear inner membrane	0.0228892	0.0228825	0.0229186	0.0325602	0.0313315	0.0313888	0.508444	0.453365	0.453727	0.0379096	0.0633394	0.0164298	0.129976	0.159398	0.0594604
GO:0008076	voltage-gated potassium channel complex	0.0226398	0.022601	0.0226146	0.0326611	0.0198432	0.0271215	0.52871	-0.18774	0.262182	0.0488195	0.661433	0.136449	0.148563	0.703062	0.228752
GO:0008328	Ionotropic glutamate receptor complex	0.0315068	0.0314805	0.0315063	0.0335558	0.0342901	0.0347836	0.0908979	0.123336	0.14277	0.350006	0.310587	0.218238	0.506501	0.395608	0.318075
GO:0000781	chromosome, telomeric region	0.0295112	0.0294998	0.0294942	0.0343947	0.0303192	0.0319164	0.220924	0.0395301	0.113867	0.210658	0.427666	0.287867	0.373774	0.495681	0.386081
GO:0030008	TRAPP complex	0.0103244	0.0103173	0.0103291	0.0350478	0.0139427	0.0229005	1.76327	0.43444	1.14866	9.9999e-06	0.157498	1.99998e-05	0.000284997	0.259275	0.000379996
GO:0090568	Nuclear transcriptional repressor complex	0.0331628	0.0332107	0.0331804	0.0359858	0.0303531	0.0332654	0.117865	-0.129807	0.00369215	0.299407	0.674073	0.480585	0.456621	0.714831	0.545141
GO:0031300	Intrinsic component of organelle membrane	0.0305231	0.0305414	0.0305582	0.0368221	0.0317136	0.0346551	0.270671	0.0543378	0.181511	0.184258	0.412126	0.207478	0.340397	0.489399	0.311262
GO:0030867	Rough endoplasmic reticulum membrane	0.0271282	0.0271037	0.0271355	0.0385912	0.0349183	0.0365388	0.508478	0.365491	0.429249	0.0170798	0.0737493	0.00794992	0.0771129	0.176998	0.0372548
GO:0030658	Transport vesicle membrane	0.0251342	0.0250697	0.0251012	0.0417159	0.0396648	0.0405724	0.730945	0.661917	0.692745	0.00868991	0.0207398	0.00121999	0.0475308	0.0806352	0.00801249
GO:0030870	Mre11 complex	0.0310791	0.0311061	0.0310697	0.0418407	0.0368592	0.0388963	0.428964	0.244826	0.324125	0.0352896	0.162668	0.0314897	0.124745	0.264917	0.09031
GO:0070461	SAGA-type complex	0.031048	0.0310726	0.0310475	0.0420637	0.0316695	0.0356168	0.438074	0.02745	0.198084	0.0334997	0.440146	0.136229	0.122178	0.501766	0.228752
GO:0098878	Neurotransmitter receptor complex	0.038578	0.0385462	0.0385748	0.0427619	0.0409577	0.0427182	0.148549	0.0875459	0.147193	0.251007	0.347717	0.187348	0.415451	0.428537	0.291573
GO:0070765	gamma-secretase complex	0.0357904	0.0358017	0.0358091	0.0441354	0.0433427	0.0422519	0.302364	0.275761	0.238689	0.0802492	0.108959	0.0673593	0.20009	0.216966	0.152815
GO:0008023	Transcription elongation factor complex	0.0354888	0.0355058	0.0355039	0.0452655	0.0366225	0.0390519	0.351046	0.0446771	0.137412	0.0636894	0.414326	0.213018	0.176014	0.489463	0.315377
GO:0030864	Cortical actin cytoskeleton	0.0430756	0.0430233	0.043077	0.0480841	0.0574235	0.0507332	0.15869	0.416523	0.236012	0.216988	0.0215598	0.0552494	0.382297	0.0812501	0.136182
GO:0030663	COPI-coated vesicle membrane	0.0136852	0.0136809	0.013679	0.0487115	0.0244826	0.0343187	1.83164	0.839596	1.32704	9.9999e-06	0.00851991	9.9999e-06	0.000284997	0.0491782	0.000268233
GO:0042383	Sarcolemma	0.0412183	0.0411932	0.0411802	0.0488752	0.0456085	0.0469458	0.245819	0.146895	0.189047	0.137349	0.261047	0.127479	0.289958	0.351143	0.221097
GO:0098800	GO:0098800	0.0486555	0.0486715	0.0486858	0.0517912	0.0539399	0.0516972	0.0901032	0.148276	0.0865862	0.320207	0.236128	0.278137	0.481895	0.330289	0.377472
GO:0000152	Nuclear ubiquitin ligase complex	0.0484418	0.0484243	0.0484347	0.0520451	0.0562498	0.0526472	0.103511	0.216116	0.120315	0.294457	0.138319	0.196998	0.452096	0.24654	0.299863
GO:0005795	Golgi stack	0.0208393	0.0207659	0.0207901	0.052492	0.0254667	0.036786	1.33279	0.294392	0.823258	1.99998e-05	0.215468	0.000569994	0.000506662	0.316946	0.00464138
GO:0005657	Replication fork	0.0478689	0.047905	0.0478753	0.0558204	0.0482291	0.0516318	0.221703	0.00972772	0.108979	0.141309	0.467765	0.237238	0.295581	0.526669	0.338562
GO:0030134	COPII-coated ER to Golgi transport vesicle	0.0163885	0.0163517	0.0163519	0.056731	0.0297061	0.0416822	1.79146	0.861322	1.34997	9.9999e-06	0.0133999	9.9999e-06	0.000284997	0.0638869	0.000268233
GO:0030286	Dynein complex	0.0516027	0.0516152	0.0516442	0.058254	0.0645324	0.0577112	0.174909	0.322229	0.160246	0.172188	0.0437896	0.118009	0.333437	0.129944	0.210947
GO:0005791	Rough endoplasmic reticulum	0.0458294	0.045781	0.0458291	0.0593478	0.0560131	0.0560575	0.372921	0.291016	0.290643	0.0226198	0.0685893	0.0179098	0.0955057	0.169982	0.0614051
GO:0034704	Calcium channel complex	0.0522939	0.0522663	0.05228	0.0600593	0.0579371	0.0585598	0.199745	0.148605	0.163652	0.144569	0.222088	0.120789	0.298295	0.323553	0.213487
GO:0099738	Cell cortex region	0.0610116	0.061022	0.0610394	0.0681858	0.067385	0.0665794	0.16039	0.143098	0.125335	0.144199	0.178808	0.127519	0.298295	0.280194	0.221097
GO:0055037	Recycling endosome	0.0372343	0.0371936	0.0372573	0.0690575	0.0524488	0.0581542	0.891166	0.495857	0.642362	0.000179998	0.0333697	0.000329997	0.00315689	0.11441	0.00327127
GO:0030660	Golgi-associated vesicle membrane	0.0267996	0.0267922	0.026788	0.0698451	0.0428901	0.0547061	1.38195	0.678832	1.03011	9.9999e-06	0.0098499	9.9999e-06	0.000284997	0.0534709	0.000268233
GO:0070603	SWI/SNF superfamily-type complex	0.0711426	0.0712099	0.0711812	0.0703044	0.0694648	0.0687112	-0.0170981	-0.0357963	-0.0509505	0.530765	0.571984	0.656523	0.650615	0.626983	0.69622
GO:0045098	Type III intermediate filament	0.0834002	0.0834086	0.0834102	0.0726496	0.0874629	0.078429	-0.199097	0.0684748	-0.088837	0.899791	0.315867	0.789442	0.919213	0.400567	0.80175
GO:0000123	Histone acetyltransferase complex	0.0586701	0.0586958	0.0586618	0.0741274	0.0620845	0.0654271	0.337382	0.0809749	0.157467	0.0286697	0.325367	0.115849	0.112702	0.409854	0.209631
GO:0000118	Histone deacetylase complex	0.0807241	0.0807724	0.0807523	0.0832841	0.0844291	0.0815056	0.0450415	0.0638774	0.0133969	0.373716	0.332207	0.443186	0.530887	0.417317	0.514231
GO:1990391	DNA repair complex	0.0788457	0.0789207	0.0788727	0.088523	0.0937042	0.0889673	0.167021	0.247711	0.173749	0.122609	0.0450295	0.0480495	0.264974	0.131625	0.123789
GO:0017053	Transcriptional repressor complex	0.0884708	0.0885142	0.0885148	0.0891947	0.0821455	0.0845047	0.0117562	-0.107726	-0.0668872	0.457675	0.756962	0.734073	0.592975	0.784488	0.759041
GO:0030863	Cortical cytoskeleton	0.0831823	0.0831564	0.0832082	0.0912018	0.094738	0.0904061	0.132785	0.188116	0.119694	0.158308	0.0828292	0.107509	0.318012	0.1898	0.200098
GO:0005875	Microtubule associated complex	0.0833517	0.0833593	0.083421	0.0913991	0.0976836	0.0914617	0.132968	0.228772	0.132757	0.177568	0.0611594	0.103319	0.336718	0.155803	0.196306
GO:1904949	ATPase complex	0.1218	0.12186	0.121825	0.138995	0.14355	0.137668	0.190514	0.236333	0.176389	0.0351496	0.0152698	0.0110099	0.124745	0.0663148	0.0444696
