# Supplementary material for: Tau uptake by human neurons depends on receptor LRP1 and kinase LRRK2
Source: EMBO J. 2025 Aug 11;44(18):5149–86. doi: 10.1038/s44318-025-00514-0 (PMC12436637; doi:10.1038/s44318-025-00514-0)
Supplement: Supplementary file 7 — Dataset EV5 [file 44318_2025_514_MOESM7_ESM.xlsx]

## Sheet: LEGEND
Dataset EV5. Summary of CRISPR guide sequences targeting individual genes and statistical analysis of validation by T7 endonuclease digestion assay
Genes selected from tau uptake screen for monomeric tau uptake validation, gRNA sequence, summary of statistical comparison and adjusted p-values.

## Sheet: Dataset EV5
Gene	CRISPR guide sequence	Dunnett's multiple comparisons test		Summary	Adjusted P Value	T7 restriction digest assay
AP2M1	AATGTTGGACCGCTTAACG	GFP vs. AP2M1		****	<0.0001	edit observed
AP2S1	GCGTCTCGGACGGTGACCA	GFP vs. AP2S1		****	<0.0001	ND
CASP9	AGGCAGCTGATCATAGATC	GFP vs. CASP9		ns	0.9121	edit observed
CCDC115	CGAACGGTGTTGAACGCCC	GFP vs. CCDC115		**	0.0017	edit not detected
COG7	GCCGCTACAATCTGTGGAC	GFP vs. COG7		ns	0.9991	edit not detected
GET4	TGCGCGCCAGCGTCGAGAA	GFP vs. GET4		ns	0.9655	edit not detected
HGS	GAATATCTGCCCACACGCC	GFP vs. HGS		ns	0.999	edit observed
LRP1	GTCTCGATGCGGTCGTAGA	GFP vs. LRP1		****	<0.0001	edit observed
LRRK2	TACTTACAAGGAATCGCTA	GFP vs. LRRK2		ns	0.2659	edit not detected
PIK3C3	TCCCTAGCATGTTTCGCCA	GFP vs. PIK3C3		****	<0.0001	ND
PIK3R4	CTCGAGCCAAGCACCGAGA	GFP vs. PIK4C4		****	<0.0001	edit observed
VHL	CGTCGAAGTTGAGCCATAC	GFP vs. VHL		ns	0.9492	edit not detected
COG4	TCATTGAGCTCAGCCGACA	GFP vs. COG4		ns	0.3819	edit not detected
COMMD10	AGAATTCTGGCTCCCTGTA	GFP vs. COMMD10		***	0.0001	edit observed
DNM2	TGACGATTCCTGAACCGCG	GFP vs. DNM2		****	<0.0001	ND
EXOC8	GGCCGTCTCTATGAACTGC	GFP vs. EXOC8		ns	0.9876	edit observed
MED17	GAAGAGGTTAACTGTGCCG	GFP vs. MED17		ns	0.46	edit not detected
NF2	CAACGTCACTTGTCAGGTA	GFP vs. NF2		ns	0.9948	edit observed
TCEB2	AACTGAAGCGCATCGTCGA	GFP vs. TCEB2		****	<0.0001	ND
TMED2	TCTTTGAGCGGGTCACCTC	GFP vs. TMED2		****	<0.0001	ND
TMEM199	CAACGTCACTTGTCAGGTA	GFP vs. TMEM199		ns	0.0858	edit observed
UVRAG	GGAATCCCTAAATGAGCTG	GFP vs. UVRAG		****	<0.0001	ND
WDR7	CCTTGCAGGTGTTCGATGC	GFP vs. WRD7		****	<0.0001	ND
GFP	GAAGTTCGAGGGCGACACCC
